# Supplementary material for: Global transcriptome analysis reveals circadian regulation of key pathways in plant growth and development
Source: Genome Biol. 2008 Aug 18;9(8):R130. doi: 10.1186/gb-2008-9-8-r130 (PMC2575520; doi:10.1186/gb-2008-9-8-r130)
Supplement: Additional data file 1 — A table listing the normalized circadian expression data for the combined Covington and Edwards dataset CCEE. [file gb-2008-9-8-r130-S1.xls]

## Sheet: CCEE
Supplemental Table 1 - Normalized circadian expression data for combined Covington and Edwards data set, CCEE
AFFY ID	0 hours	4 hours	8 hours	12 hours	16 hours	20 hours	24 hours	28 hours	32 hours	36 hours	40 hours	44 hours	50 hours	54 hours	58 hours	62 hours	66 hours	70 hours	74 hours	78 hours	82 hours	86 hours	90 hours	94 hours	98 hours
244901_at	0.905492	1.03709	0.990526	0.992686	1.01499	1.05619	1.00089	1.23176	0.999108	0.966513	0.95823	1.08528	1	1.08485	0.998209	1	0.997279	1.00003	0.863722	1.0284	1.31388	0.961565	0.931365	1.12992	1.15265
244902_at	0.859504	0.760914	1.00727	0.844364	1.12511	1.06743	0.866327	0.992733	1.01783	0.924751	1.05388	1.05482	0.982603	1	0.987156	1	0.984415	1.03569	1	1.02839	1.04583	0.984393	1.0027	0.991777	0.987197
244903_at	0.779704	0.798093	0.929096	1.01617	0.987669	1.25387	0.869024	0.813385	1.07704	1.04975	1.01233	1.21622	1.01714	1.07299	1	1	1.00092	1	1.03249	1.01274	1	0.991013	0.966187	1.0424	0.97661
244904_at	0.835497	0.966577	1.01192	0.988085	0.959347	1.52496	1.13909	0.933482	0.971597	1.13982	1.21747	1.04304	0.864136	1.01872	0.996674	1.01868	0.996686	1	1.00676	1.00844	0.996605	0.99156	1.01529	1.00682	0.996674
244905_at	1.1027	1.00838	1.13501	0.991624	0.977906	0.730498	0.894931	0.85762	0.965794	1.14905	1.20359	1.2388	0.943661	1.08475	0.997498	1.05772	0.964022	1	1.00131	1.10245	0.975658	0.985928	1.00769	1.02317	1
244906_at	0.87513	0.918111	0.986813	1.04122	1.09997	0.974961	1.01319	1.02175	0.945433	0.94105	1.16487	1.13602	1	1.00782	1.00312	1	0.963867	1	1	0.424514	1	0.985814	1.00625	1.01419	0.996897
244907_at	0.820357	1.05222	1.01322	1.12579	0.962073	1.37413	0.910533	0.986776	0.963338	1.13891	0.96046	1.05802	0.966869	1.1556	0.993444	1.0251	0.99396	1	1.00852	1.45678	0.986453	0.963845	1.06168	1.00852	0.993444
244908_at	0.996393	0.957374	1.11364	1.00361	0.792627	0.968629	1.01294	0.848668	0.885677	1.31513	1.21968	1.0184	0.979573	1.03682	0.995935	1.0246	0.977957	1	1.02453	1.04779	0.953545	0.949558	1.03413	1.02174	1
244909_at	0.76932	0.928174	1.08324	1.02321	1.1256	0.924931	0.86258	0.869628	0.976793	1.09995	1.14634	1.04193	0.960578	1.05374	0.994715	1.04193	0.997327	1	1.00265	1.07606	0.998691	0.984208	1.04851	1.04607	0.993406
244910_s_at	1.07699	0.918587	1.02616	1.08493	0.976936	0.706823	0.837643	0.92982	0.949711	1.02306	1.1069	1.02449	0.95687	1.02844	0.986969	1.00249	1	0.966691	1.00166	1.0236	0.995961	0.986224	1.02847	1.24302	0.999235
244911_at	0.959266	0.913151	1.15105	1.0136	1.01753	1.44205	0.986395	1.09948	0.96425	1.25055	0.910457	0.805633	0.816818	1.0161	0.95426	1.21048	0.998265	1	1.10348	1.3452	0.870105	0.999131	1.01438	1.11524	0.987382
244912_at	0.707936	0.609393	0.865743	0.885756	1.17998	1.11424	0.722108	0.795262	1.14024	1.17524	1.21706	1.51206	1.40938	0.787634	1.59775	0.945501	1.09293	1.27269	1.00191	1	0.946392	0.774289	0.933473	1.35421	0.929225
244913_at	0.912844	0.919109	1.16591	1.11749	0.996429	1.13156	0.922583	0.939277	1.11381	1.00357	1.02138	0.94932	0.974604	1.0333	0.98831	1.02149	0.990225	1	1.00992	1.04694	0.984348	0.988222	1.02944	1	0.998012
244914_at	0.902733	0.922708	1.41731	1.14546	1.15131	1.43693	0.860593	0.78563	1.07729	0.91803	1.09474	0.789416	0.862016	1.13053	0.984954	1.09277	1	0.981761	1.09546	1.21081	0.957442	0.96822	1.14242	2.55506	0.942978
244915_s_at	0.992226	0.934493	1.06251	0.991085	0.927786	0.867496	0.936054	1.03397	1.00777	1.25034	1.15098	1.0544	0.956478	1.05931	0.992081	1.04357	0.992081	1	1.04744	1.07727	0.980165	0.982184	1.06334	1.01383	0.992081
244916_at	1.04683	0.997859	1.03618	1.02223	0.996678	1.03744	1.00214	0.948584	0.886953	0.865641	0.97473	1.23227	0.979358	1.04296	0.996857	1.01112	0.993603	1	1.02709	1.05563	0.98578	0.987294	1.02543	1.00631	0.995174
244917_at	1.01359	1.00029	1.14777	1.10081	1.03608	0.999712	0.948762	0.668066	0.824043	0.71088	1.07664	0.995887	0.937709	1.03405	0.992423	1.0565	0.988666	1	1.03771	1.07359	0.979163	0.979163	1.03015	1.02247	0.984757
244918_at	1.07678	0.958501	1.14062	0.903479	1.02761	0.928874	0.852802	0.857197	1.02168	0.978321	1.11449	1.06732	0.944561	1.14957	0.987616	1.04436	0.994497	1	1.04153	1.08868	0.969672	0.983401	1.05671	1.04161	0.990252
244919_at	0.946217	0.904428	1.03158	1.12291	1.2281	1.18961	0.997037	1.58951	0.881051	0.902594	0.889121	1.00296	0.980399	1.00913	0.998449	1.00307	0.990962	1	1.00764	1.01972	1	0.989467	1.01064	1.00156	0.998472
244920_s_at	0.836808	0.70696	1.12914	0.932461	0.849047	1.26596	0.995788	0.761762	1.03726	1.00421	1.62121	1.277	1.23177	1.47012	1.03813	1.68269	1	1.03642	1.02668	0.747424	0.891035	0.774455	0.682116	1	0.745235
244921_s_at	0.86697	0.80887	1.00024	1.04749	0.84268	1.12426	0.999759	0.848266	1.17162	0.960459	1.68695	1.31294	1.64392	1	1.51594	0.810536	1.16998	1.55317	1.0983	0.806337	0.63044	0.773148	0.996097	1.46374	0.784525
244922_s_at	1.0126	0.94917	1.07318	1.13674	1.12959	1.04988	0.988473	0.897497	0.884452	0.959313	1.01153	0.978867	1.00657	0.98778	1	0.903165	0.902433	2.28878	1.34868	1.14828	0.9285	0.970387	0.943653	1.07678	1
244923_s_at	0.869073	1.00619	0.949094	1.14549	0.951755	1.02758	0.945108	0.93223	0.993814	1.13546	1.24963	1.20009	1.02468	1.0246	0.964485	1	0.987754	0.990539	1.06014	1.13127	0.978124	0.978124	1.03816	1.00414	1
244924_at	0.993586	0.828888	1.17417	1.1948	0.941824	1.083	0.867216	0.983699	0.997847	1.00215	1.03612	1.01227	0.968426	1.00648	0.91045	0.968426	0.960838	1.26588	0.98952	1.05148	1	0.961997	1	1.32873	1
244925_at	0.910507	1.09374	1.03309	0.990115	0.922103	0.824553	0.889528	0.822783	1.00988	1.13465	1.11331	1.07398	0.984571	1.02704	0.997618	1.01988	0.998117	1	1.01597	1.10974	0.9928	0.995194	1.02613	1.00631	0.998104
244926_s_at	0.867169	0.783821	0.988053	0.898155	1.05692	1.33416	0.884528	0.979367	1.01992	1.01195	1.0121	1.3512	0.955168	1.02341	0.997937	1.04282	0.997937	1	1.00185	1.03895	0.990243	0.988257	1.0175	1.00394	0.994104
244927_at	0.899021	1.02461	0.980742	1.13523	0.978868	1.26214	0.934026	0.952089	0.808173	1.01926	1.03374	1.07058	0.974967	1.25682	0.988343	1	0.986055	1.05494	1.21778	1.0074	0.980378	0.998583	1	1.15355	0.998287
244928_s_at	0.890924	0.884352	1.08795	0.948827	1.10869	1.03373	0.901889	0.909051	0.968458	1.16513	1.08258	1.03154	1.00265	1.32889	1.10401	0.999735	0.997887	1	1.00054	1.00027	1.01757	0.997349	1	0.999755	0.996345
244929_at	0.729008	0.693819	1.12596	0.785424	1.09018	1.03168	0.968319	0.94542	0.914695	1.07174	1.06524	1.11305	1.07915	1.09948	1.1453	0.942025	0.891389	1.15953	1.00476	0.931293	1.01998	0.644356	0.906754	1	0.994432
244930_at	0.779174	1.27023	0.81557	0.953777	0.91091	1.04622	1.21748	0.68852	0.942016	1.29566	1.11738	1.38127	0.962046	1.05121	0.980964	1.02665	1	0.999844	1.02665	1.11194	0.965888	0.967824	1.04558	1.00572	0.992345
244931_at	1.02272	0.699938	1.01111	1.17361	1.05626	1.39124	0.940327	0.86652	0.721024	1.03062	0.986532	0.988894	0.946106	1.06669	0.990586	1.00069	0.990586	1.06274	1.03094	1.02837	0.946071	0.966951	1.05657	1	0.965558
244932_at	0.886232	0.924736	0.923532	0.975853	1.12402	1.02415	0.815352	0.6993	1.07226	1.12619	1.29753	1.18948	1.57903	0.881284	1.81194	1	0.789442	1.82233	0.71877	0.99015	1.06178	0.893086	1.02782	1.08522	0.886187
244933_at	0.968832	1.09719	1.02563	1.3581	1.12565	0.99561	1.00439	0.739191	0.949125	0.94668	1.06395	0.962515	1.24058	1.13153	1.00132	1.1875	0.970339	1.00452	0.961873	0.954511	0.966824	0.956565	1	0.990156	1.00681
244934_at	1.24036	1.163	1.1396	1.69767	0.915945	0.853089	0.80873	0.58269	0.885922	1.02423	1.18483	0.975768	1.39476	1	0.934327	1.07552	0.89371	1.0599	0.947152	0.969444	1	1.01328	0.8979	1	1.57929
244935_at	0.931898	0.834157	0.972501	0.894752	0.992947	1.01254	1.07133	0.832016	1.02304	1.00705	1.06689	1.05127	0.961577	0.909093	1.04092	0.949528	1.02587	1.02226	0.939895	1.02702	0.987572	1	1.07274	1.24112	0.911058
244936_at	0.874022	0.825245	0.93956	0.734254	0.967389	1.12707	1.26467	0.913188	1.10435	1.03261	1.23467	1.16238	1.01641	0.92196	1.13326	1	1.01161	1.11931	0.936048	1.05255	0.997156	1	0.976755	1.10469	0.858682
244937_at	0.975554	0.753107	0.907304	1.00331	1.10927	1.34576	0.950044	0.938423	0.996689	1.03943	1.47642	1.31358	1.33353	0.635395	1.72002	0.942507	1.23315	1.63561	0.629612	0.863918	1.01497	0.884322	1	1.75472	0.494341
244938_at	1.02255	0.955789	1.03163	0.996664	1.35769	1.11344	0.852873	0.697424	0.894007	0.975954	1.1245	1.00334	1.17472	0.784683	1.23922	1.17489	1.04104	1.64175	0.902133	0.744633	1.07825	0.893656	0.769089	1	0.663464
244939_at	1.01347	0.863122	1.14998	0.986531	0.728359	0.878336	0.613459	0.595954	1.32261	1.32008	1.21502	1.2208	1.91408	0.683805	2.64838	0.523563	1.42475	1.38904	1	0.861567	1.03256	0.968391	0.979198	1.0543	0.845763
244940_at	0.991923	0.9959	1.03985	0.898955	0.993254	1.0041	0.938908	0.696844	1.65469	1.82027	1.7727	1.83608	1.44264	0.633236	2.59983	0.474796	1.54223	1.93687	1	0.695845	1.01996	0.786876	0.892574	1.03126	0.506925
244941_at	1.07872	0.860485	1.19813	1.10259	0.94241	1.27184	0.842498	0.839712	0.727101	0.995781	1.00422	1.08678	0.938594	1.03679	0.980697	1.00531	0.964904	0.989441	1.01391	1.05265	0.985921	0.970051	1.0228	1	1.28426
244942_at	0.864583	1.01187	1.12926	1.07924	0.972977	0.928983	1.02922	1.00841	0.948683	0.991588	0.945114	1.08871	0.989167	1.01442	1	1.00896	0.989222	1	1.07371	1.01979	0.987421	0.985707	1.01087	1.00358	0.994614
244943_at	0.69372	0.709072	1.04632	0.869268	1.09592	1.02393	0.875127	0.881671	0.976072	1.07033	1.16271	1.18178	0.842319	1.16686	1	0.642463	0.522847	0.913315	1	1.07626	1.20152	0.997645	1.00654	1.11081	1.34548
244944_s_at	0.791916	0.723011	0.913081	0.914137	1.22432	1.07419	1.12196	0.884932	1.00544	0.99456	1.05071	1.30534	1.35762	0.933521	1.23994	0.909056	1	1.10718	1.07396	0.717599	0.925292	0.896957	0.867541	1.00609	1.07892
244945_at	0.959078	0.935437	1.04101	1.25876	1.07136	1.0621	1.02989	0.958262	0.789056	0.970105	1.10577	0.957505	0.951279	1	0.990429	1.00665	0.996152	0.996152	1.01143	1.01525	0.990425	0.978025	1.07178	1.21013	1.2054
244946_at	1.03533	0.745526	1.02256	0.937405	1.09203	0.977438	0.728313	0.698585	0.776127	1.37522	2.07331	1.60528	0.990228	1.00277	1.0112	1	1	1	1.00279	1.01819	0.983361	1	1	1	1.78356
244947_at	0.869973	0.914494	1.03224	1.27794	0.833072	1.2917	0.997246	0.844569	0.799281	1.00275	1.17046	1.07008	0.969621	1.12708	0.938961	1.0094	0.950658	1.1588	1.00821	1.0729	0.920067	0.943485	1.0895	1	0.99415
244948_at	1.07653	1.01296	1.04024	0.901334	1.07393	1.16371	0.819323	0.868833	0.915243	0.877783	0.987044	1.08767	0.91486	1.02464	0.956369	1.00111	1	0.966265	1.18021	1.3401	0.924863	0.99661	1.30223	1.0347	0.995542
244949_at	0.885715	0.888782	1.12073	1.06799	1.00561	1.01355	1.04713	0.851757	0.776134	1.06335	0.994388	0.860124	0.954051	1.13663	0.984635	1.0428	0.996478	1	1.05291	1.17233	0.972713	0.984752	1.06318	1.02385	0.989873
244950_at	0.891577	0.775349	0.998847	1.02286	1.02819	1.31779	0.909159	1.00115	0.844822	0.994202	1.18635	1.03239	0.954527	1.00094	1	1.0004	0.975598	1	1.00334	1.00094	0.991143	0.999328	1.14998	1.26061	1
244951_s_at	0.843384	0.640602	0.850774	1.00359	1.20736	1.39377	0.996415	0.939321	0.965806	1.24339	1.1972	1.40658	0.99995	1.03798	1.04243	1.14653	0.943036	0.999952	0.831163	1.0001	0.999404	0.962477	1.13175	1.08373	1
244952_at	0.913003	0.988819	1.08371	0.973287	1.11154	0.778469	0.908151	0.864134	1.01118	1.12822	1.40485	1.32152	0.976831	1.02306	0.996588	1.02082	0.997617	1	1.02082	1.04276	0.993069	0.990717	1.02886	1.00688	0.996588
244953_s_at	0.905092	0.974299	1.15995	1.29369	0.944409	0.913769	0.927008	0.943935	1.0257	1.28111	1.04197	1.08384	0.945472	1.06712	0.964989	1.00379	0.993878	1	1	1.25605	0.949703	1.14253	1	1	0.984739
244954_s_at	0.682665	0.951986	0.917997	1.11076	0.853075	0.938031	1.33575	0.884629	1.19502	1.04801	1.45614	1.31479	0.607329	1.15434	0.840479	1.12286	0.996483	1	1.08488	1.21469	0.983231	0.990275	1.14772	1.18849	0.929594
244955_at	0.883367	0.974706	1.14498	1.15501	1.02529	1.17556	1.0524	0.862197	0.818689	1.05431	0.877588	0.896146	0.925467	1.05446	0.986024	1.00623	0.987572	1	1.01249	1.11523	0.97981	0.97981	1.056	1.01411	0.978256
244956_s_at	0.988689	0.885606	1.01131	1.03685	1.1445	1.15508	0.79895	0.883528	0.819379	0.971345	1.03894	1.01601	0.709581	1.00773	0.979548	1.02099	0.998335	0.998335	1.05406	1	1.02597	0.991146	1.12683	1.70263	0.994421
244957_at	0.942136	0.907942	1.07489	1.08911	0.967175	1.43634	1.03853	0.851052	0.893013	1.10976	1.03282	0.851676	0.986323	1	0.996202	1.07335	0.996202	1	1.01735	1.16176	0.977699	1.04604	1.02235	1	0.997569
244958_at	1.02917	0.949633	1.06427	1.09755	1.15961	0.998137	0.913608	1.00186	0.806337	0.87284	0.957046	1.17652	0.978062	1.05018	0.713153	1.02434	0.996056	1	1.95098	1.08932	0.987494	0.992948	1.00386	1.01177	1
244959_s_at	0.844601	0.76421	0.928548	0.790033	1.07145	1.27046	0.822778	0.82373	1.13616	1.21106	1.236	1.22581	1.22091	1.05747	1.42133	0.987981	0.993927	1.35892	0.962211	0.855757	1	1.01313	0.901508	1.01313	0.967757
244960_at	1.03173	0.938704	0.924421	1.13453	1.01482	1.20712	1.15082	0.985182	1.04474	0.852198	0.791634	0.835417	0.986835	0.900406	1.01548	0.879165	0.967014	1.05132	1.05446	1	0.90647	1.03981	1.08186	1	1.1016
244961_at	0.959391	0.946295	0.899657	1.02132	1.01104	0.988956	0.795164	0.771215	1.02527	1.12683	1.37334	1.2015	0.933443	0.876618	1.067	0.935105	1.0432	1.02999	1.00986	0.992845	1.03766	0.954032	1	1.135	0.931389
244962_at	0.903747	0.774334	0.889595	1.12424	0.982852	1.12431	0.842239	0.722296	1.01715	1.03982	1.11391	1.05171	1.09403	0.852711	1.31453	0.892256	0.91172	1.18463	1	0.981019	1.05183	0.861148	1.27915	1.30744	0.934189
244963_at	1.10812	0.996597	1.03023	1.02699	1.03161	0.954961	0.890035	1.01417	0.958438	0.847463	1.0034	0.941215	1.04836	1.35512	1	1.35216	0.924739	0.98331	0.989805	1.16999	1.06612	0.909294	0.805743	0.865076	1.29427
244964_at	1.07165	0.955762	0.997982	1.00202	1.11684	1.03143	0.936519	1.04494	0.988499	0.850424	1.00564	0.969185	1.03098	1.53601	1	1.3619	0.863481	0.88369	0.884373	1.12497	1.05184	0.900844	0.763488	0.888471	1.14708
244965_at	1.07496	0.730786	0.823197	0.93927	1.22117	1.2334	0.949007	0.700855	1.00915	0.990854	1.25167	1.13996	1.33868	1	1.31732	1.01652	0.934283	1.30065	1.01662	0.965893	0.996654	0.87166	0.993887	1.05084	0.909624
244966_at	1.39441	1.15939	0.827968	1.36468	0.966014	0.806419	0.875761	0.930727	0.969003	1.05109	1.20724	1.031	1.16336	0.658098	1	1.2582	1.01134	1.02431	0.86287	0.900204	1.06726	1	0.808054	0.751245	1.28169
244967_at	1.0083	0.787201	0.904522	0.991696	1.05976	1.09219	0.876497	0.813051	1.0482	1.13807	0.985094	1.07678	1.07158	0.94767	1.05652	0.910654	1	0.947379	1.05902	0.927886	0.917965	1.06294	1.00437	1.10225	0.962415
244968_at	0.92588	0.809442	0.827694	0.928893	1.25705	1.13841	1.08707	0.949155	1.00956	0.990436	1.2437	1.07916	0.944169	0.940836	1.00931	1.06482	1.00175	0.944765	0.945062	1	1.0522	1.10421	1.00175	0.998803	0.944291
244969_at	1.00983	0.685745	0.826526	0.990175	1.35438	1.32791	1.18663	0.868052	0.922523	0.872944	1.15267	1.07614	1.0027	0.879592	1.02128	0.992838	0.98489	0.960251	0.959304	0.882411	1	1.10652	1.00393	1.01546	1.01184
244970_at	1.53371	0.992323	1.19101	1.3941	0.962064	0.916102	0.584184	0.650948	0.911092	1.00768	1.27069	1.08852	0.781311	1.28944	1.03608	1.71563	1.15577	1.52193	0.79282	0.802886	1.11048	0.760644	0.663686	1	0.983788
244971_at	0.986231	0.916138	0.881543	0.887166	1.17175	1.083	0.966617	0.897326	1.01377	1.1448	1.37777	1.15297	1.00016	0.946792	1.13482	0.988203	1.01085	1.08281	0.970242	0.980639	1.00505	0.916795	1	1.17857	0.885688
244972_at	1.34561	0.912217	1.16663	1.44297	0.715825	0.90984	0.810795	0.607613	0.970867	1.16238	1.02913	1.06921	1	0.24518	1.75551	0.633062	0.971954	1.36523	1.01341	0.779958	1.01913	1.00559	0.71059	1.21697	0.993735
244973_at	1.2065	1.01243	1.20775	1.58021	0.824749	0.987571	1.11609	0.943801	0.774095	1.01646	0.877366	0.749105	0.889681	0.591732	1.26622	0.94159	0.979906	1.0819	1.13638	1	0.977569	1.07431	0.934553	1.00525	1.13211
244974_at	1.27471	0.88157	1.08216	0.960962	1.0358	1.18609	0.848819	0.964201	0.949692	0.936005	1.13841	1.17119	1.18724	0.843057	1.6229	0.800201	1.07629	1.05191	1.02976	0.999347	0.933592	1.05242	1	0.990022	1
244975_at	1.01823	0.871853	0.92917	1.00957	1.06227	1.11965	0.975015	0.99043	1.04867	0.965548	0.968473	1.02835	1.01091	1	1.0929	1.01091	0.984396	1.02776	0.970365	1.10911	0.997463	0.971683	0.961488	1.09814	0.964643
244976_at	1.06	0.884747	1.02616	0.975825	1.03545	1.07335	0.993969	0.984326	0.982595	0.934746	1.00603	1.00967	0.971227	1.04251	1.02462	0.989277	1	0.977145	1.02247	1.10178	1.00765	0.966903	0.982033	1.17034	0.959171
244977_at	1.69783	1.14042	1.16703	1.72071	0.833595	1.02808	0.640169	0.740559	0.771384	0.867883	1.22218	0.971924	0.651433	0.0509488	0.74899	1.25558	1.37589	1.16387	1.05564	1	0.998838	1.25545	0.832424	0.596686	2.34981
244978_at	0.942356	0.952466	0.931725	0.922127	1.09859	1.09916	0.995439	0.865144	1.00456	1.21058	1.14015	1.24622	0.927163	1.01207	1.02407	1.06799	1.04519	1	0.926196	1.07687	0.936232	0.982713	0.919809	0.980024	1.01039
244979_at	0.96635	0.773979	1.11021	0.970688	0.937635	1.02931	0.814885	0.667777	1.14325	1.11498	1.17258	1.22224	0.807218	1.37164	1.06231	1.31736	1.28709	0.994631	0.994933	1.17155	0.925734	1	0.690531	1.09945	0.898994
244980_at	1.06636	0.809519	1.04969	0.812442	0.965991	0.984156	0.808432	0.585963	1.03601	1.01584	1.0611	1.23473	0.900554	1.19029	1.10505	1.54249	1.34003	1	1.00499	1.22528	0.951147	0.989738	0.770726	0.992826	0.788296
244981_at	1.06564	0.820196	0.902844	0.843098	1.05105	0.980167	0.857757	0.725986	1.03483	1.01983	1.05762	1.21391	0.90584	1.30465	1.30156	1.59953	1	1.15825	0.831163	1.01404	0.985612	0.893194	0.84302	1.0523	0.823326
244982_at	0.993192	0.841075	0.94965	0.867848	1.00681	1.21303	0.755583	0.599211	1.68607	1.69237	2.06443	1.93541	1.17969	1.0116	1.77996	1.21692	1.7212	1.92166	0.794252	0.75805	0.914123	0.699856	0.660122	1	0.357657
244983_at	0.965018	0.619367	0.658001	0.641201	1.03498	1.11851	0.587378	0.489109	1.17928	1.19988	1.8103	1.64031	1.63265	1.24954	2.35477	1.34399	1.26237	1.70454	0.915102	0.539183	0.943012	0.714827	0.683306	1	0.254293
244984_at	0.911748	0.661059	0.978976	0.772887	1.08466	1.30354	1.2243	0.825424	0.994398	1.0056	1.05718	1.19813	0.844347	0.856099	1.19721	1.04324	1	1.09805	0.985942	1.10189	1.10161	0.902978	0.926012	1.31456	0.898933
244985_at	0.94609	0.775787	0.835589	0.753405	1.06549	1.2757	1.05623	0.801214	0.960972	1.03903	1.11946	1.20787	0.882231	0.907883	1.32833	1.18144	1	1.07832	0.90634	1.01645	1.07577	0.898803	0.766292	1.38553	0.628096
244986_at	0.930835	0.800833	0.946105	0.802094	1.0539	1.06048	0.901628	0.811701	1.11666	1.10119	1.31364	1.25902	1.01029	0.903453	1.20008	0.943233	1.00241	1.18274	0.938454	1.04882	1	0.920745	0.856926	1.14566	0.898605
244987_s_at	0.789794	0.837493	0.833105	0.791392	0.988446	1.03153	0.966735	1.07202	1.18757	1.12876	1.01155	1.24346	0.971942	0.938988	1.08224	1.02076	1	1.08011	0.857995	1.06201	1.02885	0.940479	0.925543	1.01538	0.932744
244988_s_at	0.950724	0.821336	0.908016	0.93574	1.03981	1.30044	0.960185	1.10913	1.25444	1.13151	0.956799	1.22255	1	0.992362	1.12052	1.05687	1.00856	0.99469	0.949682	1.12484	1.0066	0.956437	0.938315	1.0251	0.89989
244989_s_at	1.17197	1.08086	1.15713	1.54136	0.798586	0.853005	0.797264	0.728954	0.808545	0.978411	1.19188	1.02159	1.64621	0.508858	0.691825	1.00225	0.999723	1.38043	1.19648	1.31092	0.916062	0.998606	0.962888	1	1
244990_s_at	1.89052	1.34027	1.54701	2.48936	1.0736	1.17279	0.926404	0.865054	0.532964	0.79366	0.889354	0.74816	1.9736	0.134922	0.842457	0.988328	1.142	1.29543	1.00357	0.542628	0.996765	1.32942	1	0.761891	1.88002
244991_s_at	1.8412	1.3869	1.9801	2.48125	0.93747	0.9341	0.844453	0.907122	0.692616	1.06361	1.06253	0.901939	1.37788	0.634626	1.0973	1.01017	0.953546	1.06835	0.939095	0.930399	1	1.04574	0.999642	0.955196	1.32219
244992_s_at	0.877719	1.02273	1.09766	0.894843	0.977271	0.974968	0.941095	0.726945	1.66833	1.60338	1.75476	1.65502	1.34911	1.08953	1.59422	0.986365	1.19206	1.27803	1	0.769422	1.12515	0.752998	0.793385	0.881215	0.443957
244993_s_at	0.880394	0.82949	0.97675	0.931906	1.02917	1.02603	0.970041	0.703291	1.02702	1.0499	1.02325	1.14271	1.04181	0.788408	1.61262	0.964855	1.01408	1.27911	0.958105	1	1.09964	0.987802	0.819677	1.19458	0.948191
244994_at	0.929431	1.65344	1.7968	2.23019	1.50975	0.346918	1.22588	0.848383	0.797428	0.841342	0.892549	1.07057	1.184	0.598962	1.53316	1	0.898015	1.00689	0.837413	1.01509	0.845914	1.37641	0.998183	0.998183	1.56579
244995_at	1.05291	0.771374	0.947089	1.13309	0.82604	0.681114	0.691376	0.600735	1.18158	1.15569	1.27217	1.16912	1.50527	0.146116	2.22396	0.592393	1.33272	1.65529	1.01168	0.86733	0.971033	1	0.964891	1.14876	0.645813
244996_at	0.986441	0.871389	0.913248	1.01356	1.07839	0.938013	0.906836	0.765849	1.04362	1.23019	1.34645	1.36688	1.04368	0.512495	1.47914	0.522265	1.0751	1.34934	0.901846	0.937592	1.21313	0.957251	1	1.51001	0.704205
244997_at	0.863632	0.778306	0.859164	0.865528	1.10953	1.02917	0.970834	0.66601	1.1373	1.19523	1.25948	1.39798	0.995038	0.527153	1.60327	0.6345	1.52397	1.75286	1.05743	0.748377	1.03415	1	0.838982	1.75199	0.631689
244998_at	0.709607	0.722985	0.842026	0.595427	0.970292	1.02971	1.1234	0.697648	1.06795	1.12186	1.25335	1.1507	1.08725	0.930234	1.49485	0.996356	1.01413	1.3001	0.872769	0.950877	1.04775	0.705808	1	1.36105	0.780845
244999_at	1.30652	1.16035	1.00114	1.68255	0.998862	0.73364	0.929251	0.907714	0.998054	0.884752	1.22351	1.13894	0.752811	0.0819445	1.32186	0.766248	1	1.33616	1.00072	1.18443	0.775061	1.28463	1	1.13584	0.81977
245000_at	1.08075	1.02028	0.979723	1.28492	1.03546	0.580292	0.745266	0.705454	0.646293	1.06263	1.24866	0.96946	0.799107	1.15528	1	1.53887	1.00401	1.30398	0.8754	0.618434	0.801814	1.18061	0.985026	1.0724	0.546094
245001_at	1.01901	0.910513	1.0524	1.21373	0.948871	1.07022	1.00025	0.999752	0.962229	1.00915	0.963838	0.988416	0.778569	1	0.897456	0.983931	1.00157	0.958925	1.05953	1.02359	0.921494	1.02803	1.07087	1.06675	0.996628
245002_at	1.03655	0.902232	0.963452	0.902249	0.809038	1.16283	0.912632	0.602194	1.12033	1.08198	1.39183	1.29702	1.87662	0.407686	1.7011	0.299101	1.10891	1.71498	1.18068	0.755603	1	0.743885	0.881581	1.72754	0.309446
245003_at	0.96954	0.777701	1.03046	0.891355	0.878315	1.07664	0.869224	0.627603	1.18677	1.21179	1.57649	1.3741	1.84836	0.356718	2.04665	0.37519	1.46545	1.89027	1.21645	0.586036	1	0.771166	0.806132	1.46283	0.332792
245004_at	0.944541	0.837251	1.00515	0.840937	0.99485	1.24141	0.973227	0.788775	1.49557	1.31426	1.62631	1.49219	1.0274	1.6698	1.23082	1.68988	0.998627	1.26829	0.964609	1	0.781045	0.809874	0.744334	1.07691	0.624499
245005_at	0.827759	0.789999	1.05317	1.0683	1.1366	0.972351	1.23082	1.17788	0.683745	0.962547	0.836714	1.02765	0.451469	0.136129	1	0.937964	1.01822	1	1.16487	1.34651	1.06627	1.36068	0.997061	0.561728	2.03928
245006_at	0.9458	0.851942	0.933722	0.951024	1.13907	1.04898	0.860232	0.866455	1.21088	1.26516	1.23033	1.28628	1.03599	0.814114	1.2279	0.835702	1.05342	1.1234	1	0.950945	1.00158	0.945038	0.965286	1.2728	0.866173
245007_at	0.881542	0.769725	0.898453	0.959829	1.04017	1.31506	0.75138	0.71814	1.43	1.42363	1.39151	1.45869	1.37224	0.640342	1.63299	0.685763	1.11736	1.41901	0.851554	1	1.11404	0.940525	0.959741	1.47376	0.582061
245008_at	1.15471	1.01832	1.01721	1.22941	0.827003	0.932585	0.731492	0.740903	0.955708	0.984525	1.1507	1.01548	1.01876	0.559285	1.11505	1.01616	1.01224	1.3033	0.997832	1	1.0055	0.997117	0.761208	0.969994	0.983878
245009_at	1.00541	0.781647	0.872498	0.927162	1.17085	1.13566	0.806449	0.701988	0.994589	1.06756	1.24063	1.14687	1	0.986015	1.3149	1.0046	0.985183	1.17524	0.883236	1.00269	1.02765	0.889989	0.97204	1.10157	0.850435
245010_at	1.2392	0.796601	0.932068	1.16942	0.918234	1.17186	0.591559	0.550155	0.867313	1.06793	1.33949	1.1888	1.13037	1.04988	1.33658	1.03164	1	1.4847	0.957029	0.979518	1	0.797655	0.968549	1.0431	0.63084
245011_at	1.25979	0.702517	0.882204	1.12687	1.00112	1.29087	0.572768	0.550472	0.84597	0.99888	1.18921	1.15397	1.19336	0.825396	1.9226	1	1	2.11467	0.855581	0.813125	1.07884	0.717134	0.902751	1.30336	0.553262
245012_at	1.0434	0.904554	0.899569	1.05698	1.21094	1.20863	0.96511	0.996121	1.00388	0.904308	0.848787	1.07335	0.886792	0.995548	1	0.95166	1.13097	0.947098	1.14243	1.02255	0.959269	1.09217	1.06574	1.1552	0.991744
245013_at	1.00302	0.917119	0.938131	0.964619	1.0181	1.01918	1.00518	0.910676	0.994032	0.996981	1.01969	1.01296	0.982075	0.964314	1.08269	1	1.09227	1.05827	0.991969	1.01773	0.991969	0.986461	1.01463	1.16545	0.956264
245014_at	1.07268	0.960333	0.986897	1.01888	0.970494	1.04679	0.997627	0.886539	0.955624	1.00466	1.00237	1.0215	0.943108	0.936366	1.06752	1	1.04755	0.978413	0.975154	1.12152	0.953937	1.01671	1	1.08385	0.94644
245015_at	0.8767	0.759653	0.635202	0.723678	1.19835	1.25016	0.758759	0.87676	1.12324	1.16156	1.49496	1.33149	1.26744	0.392865	2.01339	0.958089	2.02345	1.81717	1	0.297303	1.10513	0.908384	0.666876	1.13624	0.665335
245016_at	0.986127	0.69359	0.737313	0.83814	1.01387	1.12802	0.595037	0.534319	1.05125	1.027	1.32664	1.33645	1.15652	0.893571	1.60397	1.00491	1	1.51462	0.95479	0.978838	1.1235	0.777119	0.99989	1.29181	0.948618
245017_at	0.976703	0.755602	0.802539	0.853052	1.1808	1.22344	0.83993	0.657427	1.06825	1.0233	1.22173	1.14795	1	0.998165	1.27865	0.917995	1	1.07232	0.936705	0.974959	1.02471	0.903768	1	1.25845	0.753261
245018_at	0.976574	0.898316	0.861674	1.02343	0.914607	1.17902	0.90104	0.717384	1.16889	1.17251	1.25875	1.21319	1.0612	1.08073	1	1.09383	0.907454	1.004	0.883053	1.13579	0.814731	0.833487	0.823875	1.12394	0.812573
245019_at	0.966461	0.961109	0.996739	1.00326	0.993756	1.12355	0.935504	0.823976	1.15722	1.25629	1.22563	1.2132	0.966969	1.09929	1.04737	1.04047	1	1.03871	0.969069	1.19527	0.974774	0.944879	0.964845	1.09616	0.923647
245020_at	0.963419	0.902077	0.97073	0.930715	0.987357	1.06988	1.01264	0.832317	1.11755	1.09558	1.141	1.13371	0.957054	1.06256	1.00042	1.02459	0.974473	0.985685	1	1.06913	0.94007	0.941751	1	1.11594	0.975007
245021_at	1.04497	0.925314	1.00713	1.02159	0.992872	1.01901	0.991001	1.06266	1.1251	0.87942	0.983388	0.969265	1.05721	1.09331	1.0395	0.983374	0.907005	0.919142	1.05024	1.05132	1	0.983256	0.897395	0.854747	1.12532
245022_at	1.00577	1.01386	0.977283	0.994235	1.02817	1.12774	1.02234	1.01247	0.97302	0.880066	0.8812	0.877291	1	1.01396	1.02848	1.00078	0.968365	0.873591	1.1202	0.977471	1	0.969063	0.967311	0.978691	1.08656
245023_at	0.7193	0.788672	0.819035	0.829015	0.940583	0.921254	1.11844	1.05942	1.45561	1.39586	1.09351	1.41818	0.986588	0.97814	1.09685	0.845288	1.03739	1.04457	1.10402	0.974144	1.0607	1	0.935135	1.10968	0.82199
245024_at	0.982599	0.86464	0.817957	0.928425	1.16632	1.09584	0.884953	0.827545	1.03276	1.0174	1.09889	1.11194	1.00496	0.859689	1.37442	0.924593	1.06606	1.23281	0.915654	0.990786	1.05777	0.9841	1	1.24269	0.631119
245025_at	0.958546	0.957125	0.7533	0.836852	1.181	1.14226	0.903	0.783041	1.20854	1.04145	1.09863	1.17176	1.39776	0.897802	1.63859	0.87415	1.13608	1.44444	0.970508	0.967474	1.24157	1	0.950992	1.3528	0.604496
245026_at	0.973069	0.914817	0.748352	0.976314	1.02369	1.07626	0.804787	0.687469	1.06715	1.0314	1.09324	1.04266	1.37112	0.740657	1.56559	0.727071	1.1352	1.54083	0.925411	0.956755	1.07749	1	0.99163	1.2898	0.549998
245027_at	1.00798	0.907548	1.15778	0.624034	0.923979	0.829226	1.04028	0.878493	1.01519	0.992018	1.11473	1.00837	0.919564	0.878732	1.19226	0.940784	0.911382	1	1.05082	0.929552	1.10162	1.12957	1.20496	0.951956	1.01552
245028_at	1.00067	1.06611	0.972303	0.927481	0.99933	1.15965	1.02522	0.906816	1.02252	0.986228	1.03116	0.939654	1.03994	0.987103	0.967932	1	1	1.10082	1.07759	1.0156	0.97313	1.02869	1	0.928382	0.941412
245029_at	1.02681	0.905036	1.14457	1.1308	1.0198	1.27686	1.06777	0.888258	0.832793	0.956666	0.980204	0.902825	0.852718	1.00244	1.06712	1.26664	1.09079	0.907849	0.778911	0.982897	1	1.06628	1.00244	0.874503	0.99208
245030_at	1.00579	0.994207	0.946431	0.92805	0.697072	1.52039	0.71531	1.65527	1.44428	1.03669	1.10819	0.859666	0.829254	1.06142	0.966077	1.04266	0.89567	1	1.07018	1.08025	0.974952	0.945999	1.11035	1	0.994982
245031_at	0.821117	0.965589	1.03045	1.27554	1.00783	1.15671	1.01483	1.06777	0.99217	0.918552	0.905536	0.928298	1.30408	1.54837	0.990063	1.00286	0.995666	1	1.00286	1.00574	0.985864	0.985764	1.04548	0.999991	0.995667
245032_at	0.727671	0.691376	1.09901	0.954672	1.04533	3.16462	1.09053	0.909896	0.871425	0.881557	1.29557	1.18334	0.89278	1.05705	0.937598	1.01214	0.858723	1	1.01677	1.13539	0.895223	0.976465	1.03876	1.00306	1
245033_at	1.01682	0.983178	0.980866	1.11196	1.03626	1.08848	0.884704	0.926661	0.867072	1.12744	0.916113	1.13135	0.941319	1.06216	0.996322	1.06605	0.996322	1	1.03822	1.12839	0.976147	0.977809	1.04394	1.02931	0.992605
245034_at	0.996996	0.95723	1.15584	1.13311	0.941695	0.992477	1.003	0.987125	0.949807	1.00731	1.0138	1.06434	0.973326	1.01329	0.995177	1	0.983035	1.24033	1.02548	1.05344	0.93926	1.02158	1.03275	0.947796	0.99272
245035_at	1.03127	1.03197	0.925684	1.10218	0.973632	0.914827	1.02637	1.13341	0.864355	0.925327	0.904139	1.03933	0.991399	0.847555	0.970007	0.944175	1	1.00118	1.34494	0.844539	1.07987	0.932941	1.23337	1.75286	1.47767
245036_at	0.879731	1.00891	1.08291	1.18026	0.805355	1.23705	0.883052	1.02398	1.21572	0.934954	0.790973	0.991094	0.977872	1.14269	0.996689	1.06188	0.971217	0.855134	1.08646	1.09848	0.821915	0.961303	1.05863	1	1.13506
245037_at	0.99827	0.999813	1.11719	0.987579	1.13878	1.27969	0.904853	1.00019	1.06303	1.02029	0.877447	0.979229	0.984886	1.09365	0.9698	1.04373	1	0.963765	1.02266	1.04224	0.984904	0.986378	1.06039	0.998427	1
245038_at	1.01697	0.962641	1.12197	0.910883	0.969538	0.970108	1.0109	0.989096	1.0117	0.975043	1.0755	1.04897	0.9529	1.01564	0.95528	1	0.97524	0.977522	1	1.4868	2.43079	0.970802	1.01128	1.10996	2.0294
245039_at	0.87196	1.05049	1.00292	0.885461	0.915417	0.876852	1.05935	0.966315	1.00049	0.999512	1.05103	1.04532	1.09849	0.958526	1	0.911987	0.956851	0.984346	1.00914	1.00197	0.999815	1.05566	1.09007	0.976069	1.00041
245040_at	1.13576	0.945593	1.30054	1.18492	0.961685	1.54128	1.06778	0.847815	0.963524	0.996531	0.985841	1.00347	0.982482	1.0028	1.16425	1.55191	0.853685	0.909491	1	1.19454	0.996419	0.644511	1.0016	1.03946	0.990434
245041_at	0.947548	1.18525	1.14618	1.19043	0.962884	0.913402	0.861619	1.23022	1.25962	0.900065	0.999917	1.00008	1	3.89262	2.51789	0.645923	0.526353	0.439052	0.53394	3.37677	1.80393	1.13905	0.447507	0.44414	5.35602
245042_at	0.9413	1.15399	1.03071	1.02202	0.940998	0.885674	1.00983	0.937146	1.10071	0.990166	1.01903	0.907378	0.826815	1.0155	1.11316	0.967544	0.950959	0.980954	1	1.0617	1.15084	1	0.92389	1.13556	0.860799
245043_at	0.916714	0.905123	1.15085	0.912681	0.998307	1.00169	0.951307	0.936229	1.24836	1.17142	1.21971	1.11448	0.906117	1.08669	1.07043	1	0.922299	0.808911	1.01248	1.10198	1.00327	1.02177	0.873264	0.844922	0.949473
245044_at	1.10894	0.82438	1.00643	1.15454	1.14065	0.989908	0.766753	0.934355	0.993572	1.16934	1.05921	0.975813	0.810244	0.853011	1.08021	1.11963	1.06493	0.938713	1	0.950595	0.948398	1.20884	1.17223	1.04941	0.80706
245045_at	1.03387	1.00763	1.00709	0.992911	1.01878	0.944442	1.01487	1.07291	0.953885	0.954472	0.924465	0.967853	1	1.10327	1.02538	1.01058	0.984633	0.964066	1.01636	0.982484	0.988599	1.0015	0.966758	0.860239	1.10916
245046_at	0.916592	0.829484	1.07048	1.04688	0.941326	0.988667	0.899911	0.977488	1.01445	1.07197	1.01133	1.01588	0.851807	1.02011	1.12285	1.1053	1.11814	0.915289	0.873412	0.98323	1.11013	1.10286	1	0.932877	0.740456
245047_at	0.526569	0.833866	0.845927	0.891	1.04005	0.959964	1.04004	0.738903	2.90034	3.48385	2.43953	2.81648	1.27071	0.904549	1.55597	1.31085	0.982062	1.21707	1.04652	0.265606	1.09664	0.998679	0.971064	1	0.215996
245048_at	0.966349	0.794029	0.888852	0.885267	1.11206	1.13458	0.974718	0.77378	1.02528	1.10323	1.30784	1.18666	0.989677	0.912299	1.15547	0.968244	1.03659	1.16185	1.00572	0.915389	0.989873	1	1.0681	1.35825	0.923053
245049_at	1.03202	0.723346	0.869929	0.955307	1.12156	1.05769	1.01487	0.825448	1.08203	0.723073	1.20366	0.985126	1.00663	0.757235	1.16191	0.973096	1.0175	1.00394	0.965613	0.938429	1	0.925253	0.975409	1.01265	1.0712
245050_at	0.815527	0.843679	1.01078	0.996642	0.907317	0.870416	0.976774	1.00336	1.51773	1.70845	1.36857	1.64611	1.03508	0.938219	1.27221	0.947014	0.998384	1.00167	1	1.01943	1.00562	0.964057	0.991543	1.17711	0.633759
245051_at	0.99997	0.882024	1.02832	1.05908	1.05324	1.11499	1.02138	1.00003	0.926519	0.90998	0.900389	0.99809	1	1.12817	0.896418	1.09294	0.715059	0.936213	1	1.19719	1.02115	0.974947	0.935495	1	1.13263
245052_at	1.02583	1.10409	1.33544	1.11657	1.01285	0.933079	1.00956	0.935233	0.953975	0.956638	0.99044	0.90959	0.980926	1	1.32144	1.00316	0.984089	0.985118	1.00316	1.03067	1.03816	0.989385	1.01275	0.991506	0.998929
245053_at	0.900041	0.86402	1.12022	0.944148	1.02863	1.22921	1.15029	0.974901	0.817016	1.02891	1.0092	0.9908	0.99006	1.01393	1	1.00697	0.998994	1	1.00498	1.01194	0.837522	0.995042	1.00597	1.59552	0.998994
245054_at	0.930966	0.930434	1.04653	0.823205	1.00807	0.991928	0.945484	0.864575	1.18287	1.03905	1.05479	1.20026	0.98843	0.9305	1.28336	1	1.04169	1.08147	0.870071	0.914894	1	1.2398	1.23359	0.864487	0.801014
245055_at	1.03023	0.895223	0.794179	1.07634	0.984437	1.05598	0.860027	1.02451	1.03864	0.968934	0.925779	1.01556	1.0315	0.978488	1.17709	0.996855	1.05611	1.02479	1.02185	0.929671	1.01101	1	0.882665	1	0.961116
245056_at	0.939816	1.11991	1.10792	1.20017	0.909103	0.958028	0.962829	1.12216	1.04194	0.986357	0.972873	1.01364	0.916329	1.07068	0.802592	0.991321	1	1.00516	1.01716	1.16631	0.999127	0.990513	1.05255	1.00516	0.948178
245057_at	0.997195	0.928239	1.19838	1.21342	1.01426	1.50959	1.0028	0.946048	0.781305	0.980542	0.97575	1.00725	0.97896	1.04347	1.34553	1.03299	0.92062	1	1.01651	1.05851	0.901162	0.986457	1.01369	1	0.995484
245058_at	1.02532	1.08768	1.10151	1.11349	0.974683	0.848497	1.03	1.42978	0.888636	0.925621	0.841143	0.95923	0.958425	1.05535	0.993113	1.037	0.988548	1	1.03461	1.0691	0.979293	0.977059	1.04618	1.00931	0.99313
245059_at	1.20203	0.985447	0.946071	1.14004	0.899908	1.32003	1.10731	1.01455	0.984854	1.1326	0.930983	0.888452	1.00002	0.988286	1	1.00026	1.06132	0.967466	0.974233	0.995846	1.0019	0.9999	1.0003	1.00012	1
245060_at	1.10337	1.2994	1.00145	0.993651	1.15931	0.914347	0.964319	1.17484	0.962064	0.996864	0.998552	1.10631	0.960724	0.985315	0.721043	1.00875	1.11176	1.01888	1.09364	0.91276	0.962696	1.02357	0.890383	1	1.63361
245061_at	1.32583	1.20666	0.983214	0.790251	0.981602	1.10785	1.25783	1.0085	0.891197	0.90784	0.9915	1.09628	1	0.978996	0.820617	0.90628	1.07261	1	1.09702	0.989389	0.831026	1.01913	1.12118	1.15969	0.97784
245062_at	0.977967	1.02231	0.965283	1.05824	1.01834	0.965867	1.06396	0.998673	0.990109	1.05006	1.00133	0.975916	1	1.16284	1.08251	1.02148	1	1.01633	0.947161	1.12664	0.872901	1.02156	0.9234	0.988731	0.978226
245063_at	1.07208	0.978275	0.952873	0.965718	1.09745	0.847315	0.922295	0.996527	1.00347	1.09801	1.05277	1.03063	0.996791	0.879149	1.12415	1	1.07997	1.18861	0.997357	0.698693	1.16984	1.00345	1	1.13534	0.841337
245064_at	0.781658	0.759372	0.894914	1.03904	1.01326	1.34538	0.941523	0.909685	1.2238	1.266	0.986745	1.36032	0.994687	1.1662	1.24543	1.00033	1	0.835943	0.871968	1.17162	1	0.996545	0.981403	0.88933	1.12528
245065_at	0.886141	1.06255	0.962053	1.00281	1.01058	0.991831	0.997193	1.06449	1.17489	1.03254	0.91458	0.957886	0.997245	1.08512	1.06351	1	0.963239	0.867202	1.05314	1.19643	1.1008	0.877276	0.860996	0.985728	1.05468
245066_at	0.99436	1.00564	0.958759	1.06563	0.950165	1.10352	1.07678	0.960057	0.933828	1.02312	0.985198	1.03028	1.02451	0.992207	0.953617	1.03006	0.98555	1.00689	0.973886	0.98119	1.03678	0.941803	1.00665	1	1.05303
245067_at	1.03933	1.09885	0.999038	0.922273	0.970474	0.941297	0.912498	1.11653	1.05731	1.00096	0.985084	1.09858	1.14568	0.995509	0.832874	1.00515	0.975558	1.00346	1.00645	0.928408	0.925307	0.975062	1	1.09607	1.135
245068_at	1.01977	0.894614	0.998293	1.0794	1.14556	0.998334	0.963726	0.983569	1.12102	1.0838	1.00167	0.956068	0.968608	1.01666	0.956809	1.01276	0.998066	1	1.01082	1.37773	0.942107	0.977442	1.01376	1.07555	0.998066
245069_at	0.949658	0.871816	0.986518	1.12638	1.03932	1.04422	1.01348	0.83886	0.95265	0.903799	1.05847	1.09791	0.966477	1.14671	0.987264	1.03782	0.994499	1	1.0364	1.06579	0.987327	0.987327	1.04341	1.04198	0.994361
245070_at	0.92177	0.988706	1.06263	0.995185	1.02264	0.779153	1.03878	0.800165	1.00168	1.07916	1.0833	0.998321	1.78491	0.471174	0.53809	1	0.604462	1.05812	1.21023	1.1307	1.75198	0.852916	0.595405	0.999297	1.08186
245071_at	0.891676	1.27125	0.977775	1.00225	1.26149	0.899429	0.991524	0.767022	1.01309	1.17505	1.06384	0.997749	0.875429	1	0.913681	1.02872	0.993612	1	1.15429	1.01172	0.952054	0.995742	1.00961	1.29274	0.998925
245072_s_at	1.03668	0.994403	0.9133	1.10114	1.47644	1.0056	1.19191	1.41069	0.961489	0.663426	0.954649	0.850296	1	1.03898	0.996631	1.02456	0.997302	1	1.00202	1.16201	0.973744	0.987552	1.02854	1.04	0.996631
245073_at	1.00796	0.843252	1.00036	0.659143	1.05328	1.13826	1.05993	0.943705	0.98368	1.03539	0.999643	0.970594	0.98111	1.03308	0.998402	1.02362	0.877028	1	1.03467	1.02685	0.990522	0.990522	1.10267	1.00475	0.992198
245074_at	1.08949	0.920179	1.01687	1.09391	1.10655	1.25307	0.983128	0.923544	0.922549	0.975522	1.07761	0.910945	1	0.732862	1.0728	0.999312	1	1.39612	1.02549	1.00023	0.998852	0.847618	1.15432	1.01217	0.997012
245075_at	1.14879	1.23853	1.02191	0.950511	0.872458	0.935188	1.1881	1.21547	0.978092	0.833011	0.941929	1.03715	1.73969	1.0008	0.609961	0.991817	0.988037	1.24126	1.11195	0.925381	0.64802	0.652118	1.05887	1	2.03895
245076_at	0.872126	0.823894	0.896755	1.00559	0.994414	0.950754	0.938362	1.00633	1.12436	1.1434	1.02201	1.04677	0.662063	0.876746	0.78116	0.997211	1.03278	1.01705	1	1.06102	1.44711	0.825323	0.87121	1.59074	1.76859
245077_at	0.874108	1.12085	1.09185	0.888449	0.997242	0.873892	1.00276	0.986352	0.92535	1.19376	1.15781	1.10593	0.964618	1.22385	0.980709	1.0632	0.996649	1	1.03683	1.08165	0.989836	0.974984	1.04945	1.05509	0.996649
245078_at	0.969475	0.924496	0.751884	0.921892	1.0129	1.06137	0.993155	0.906183	1.00685	1.04998	1.06961	1.083	1.03542	0.632765	0.897482	0.800127	1.44781	1.37585	0.904028	0.482251	0.890984	1.07007	1.37042	1	1.02427
245079_at	0.854321	0.87293	0.967612	0.944494	1.03385	0.880113	1.06729	1.05498	0.949327	1.03239	1.05297	1.05904	0.998463	1.00253	1.4332	0.979114	0.991822	1	1	0.984718	1.64731	1.12642	0.970363	1.00101	1.00816
245080_at	0.878367	1.03759	0.990596	1.04871	1.03875	1.08324	0.934626	1.0081	0.981336	0.943902	0.991904	1.20547	1.17281	1.00521	0.984874	1.00372	0.999011	1	1.00323	1.11531	0.988602	0.998259	0.992113	1.00148	0.999257
245081_at	1.20358	0.94266	0.974117	1.12454	1.02588	1.23963	1.19658	1.03326	0.747067	0.800595	0.95345	0.903765	0.986619	1.48572	0.95609	1	0.976867	0.990507	1.24982	2.26756	0.978532	0.984669	1.00891	1.02812	1.049
245082_at	0.872039	1.04685	0.856124	1.12154	1.1012	1.05797	1.0239	0.976096	1.05353	0.89415	0.937837	0.913624	0.996677	1.00138	0.999718	0.984513	0.999718	1	1.04118	1.00166	0.999306	1.02048	1.00193	1.28189	0.99986
245083_at	0.95293	1.10998	0.948451	1.04707	1.17026	0.948311	1.2357	1.15345	1.07334	0.907343	0.882949	0.940518	1.07994	1.0892	1.07235	0.9989	0.884008	0.935346	1.0306	1.11915	1.21131	1	0.891337	0.928543	0.950141
245084_at	0.98386	1.02096	1.05328	0.977363	1.03963	1.16897	0.939159	1.01614	0.914265	1.0505	0.946201	0.931844	1	1.06652	0.960684	0.683184	0.956911	0.976251	1.12255	1.17861	0.769297	0.825943	1.1905	1.33373	1.12962
245085_at	0.985183	0.861729	0.988022	0.984876	1.0854	1.1492	0.989972	0.90692	1.01003	1.01983	1.14868	1.12916	1.04352	0.987873	1.17614	1.04916	1	1	0.993144	0.966346	1	0.98157	0.982545	1.02302	0.818369
245086_at	0.819908	1.08259	1.00134	1.11742	0.943696	1.05749	0.898072	1.05879	0.765008	0.814386	1.06683	0.998659	0.970153	1.0722	0.943024	1.02978	0.996362	1	1.10308	1.05778	0.933112	0.994587	1.03063	1.0027	0.962136
245087_at	1.09946	0.977518	0.937767	1.00797	0.992034	0.871675	1.01748	0.988692	1.12048	1.02426	0.966888	1.01663	0.974264	1.044	0.998683	1	1.16198	1	1	1.19563	0.552747	1	1.00033	0.980236	1
245088_at	0.970866	0.833375	1.00294	0.969664	0.997061	1.29534	0.91288	0.906244	1.08637	1.19631	1.06658	1.03735	0.553078	0.798218	0.99376	0.88253	0.963717	1	1	1.11528	1.06693	1	1.31154	1.29248	1.01171
245089_at	1.03399	0.828937	0.95286	1.08692	0.823446	1.17698	0.926884	0.948866	0.966011	1.08594	1.04841	1.10753	1.30343	0.835999	1	0.588816	1.04533	1.07735	1	0.85272	1	1.00036	0.97676	1.09072	1.10894
245090_at	1.05556	1.11212	1.12911	0.852189	0.756607	0.79327	1.01679	0.986946	1.05531	1.01305	0.823828	0.850002	1.27352	1.37098	1.1452	0.713976	0.724303	0.964873	1.30288	1.593	1.24074	1	0.687288	0.956678	0.829074
245091_at	0.906954	0.990202	1.12247	1.18429	0.992292	0.902245	0.889829	0.936507	1.00771	1.18611	1.08036	1.09366	0.96047	1.09235	0.983928	1.05789	1	0.99117	1.05666	1.04941	0.972589	0.976566	1.03713	1.00869	0.983928
245092_at	1.02888	0.963195	0.992573	1.09427	1.00516	1.06799	0.994835	0.946415	0.919203	1.03679	1.00961	0.966826	0.99888	1.00457	0.932135	1.01989	0.998969	1.04771	0.816931	0.999507	1	1.00242	1.07537	0.999239	1.00154
245093_at	0.912934	0.881842	0.915823	1.18052	1.01385	1.25368	1.00142	0.998576	1.017	0.993443	0.976804	1.07857	0.873769	1	1.15619	1	0.999169	1	1.09681	1.0767	1.02934	0.971815	0.968476	1.01616	0.895734
245094_at	0.773206	0.953489	1.33694	1.34752	0.961399	0.940094	0.843032	1.0386	1.25118	1.20849	1.0426	0.923169	0.757049	1.12403	1.61448	1.01742	0.745446	0.629461	0.802115	1.38203	1.4561	1	0.775244	0.704923	1.23517
245095_at	1.06214	1.05794	0.884641	1.04376	1.02374	0.999382	1.00062	0.971817	1.05384	0.703768	0.952297	0.830292	1.08935	0.962245	0.963924	1.4607	1	0.901255	1.29438	0.961506	1.09906	0.96745	0.955299	1.40657	1.0979
245096_at	1.14261	1.42456	1.38385	0.920384	0.842391	0.797628	1.04198	1.39771	1.32624	0.861617	0.682983	0.958021	1.10288	1.3218	0.895235	0.687844	0.888411	1.01687	1.67414	1.33571	0.958862	0.684606	0.793503	1	1.74125
245097_at	0.995912	1.02274	1.06595	1.02886	0.949083	0.792008	0.934715	1.00406	0.996443	1.16339	1.00356	0.984271	0.90838	1	1	1.00699	0.9811	0.952721	1	1.08286	1.02784	1.03306	0.952122	0.947995	1.12702
245098_at	1.01201	1.00161	1.0266	1.04416	0.998389	0.908053	0.964604	1.16877	1.04716	0.992296	0.954481	0.968288	1.0624	1.17142	1.21851	1.47836	1.06501	0.987146	0.801065	1	1	0.963935	0.772771	0.917983	1
245099_at	0.963451	1.01422	0.944323	0.840042	1.06159	0.977917	1.1105	1.05099	1.03171	0.920094	0.985777	1.05587	1.07928	0.985415	1	0.983627	0.982705	1.05164	1.0286	0.956982	0.966258	1	0.983865	1.14896	1.25719
245100_at	0.985183	1.01458	0.985423	1.08568	1.0295	1.06521	0.975041	0.902213	0.941567	1.04143	1.03604	0.954154	0.992595	1	1	1.00004	0.999744	1	0.97681	1.0279	1.00359	0.984622	1.00747	1	1
245101_at	1.18178	1.10652	0.972232	0.954234	0.992599	1.12814	1.22022	1.08427	0.98381	0.90681	0.997006	1.00299	1.19529	1.02999	0.697021	1	1.08114	1.0839	1.03673	0.915245	0.804558	0.909823	1.06823	0.991486	0.991486
245102_at	1.02494	0.84063	1.08186	0.959388	0.966752	1.0801	1.06086	0.739031	1.06506	1.04891	0.934321	0.975057	0.834242	1.0472	0.92052	1.53214	0.927476	0.902533	1.09361	1.41182	0.903114	1.11668	1.03552	1	0.937622
245103_at	0.913641	0.738898	0.978053	1.03957	1.12483	1.05847	1.02195	0.90146	0.826962	0.97111	1.21683	1.03746	0.937431	1.05579	0.98132	1.03368	0.988166	1	1.02696	1.08617	0.962712	0.971248	1.05241	1.0102	0.983046
245104_at	0.976088	1.00359	0.93658	1.06861	1.13631	0.974547	1.03164	1.06912	1.01262	0.948261	0.99641	0.977905	1	1.03738	1	1.16412	1.13077	0.986426	0.878139	0.922645	1.14456	0.989573	0.967626	0.913262	1.05676
245105_at	0.864329	1.1329	0.859951	1.20177	1.02326	0.996178	0.945059	1.09782	0.901913	1.01581	1.00382	0.856733	0.99638	0.869986	0.99638	0.991571	0.657037	1	1.00538	1	0.99578	1.35733	1.003	1.95479	1.00299
245106_at	0.962324	0.926346	0.8725	0.774213	1.10162	0.777578	1.23302	1.03625	1.06096	1.01756	1.01443	0.98557	0.966602	0.709154	0.975085	0.94588	1.18389	1.01225	1.08847	0.684122	0.957808	1	1	1.04808	1.0357
245107_at	1.07498	0.968927	1.04737	0.959943	0.979084	1.12898	0.892564	0.881507	0.986848	1.01315	1.03656	1.13778	0.904807	1.03931	1	1.0039	0.988162	1	1.06839	1.0543	0.998425	0.990567	1.00705	1.00154	0.981866
245108_at	1.19245	1.16774	0.904807	1.03673	0.816293	1.38239	1.15466	0.776825	0.850119	1.00342	0.996579	0.870402	0.960604	1.06574	0.994336	1.02825	0.994336	1	1.03576	1.107	0.977645	0.981203	1.04322	1.0113	0.994336
245109_at	0.972092	1.0741	1.02791	0.856877	0.932399	0.864561	0.853192	0.907803	1.0569	1.02912	1.08004	1.05284	1.01312	0.838112	1.11306	0.79091	0.962691	1.07869	0.946032	1.23986	1.13888	0.854795	1.13029	1	0.787417
245110_at	1.05268	0.889079	0.879839	1.00222	1.08445	0.827648	0.792968	0.997783	0.957714	1.07615	1.11352	1.17361	0.99288	1.00904	1.36671	0.969076	0.981406	1	1.56546	1.44165	1.04547	0.894871	1	0.944955	0.998355
245111_at	0.912316	0.733586	0.987122	1.04647	0.888038	1.05026	0.768614	0.902622	1.13177	1.01288	1.20388	1.10072	0.922852	1.14674	0.985556	1.02414	0.993117	0.99447	1.02341	2.00012	0.991714	0.988373	1.12876	1	1.07567
245112_at	1.06147	1.29172	1.00822	0.921246	0.914048	0.820187	1.13177	1.06946	1.04296	0.991783	0.912599	0.905734	1.07171	1.21979	1.10062	1.16173	1	0.89217	0.908404	1.01039	1.0181	0.967946	0.834257	0.621588	0.848042
245113_at	0.979091	0.948822	0.888553	0.896415	0.93549	1.07557	1.04692	0.91342	1.14057	1.03445	1.02091	1.05621	1.3769	0.88697	0.713773	1.39129	1.97952	1.16647	1	0.307211	0.986683	1.23737	1.00036	0.933258	0.930423
245114_at	0.962962	1.03723	1.02063	0.954168	0.949604	0.980222	0.953371	1.05761	1.04336	1.00963	0.990367	1.05718	1.00818	1.01509	1.00043	1.03252	0.931719	1	0.924792	0.930574	1.00814	1.04209	0.974713	0.986347	1
245115_at	0.980938	0.872417	1.05863	1.10497	0.884431	1.0086	0.873196	0.870225	0.991402	1.13948	1.03244	1.03139	0.909025	0.9846	1.02866	1.05391	0.979753	0.91419	0.886906	1.01572	1.00731	1.00176	0.969585	1	1.03494
245116_at	0.883999	0.869937	0.927545	0.991866	1.00813	1.0572	0.899267	0.926424	1.06515	1.14939	1.18837	1.08321	0.869257	0.926244	1.09217	1.07014	1	0.997372	0.917258	1.10273	1.21327	1.08762	1.04644	0.931668	0.921477
245117_at	0.934648	1.022	1.36983	1.42493	1.22583	0.928709	0.950344	0.88847	1.21058	1.38629	0.978	0.933116	0.761353	1.36275	2.05368	1.65884	1	0.768289	0.991304	1.96105	1.58337	1.45297	0.915557	0.571054	0.728997
245118_at	1.08006	1.04008	0.869294	0.848472	1.02395	0.90165	0.976054	0.808212	0.92733	1.13321	1.10624	1.12031	0.897245	0.761318	1.09659	0.974044	1.05611	1.27129	1	0.719008	0.820518	1.07599	1.14606	1.11666	0.564756
245119_at	0.943474	1.0396	0.929057	0.858115	0.974945	0.885463	1.02505	1.27179	1.04959	0.95135	1.02736	1.03458	1.53546	1.03451	1.423	1	1	1.13714	0.747658	0.736895	1.28074	1.06529	1	0.635472	0.873147
245120_at	1.03789	0.880764	0.857066	1.0079	1.03514	1.11809	1.03863	0.983094	0.98721	0.992096	0.970405	1.01377	0.985841	1.01887	1.13733	1	1.01487	0.965262	1.10016	1.1059	0.999214	0.936739	1	0.963209	0.999717
245121_at	0.969793	0.847805	1.00023	0.992252	1.04862	1.00154	1.00558	0.934804	0.999765	1.0291	1.00846	0.972735	0.984351	0.974595	1.03894	1.15013	1.06999	0.943737	0.972192	0.915377	1.02509	1	1.04956	1.00596	0.910214
245122_at	0.961381	0.82541	0.874462	1.03042	1.02728	1.11781	0.98991	0.887162	0.960134	1.01009	1.10733	1.01991	1	1.05775	0.949853	1.32976	0.877215	0.739264	0.849773	1.12275	1.28509	1.09384	0.988321	0.89221	1
245123_at	1.11374	1.18951	0.999099	0.760191	0.779547	0.774441	0.936959	1.0009	1.12861	1.00838	0.93378	1.05175	1.16701	1	0.962175	0.529535	1	1.07263	1.48574	1.02773	0.74158	0.666506	0.929322	1.04932	1.04818
245124_at	0.97005	0.925976	1.0345	1.0226	0.992783	1.00722	0.906494	0.831178	0.945334	1.06328	1.03367	1.03967	0.78091	1.08619	0.942543	1.22311	1.00204	0.884955	0.999647	0.999647	1.01074	1	1.07554	1.02653	0.962264
245125_at	0.988103	1.07949	1.0119	0.965375	0.746179	0.807083	0.865711	0.834535	1.01269	1.14723	1.08741	1.10056	0.980985	1.13208	0.682538	1.01087	0.998124	1	1.01087	1.23752	0.993081	0.987934	1.1506	1.01849	0.998124
245126_at	0.992061	0.990565	0.905121	1.01596	1.06727	1.11693	1.15433	1.00794	0.989679	0.954569	0.935266	1.0244	1.05194	0.875703	0.813642	1.01123	1.46247	1.53972	1.02186	0.776619	0.998595	0.873291	0.957903	1.29962	1
245127_at	0.873877	0.991815	1.00549	1.04459	0.993363	1.07377	0.99894	0.894281	1.00106	1.03886	1.09661	0.985694	1.05606	0.989566	0.964915	1.11097	1	0.884761	0.900958	0.88098	1	1.12075	1.06555	0.843092	1.05862
245128_at	0.975207	0.956842	1.15271	0.825418	1.05177	0.718058	0.862017	0.754174	1.02479	1.30276	1.41976	1.19016	0.927558	1.16361	0.998193	1.04783	1	0.993333	1.06442	1.1759	0.957379	0.959622	1.1513	1.01665	0.96661
245129_at	0.858194	0.982794	0.887812	1.15943	1.15731	1.21787	0.911606	0.987515	0.961494	1.03036	1.01249	1.05359	0.90748	0.974828	0.971653	1.00311	0.970098	0.974828	1	1.03132	2.34037	1.87253	1.0657	1.00156	0.963883
245130_at	1.0204	0.992652	1.09478	1.00735	0.906431	0.952307	1.01345	0.868479	0.979524	1.11999	1.05363	0.98178	0.756882	0.874036	1.01881	1	1.10699	1.08907	0.942383	0.927092	1.0928	1.12956	1.06599	0.921247	0.826487
245131_s_at	1.08669	1.17056	1.01186	0.926587	0.951905	0.859498	1.00181	1.12489	0.911715	0.998192	0.92794	1.08407	1.04204	1.23098	0.940545	1.00717	0.909518	1	1.07758	1.01574	0.985009	0.923674	0.974417	0.968711	1.02659
245132_at	1.00392	1.03826	1.03057	0.984999	1.00895	0.893073	0.996081	1.00498	0.924187	1.06574	0.854454	0.932542	0.945847	1.1133	1	0.937506	0.813453	1.04128	1.00418	1.06778	0.999728	0.999457	0.953135	1.09492	1.13157
245133_at	0.996684	1.02319	1.0231	0.995364	0.939041	1.10572	0.99617	1.01224	1.0362	1.00332	0.793483	0.863806	0.9633	1.08193	0.994747	0.97386	1.08159	0.96855	1.07095	1.1015	0.936498	0.995053	1.00312	1	1.05296
245134_s_at	0.90341	0.814134	1.07262	0.981705	1.00799	0.992012	0.92059	0.916158	1.01004	1.05563	1.09491	1.04412	0.905284	0.870674	1.20659	1.14814	0.890893	0.92578	1.03321	1.04098	1.11672	1.07295	1	0.840282	0.890849
245135_at	0.998968	1.0486	0.99046	0.872752	1.10593	1.00473	0.941264	1.00103	0.920725	1.07273	1.10717	0.988395	0.94019	1.07273	0.945481	1.05056	0.996148	1	1.04801	1.42725	0.984346	0.953119	1.09214	1.00651	0.989496
245136_at	0.854502	0.976731	0.896573	0.962982	1.02327	0.761652	0.930614	1.0276	1.20208	1.05484	1.16555	1.03141	1.1151	0.974338	1.01593	1	0.999042	0.999232	1	1.28395	1.45215	0.965945	0.974361	0.960977	1
245137_at	0.900264	0.970372	1.03064	1.0134	1.10118	0.899241	0.916811	0.925522	0.986602	1.07052	1.1264	1.09469	1.01778	0.707801	1.38002	0.93705	1	1.14336	1.25383	0.966945	0.940275	1.02668	0.970131	0.879601	1
245138_at	1.07467	1.0515	1.23487	1.00641	0.794615	1.00673	1.05397	0.993588	0.934168	0.911334	0.947879	0.940151	1	1.19635	0.960242	0.946573	1	0.89717	1.04514	1.6109	1	0.80749	0.989544	1	1
245139_at	1.00075	0.964307	0.997997	0.989145	1.05136	1.06471	0.857893	1.0107	0.859409	0.999253	1.02861	1.09087	1.35583	1.24265	0.870024	1.05298	1.14811	1	1.00953	0.975176	1.00115	0.890557	0.875445	0.757267	0.862847
245140_at	0.975846	0.818489	1.10964	1.07019	0.949246	1.00866	1.01285	0.991342	0.848288	0.974896	1.14271	1.02602	1	1.07473	0.97445	1.02546	0.97238	1	1.04913	1.18626	0.957998	0.978082	1.12046	1.04198	1
245141_at	1.07148	1.18233	1.00871	0.918167	0.825481	0.894621	0.991293	1.1988	1.06856	0.880472	0.83672	1.00954	1.30519	1.13279	0.999792	0.712313	1.13779	1	1.06732	0.85088	0.999182	0.86541	0.800399	1.00101	1.03288
245142_at	0.965902	0.94591	1.06959	0.98582	1.15855	1.02738	1.08829	0.974324	0.900979	1.01515	1.01418	0.945727	0.932757	1.00081	1.05688	1.02303	1	1.03729	0.97169	0.989693	1	1.02844	1.00064	1	0.96961
245143_at	0.981557	0.998721	1.15832	1.04009	0.991666	0.980181	0.890714	1.00128	1.02364	1.06792	1.0176	0.799984	1.09173	1	1.25591	0.989851	0.885781	0.929065	1.01325	0.892111	1.02863	0.976748	1.15586	0.942285	1.18398
245144_at	0.957473	0.860925	0.96816	1.04383	1.00822	0.991783	0.949171	0.964444	1.02062	1.06319	1.02298	1.05841	0.959267	1.02967	1.05236	1.09277	1.04169	1.0501	0.916204	0.902725	1	0.825926	1	0.995669	1.03223
245145_at	0.884403	0.810271	0.816833	1.10114	1.07663	1.26998	1.0026	0.763523	0.791092	1.00303	0.997398	1.04021	0.979155	0.759508	1	1.35113	1.28802	1	0.802923	0.659451	1.09108	1.20873	1.31755	1.01171	0.841259
245146_at	1.02763	0.902657	1.01736	1.00974	0.990261	0.96522	0.901388	1.05423	0.902747	1.14016	0.967119	1.04044	0.947838	1.2534	1.17559	1.01447	0.978215	0.932229	1	0.958437	1.11144	1.12465	0.952717	0.937496	1
245147_at	0.922254	0.839607	0.978583	1.01936	0.99951	1.02347	0.991678	1.03894	0.915053	1.00049	1.01312	1.03754	1.10587	0.92121	0.999681	1.09889	1.11718	1.20014	0.806388	1	0.993413	1.23817	0.998434	1.00063	1
245148_at	0.927446	1.07509	0.97853	0.934585	1.00794	0.992057	0.898735	1.22246	1.14109	1.0665	0.969848	1.03928	4.99932	2.96002	1	1.66089	1	0.998861	0.995557	1.02571	0.825799	1.07395	0.746677	0.807666	0.515367
245149_at	1.08506	0.990845	1.12505	1.23251	1.12849	1.18985	0.984236	1.00343	0.958918	0.996575	0.961584	0.930602	0.997139	1.00152	0.999428	1.00133	1.03028	0.999614	1.00192	1.00384	0.998664	0.998849	1.00152	1	0.999235
245150_at	1.08089	0.839046	0.85047	0.954262	1.13542	1.15054	1.01834	0.739182	0.898017	0.981658	1.12887	1.11478	0.711392	0.73722	1	0.974591	1.05488	1.02435	0.807375	0.746454	1.00498	1.04524	1.20726	1.2503	0.714158
245151_at	1.09791	1.1682	1.0288	1.08621	1.11064	1.01268	0.963918	0.982806	0.98732	0.784778	0.974416	0.896906	1.20501	1.02058	0.934931	1	0.997189	0.94598	1.02634	1.04567	0.957242	0.937693	1.0139	0.987586	1.07893
245152_at	1.33714	1.24866	0.950543	0.744987	0.805051	1.11142	1.21841	1.09642	0.895274	0.878307	0.927187	1.04946	1.36092	0.897312	0.431995	0.498738	1.05457	1.29566	1.27438	0.846981	0.506875	0.664318	1	1.43439	1.12368
245153_at	0.787496	1.1881	0.722619	1.07528	0.768348	1.14032	1.09474	0.924723	0.897828	1.27132	0.893259	1.20775	0.897571	1.20102	0.885593	1.06571	1	0.897029	1.07897	1.19661	0.978528	0.990773	1.09965	1.22647	0.923053
245154_at	0.897004	0.920474	1.14518	1.05507	0.943625	1.60573	1.21013	1.08319	0.910475	0.963294	1.03671	0.89007	0.974821	1.0621	0.984777	1.00419	0.991595	1	1.00253	3.87439	0.99246	0.996651	1.00502	1.19838	0.997475
245155_at	1.19035	1.00806	1.0114	0.894081	1.04121	1.11975	0.96827	0.991936	0.96451	0.977677	0.986647	1.06859	1.03447	1.06514	0.831131	0.808858	0.92153	1.41056	1.19581	0.986909	0.849284	0.798108	1.0076	1.28044	1
245156_at	0.998172	1.14835	0.938234	0.949754	1.14503	0.985428	1.09996	1.09481	0.920825	0.89937	1.00183	1.0621	1.00205	0.958271	1.01471	0.940217	0.968249	1.04247	1.05796	0.961522	0.96131	1.03544	1.03272	1	0.986503
245157_at	0.994907	0.869682	1.11512	0.928061	1.10689	0.932395	0.871781	0.920958	1.00509	1.16236	1.22625	1.04019	0.96776	1.04495	0.997114	1.03133	0.997114	1	1.03123	1.06741	0.987366	0.989354	1.04191	1.01172	0.995164
245158_at	1.05622	0.941142	0.939679	1.19109	0.953725	1.05546	0.858028	0.875125	1.06326	1.04627	1.10052	0.909573	0.627751	1.01427	0.998606	1	0.998606	1.1427	1.0224	1.04345	0.991127	1.33008	1	0.993887	0.998606
245159_at	0.98412	0.942113	1.02135	1.1582	1.01588	0.919476	0.86742	0.970494	0.925317	1.06334	1.30314	1.0533	0.960764	1.03749	0.993158	1.06305	0.994908	1	1.03406	1.06815	0.976155	0.95067	1.04426	1.01196	0.993158
245160_at	1.07866	0.915813	1.03987	1.06477	0.905063	1.15764	1.07457	0.885934	0.922659	0.970519	0.853589	1.02948	0.453855	1.53933	0.99954	1.00782	0.999058	1	1.01561	1.30674	0.993557	0.994455	1.02712	1.00921	0.997674
245161_at	1.01368	1.05779	1.02157	0.986324	0.901546	1.10166	1.36504	1.21258	0.864079	0.946489	0.892978	0.915035	2.70894	0.693612	1.00924	0.696819	0.591873	1.39723	1.52098	0.957918	1.52753	1	0.915568	0.971983	1.00924
245162_at	1.0066	0.856711	0.9934	0.903705	1.09749	1.09334	1.05582	0.902658	0.809696	1.0188	0.890156	1.03917	0.830676	1.029	0.987012	1	0.991901	1.29849	1	1.06301	0.972478	1.24839	1.04032	4.04424	0.983727
245163_at	1.00425	0.919321	0.953546	0.995746	0.978375	1.28971	1.02677	0.945184	0.995295	1.10361	1.11151	1.09686	0.916901	1.08292	0.998127	1.05342	0.997515	1	1.13009	1.00566	0.823998	0.827912	1.24025	1.00127	0.993094
245164_at	0.964729	0.967695	0.941562	1.03724	1.0782	0.887585	0.936698	0.868681	1.03231	1.05615	1.07684	1.08152	0.953875	0.889981	1.03909	1.08248	1.07478	1.08462	0.956215	0.792292	1.06536	0.986632	1	1.19532	0.811718
245165_at	1.15148	0.987425	1.01258	1.09794	0.923844	0.951257	1.19528	0.871436	0.969997	1.16839	1.13893	0.985185	1.01853	0.765214	1	1.03432	1	1.12417	1.11248	0.895915	0.951946	0.940501	0.991081	1.19549	0.857304
245166_at	0.986665	0.938047	0.984295	1.07221	1.29104	1.12457	0.971614	0.952629	0.994342	1.08787	1.07188	1.00566	0.998133	1.00233	1.29417	1.13035	1.18409	0.999718	0.860416	1	1.00102	1.15702	0.922368	0.760605	0.834756
245167_s_at	0.990344	1.0191	0.955769	0.987094	0.921388	0.885997	1.08433	1.23099	1.05411	0.91626	1.00966	1.13164	1.08361	0.972429	1.04725	1.03814	1.00446	1.02025	0.999347	0.998567	1	1.09899	0.895552	0.928508	0.997137
245168_at	0.893725	0.98939	1.06326	0.991792	0.941586	0.935423	1.00075	1.03248	1.14965	1.14098	1.00186	0.999249	0.994417	1	1.01982	1.12587	0.967798	0.840684	0.937196	1.13736	1.14682	1.06444	0.901207	0.868743	1.05846
245169_at	0.892016	1.08993	0.986676	0.939677	0.954126	0.862903	1.00022	1.0162	0.999776	1.11513	1.06254	1.08232	1.02956	0.919574	1.00196	1.01625	1	0.985726	1.01192	0.97858	0.968233	0.979532	1.01218	0.986394	1.10679
245170_at	0.94646	1.00028	0.957063	1.18866	1.05497	1.15264	0.999719	0.890236	0.909787	1.05313	1.02093	0.937224	0.960129	1.0623	0.990622	1	0.988237	0.989474	1.12438	1.0635	1.25263	0.983606	1.05521	1.01419	0.989427
245171_at	1.02835	0.977195	0.99136	1.00864	0.983256	1.16044	1.02434	0.960787	0.943356	1.02454	1.02022	0.965358	0.977977	1.0181	0.995998	1.00407	0.991973	0.997973	1.0462	1.10026	1.04626	0.990043	1.01414	1	0.991973
245172_at	0.982811	1.25946	1.01719	1.04422	1.05705	0.902541	0.95526	1.25818	1.05822	0.899971	0.95089	0.961989	3.483	1.77918	0.895551	1	1.19518	1	0.904417	0.999155	0.806838	0.983462	0.972416	1	1.18556
245173_at	0.874001	1.00137	1.30533	0.969352	0.998633	0.903879	0.771525	0.973073	1.03544	1.01864	1.32805	1.14188	0.989141	1.83468	0.939432	0.963701	1.05354	1	1	1.00467	1	0.990715	1.00389	0.998466	1.00881
245174_at	0.992855	0.920931	0.947596	0.873525	0.957429	1.062	1.0441	1.01858	1.16386	1.00715	0.956993	1.27951	0.863092	0.930376	1.2405	1	2.54605	1.56479	1.0816	1.03742	0.90179	0.916032	1.1446	0.943653	0.90393
245175_at	0.976301	0.981968	0.971255	0.976767	1.00726	0.99274	0.960652	1.02783	1.01868	1.03088	1.02627	1.08204	1.09432	1.02382	0.967668	1.08979	1.07264	1	0.983039	0.935755	1	0.976398	1	1.00796	1.01497
245176_at	0.99856	1.09575	1.07385	1.00144	0.898459	0.980777	1.01039	1.09418	1.15177	0.980917	0.885869	0.981599	1.00694	1.5515	1	0.854619	0.900915	0.97845	1.40347	1.54663	1.08535	0.818928	0.959917	0.923747	1.07506
245177_at	0.915154	0.833493	1.07925	1.15631	1.19227	1.22732	0.952212	0.992003	1.008	0.955222	0.841636	1.11519	0.964932	1.11722	0.991813	1.05148	0.991813	1	1.04121	1.29842	0.981482	0.973381	1.06999	1.02268	0.993789
245178_at	0.901221	1.022	1.01788	1.02105	0.943633	0.938066	0.932402	0.996237	0.941424	1.05718	1.00376	1.01237	1.02816	1.04352	1	1	0.988833	0.998148	1	1	1.03679	0.992201	0.976809	0.983147	1.04337
245179_at	0.972136	1.02936	0.95888	0.949067	1.13257	1.09989	0.979004	0.997717	1.10153	0.95737	1.00228	1.03774	1.02078	0.877385	1.13313	0.941446	1	1.16085	1.00023	1	1	0.999819	1.0373	1	0.863102
245180_at	0.968927	0.901973	1.02314	0.950824	1.09571	0.977619	1.01	0.989512	1.02927	0.99	1.01557	1.05472	0.980176	0.984222	0.987014	1.13464	0.980608	0.95009	1.05302	0.949154	1.12499	1	1.04024	1.00306	1.01259
245181_at	1.26	1.26348	0.983397	0.931407	0.869209	0.907854	1.00335	1.23244	0.996648	0.943859	1.01172	1.0522	1.81205	1.21641	0.785593	0.998921	1.16898	1	1.07167	0.815016	0.636226	1.37507	1.06862	0.633881	0.882576
245182_at	0.940479	1.15022	1.00695	0.915775	1.12985	0.956371	1.0554	1.15396	1.07325	0.908523	0.993054	0.913959	1.07742	0.94761	1.65036	1	1.11612	1.17391	0.893466	0.92286	1.41373	1.45112	0.674325	0.903152	0.513699
245183_at	0.997266	0.993505	1.14158	1.05063	1.17089	0.913989	0.982871	0.94477	1.00016	1.06217	1.02173	0.99984	0.961769	1.04961	1.73527	1.12328	0.698866	0.504588	0.806835	1.26397	2.25334	1.44379	1	0.95774	0.872437
245184_at	0.901288	1.00979	1.1808	1.00313	1.17698	0.948155	0.94887	1.01123	0.717275	0.926314	0.996873	1.07853	0.921906	1.03412	0.984257	1.01576	1	0.990865	1.08735	1.08475	0.970448	0.94685	1.05658	1.00463	0.934606
245185_at	1.0374	0.941386	1.06689	1.29814	1.25867	1.05802	0.97716	1.02284	0.848604	0.897099	0.943134	0.886878	0.998015	1.07744	0.976684	0.945084	1.00259	1.00976	1	1	1	1.02517	0.998168	1.24708	1.00167
245186_at	0.956114	0.864311	1.04288	0.921227	0.879582	1.09672	0.833584	0.969654	1.05791	1.06666	1.09255	1.03035	1	1.54922	1.1048	1	0.956649	0.95788	0.960731	2.41474	0.981857	1	1	0.919174	0.934621
245187_s_at	0.982081	0.87939	0.97225	0.923204	1.04448	0.972971	1.00829	0.999644	1.06504	1.00036	1.048	1.01231	1.09454	1.09531	1.10002	1.08278	1	1.02047	0.978774	0.979497	0.933758	1.01139	0.955535	0.937407	0.917077
245188_at	0.880668	0.999624	1.30133	1.46478	0.993533	0.913287	0.96118	1.00038	1.27681	1.31095	1.18639	0.938068	0.520128	1.07704	1.52237	1.07183	1	0.767908	0.760953	1.34148	1.66802	1.17208	0.976038	0.881547	0.861478
245189_at	0.995699	0.87827	1.05661	0.930066	1.19139	1.25569	0.890908	1.00654	0.906172	1.0043	0.923818	1.16131	0.934168	1.05549	0.999667	1.05217	0.975092	0.994665	1.00264	1.0103	0.572592	0.992004	1.2178	1	1.39646
245190_at	1.06177	0.821747	1.49338	0.835309	1.037	0.899045	1.03248	0.874017	0.810346	1.00136	1.05524	0.998635	0.679807	1	1.08904	1.13861	0.998822	1	0.985899	1.00187	1.13929	1	1.00775	1.00095	0.996934
245191_at	0.987851	1.05161	1.01976	1.05368	0.999607	1.13109	0.910922	1.00039	0.831383	0.842137	1.01321	0.982769	0.987439	1.01378	0.878292	1.00629	0.982425	1	1.02507	1.02003	0.991185	0.996228	1.01002	1.01378	0.996177
245192_at	0.891349	0.869645	1.04565	0.850865	0.825213	0.855499	1.06607	1.11659	0.954346	1.13736	1.43512	1.56043	0.656225	1.21048	0.930367	1.16345	1.20356	0.980503	1.18048	1.50285	0.721836	0.96836	1.26772	0.988254	1
245193_at	1.00052	0.950007	0.975822	1.09952	1.07115	0.999485	0.770711	1.18293	1.13079	0.950782	1.00994	0.982077	0.998683	0.739083	0.715954	1.65519	1.12068	0.989075	0.728752	1.39392	1.43449	1.01467	1	0.638701	1.01059
245194_at	1.04976	0.893627	0.926072	1.10119	1.04893	0.987471	0.912888	1.03031	0.889784	1.10898	1.01253	0.968602	0.988655	1.00416	0.996409	0.911975	0.997433	1	1.00856	1.00592	1.03349	0.746525	1.00329	0.999489	1.24699
245195_at	1.23926	1.17395	1.21795	0.988398	0.734214	0.970116	1.02933	1.01898	1.0116	0.900854	0.885143	0.947632	1.02056	1.21104	0.899363	0.719018	0.811198	1	1.26105	1.27499	0.925206	0.734057	0.917382	1.21804	1.04188
245196_at	1.23963	1.29229	0.902323	0.96588	1.11139	1.0216	1.17599	0.898264	0.829211	0.872601	1.04881	0.978397	1.09264	0.751828	0.942539	1.2019	1.08729	1.18065	0.991816	0.637039	0.930344	1.07696	1	1.00714	0.957421
245197_at	1.02491	0.956479	1.02023	0.979773	0.943453	0.970624	0.874087	1.09124	0.965295	1.0727	1.06919	1.04682	0.880309	0.783773	1	1.25707	1.27653	1	0.928543	0.989437	1.02963	1	1.00096	0.736725	1.01236
245198_at	1.06685	1.06898	1.05126	1.11794	0.975225	0.949613	0.975331	0.94992	0.975242	1.07777	0.947294	1.02467	0.95842	0.976855	0.976852	1	0.901509	0.971647	1.00861	1.09167	1.00409	1.02275	1.00273	1.01212	0.96113
245199_at	1.04209	1.11147	0.923433	0.938421	0.98524	0.987485	1.0332	1.07506	1.00063	0.999373	0.989855	1.02415	1.07374	1.03155	0.976433	1.18688	1.04974	1	0.973336	0.965747	0.954355	1.07588	0.988955	0.964156	1.04118
245200_at	0.968003	1.11412	1.07707	0.898386	0.96042	0.940747	1.05449	0.940969	0.983506	1.05477	1.01649	1.01737	0.998201	1.02539	0.848363	0.971534	1.05436	1	1.04216	0.919876	0.999571	0.999571	1.02	1.00403	1
245201_at	1.06527	1.06889	1.03138	0.908418	0.83139	1.07101	0.963847	0.844038	1.00267	0.978655	1.06369	0.997333	0.850488	1.02248	0.841542	1.00203	0.979966	1.04185	1	1.09181	0.802214	0.932679	1.06721	1.01946	0.991709
245202_at	1.00403	0.97699	0.970002	0.781216	1.12779	1.03469	0.975069	0.980196	0.995971	1.11737	1.10193	1.14332	0.608501	0.448308	1.02615	0.839783	1	0.99686	0.993636	0.680793	1.01249	1.21138	1.27052	1.00564	1.15209
245203_at	0.790408	1.08782	1.01527	1.38025	1.05184	1.41048	0.861293	0.578282	0.895282	0.984727	1.06537	0.696361	0.958279	1.0808	0.983931	1.02305	0.994648	1	1.04318	1.20876	0.983969	0.988006	1.06195	1.01758	0.984012
245204_at	1	1.04867	1.08028	1.09882	0.993917	0.983233	1.0206	1.08672	1	0.864356	0.952907	0.898591	0.942665	1.01721	0.969008	1.05392	0.967819	1	1.00113	1.04687	0.966769	0.997675	1.04249	1	0.967819
245205_at	1.13467	0.920152	1.02729	1.12898	1.18101	1.46683	1.03899	0.972707	0.891474	0.932487	0.905663	0.908456	0.975764	1.01948	0.965882	1.02752	1	1	1.02752	1.01785	0.9936	0.993542	1.01457	1.00975	0.964353
245206_at	1.05083	0.937921	1.03058	0.916982	0.89443	1.03139	0.909159	0.962416	0.989274	1.07646	1.04731	1.01073	1.02691	1.02647	0.958005	1.1387	0.964487	0.930872	1	1	1.03988	0.988951	0.935456	1	0.988951
245207_at	1.04487	0.997157	1.03639	0.910091	0.856701	1.00923	0.982688	0.975934	1.02741	0.948288	1.12277	1.00284	1	1.02257	0.843097	0.974691	0.984281	0.996836	1.0558	1.00555	0.996836	0.996806	1.03674	1.00429	1.12406
245208_at	0.942214	0.971647	1.0072	0.985285	0.992798	1.13036	0.939418	1.0375	1.02398	0.955923	1.16783	1.13533	0.984729	1.00442	0.981814	0.977379	1.07715	0.999014	1.00294	1.0086	0.997285	0.997285	1.00343	1	1.07329
245209_at	1.00035	0.999654	0.891191	1.11589	0.823629	0.868724	1.01467	0.898103	1.06443	1.03556	0.795589	1.19537	1.38351	1.33333	0.995795	1	1.04243	1	0.977179	1.00681	0.941491	0.990757	1	1.00085	1.01863
245210_at	0.898896	1.10236	0.990825	0.867522	1.0821	0.954928	1.08654	1.10003	1.18126	0.931655	1.00917	0.857524	1	0.989921	1.23319	0.905043	1	1.03413	0.986391	1.32286	0.952393	1.07362	0.782237	0.792763	1.0208
245211_at	1.01301	0.936676	1.06192	0.972488	0.92063	1.0545	1.00538	1.02178	1.03269	0.939947	0.95418	0.994617	1.01944	1	1.09837	1	0.91627	0.973672	0.997931	1.07361	1	0.942412	1.00426	0.839508	0.997784
245212_at	0.928255	0.986586	1.12238	0.926374	1.03934	0.758262	0.795891	0.707921	1.01341	1.21335	1.18686	1.20248	0.345372	1.0768	1	1.00642	0.998798	1	1	1.01244	0.961396	0.967033	1.28875	1	0.998798
245213_at	1.28041	1.09081	0.921649	0.964042	0.935546	1.16871	1.25017	0.960465	0.89592	0.973099	1.0269	1.09814	1.02171	1.04264	0.863352	0.931176	0.986678	0.978862	1.09533	1.02665	0.853974	0.993576	1.11418	1.13907	1
245214_at	1.16512	0.921785	0.816848	1.27474	1.01153	0.988474	0.892782	0.894624	1.09225	1.0649	1.05206	0.811041	0.874569	1.21804	0.981307	1.02691	0.990752	1	1.02575	1.27893	0.960224	0.986119	1.1887	1.06562	0.995273
245215_at	1.00117	1.01196	0.868386	1.05615	1.15618	0.958015	0.955401	0.887747	0.958093	1.01381	0.998829	1.04983	0.748276	0.880362	1	1.25045	1.14118	0.998397	0.929627	0.976928	1.22784	1.05823	0.978071	1	1.06836
245216_at	1.01563	1.03519	1.06564	0.995059	0.957874	1.03373	1.00924	0.834524	0.899311	0.941072	1.00494	0.909358	1.06743	0.99837	1	1.01088	1.02021	0.981837	0.971252	0.905507	1.00933	0.996343	1.00579	1.00768	0.913519
245217_at	0.990363	1.03557	1.37538	1.13261	0.866419	1.41135	0.94122	0.993414	0.749273	0.994299	1.0057	1.1571	0.987463	1.03263	0.958137	1.04773	1.12359	0.995772	1.00806	1.10539	0.941441	0.994878	1.03289	1	0.973601
245218_s_at	1.03564	0.900946	0.89217	0.976882	1.02312	1.12947	0.901436	0.901967	0.905645	1.05675	1.17538	1.09979	0.874439	0.881966	1.0062	1	1.16585	1.09298	0.868956	0.860632	0.922103	1.08832	1.13378	1.0101	0.785519
245219_at	1.06601	0.791611	0.909911	0.920304	1.09626	1.0987	0.933991	0.747994	0.879328	1.08677	1.10072	1.18826	0.722542	0.719448	1.14862	0.931618	1.17516	1.13155	0.867822	0.706212	1	1.27596	1.21206	1.21178	0.699615
245220_at	0.791753	1.03576	1.05492	1.00158	0.95586	0.711639	0.833753	0.885459	1.12965	0.998424	1.33355	1.14364	0.688108	1.37263	0.837361	1.23848	0.944522	0.9548	1.29188	1.52156	0.850042	0.896878	1.43382	1.12426	1
245221_s_at	1.01328	0.949777	1.12468	1.03187	0.929879	1.16811	1.20632	0.895262	0.986723	0.814399	1.04629	0.901491	0.961156	1.06313	0.995124	1.07755	0.995124	1	1.03645	1.08254	0.983041	0.983041	1.04849	1.01953	0.995124
245222_at	1.02437	0.739584	1.13687	1.27258	1.53036	1.11113	0.949244	0.845197	1.08955	0.975631	0.968715	0.927683	0.933629	1.08841	0.994713	1.02386	0.996485	1	1.05782	1.11742	0.979635	0.993178	1.07493	1.01193	0.996646
245223_at	0.888704	0.87888	0.983417	1.08335	0.889347	1.06773	1.01658	0.904915	0.825911	1.06002	1.02688	1.03506	0.970142	1.04629	0.992571	1.00741	0.995476	1.00298	1.05668	1.10437	0.985071	0.992411	1.05649	1	0.992524
245224_at	0.961218	1.05512	1.06938	0.976131	0.91582	0.738465	0.871482	0.782385	1.11942	1.24212	1.17677	1.02387	0.991946	1.04682	0.978167	1.0686	0.995382	1	1.0126	1.41162	0.975967	0.982854	1.09045	1.08118	0.982705
245225_at	1.07626	0.984705	1.24753	1.22392	0.944701	1.15548	1.01133	0.900543	0.899149	0.988675	1.1709	0.963554	0.994525	1.59297	0.973824	1.14426	0.994497	1	1	1.16518	0.963962	0.971573	1	1	0.981482
245226_at	0.896281	0.862519	1.22761	1.04738	1.00362	1.17845	0.849788	1.18664	0.956291	1.09935	0.979494	0.99638	0.998172	1.09927	0.998528	1.00806	0.930535	0.999972	3.04103	1.11868	0.992243	0.998176	1.07975	1.03235	1
245227_s_at	1.08467	0.928595	0.752848	1.05405	1.06631	0.986277	1.01372	0.938044	0.862834	0.939733	1.01381	1.1764	1.01457	0.978592	0.908585	1.0795	1.00695	0.975559	0.845355	0.733586	1	1.02031	1.06332	1.40659	0.948084
245228_at	1.07355	1.05907	0.942748	1.07701	0.91035	1.01656	0.972877	1.21702	0.977486	0.98344	0.959625	1.07604	0.819316	1	1.44494	0.929407	1.00737	1.25687	1.2353	1.00425	0.937618	0.976457	0.980426	1.25485	0.941892
245229_at	1.03526	1.02709	0.983214	1.07169	1.0312	0.979629	0.917297	1.01679	0.927352	1.02373	0.940696	0.926101	1	1.01985	1.02704	1.18474	1	1.13981	0.996883	0.986718	1.00307	1.07917	0.896293	0.846817	0.816826
245230_at	1.0065	1.16041	1.01875	0.901431	1.02224	0.993501	1.04878	0.903168	0.97283	1.87389	0.93468	0.981152	0.986903	1.0168	0.998758	1.0168	0.990232	1	1.01015	1.02225	0.970195	0.98331	1.01471	1	1
245231_at	0.989722	0.973947	1.06011	1.10659	1.0004	1.11809	1.04225	1.07205	0.984734	0.999603	0.98098	0.957878	0.997613	1	0.99881	0.999337	1	0.956016	1.02226	1.01314	1.10401	0.954563	1.00305	1	1.01164
245232_at	1.04368	0.990422	0.821144	1.14062	0.876305	1.33701	0.842316	0.918103	1.06628	1.04825	0.904503	1.00958	0.867547	1.11999	0.996346	1.06804	0.996257	1	1.07543	1.15484	0.955453	0.981414	1.08918	1.00866	0.995066
245233_at	0.873244	0.974813	1.10008	0.931809	1.01035	1.02956	1.06434	0.857422	1.05821	0.989651	0.964576	1.0231	2.40365	0.669479	0.999869	1	0.857506	1.0786	1.3336	1	1.68147	0.85931	1	0.999869	0.79646
245234_at	0.878575	1.02866	1.10545	1.24663	1.06654	1.07879	1.02159	0.959469	0.736664	0.945311	0.978408	0.923271	1.68359	1.00602	1	0.933589	0.99196	1	1.0142	1.05042	0.993963	0.961708	1.03433	1.00804	0.997981
245235_at	1.04999	0.977296	1.00376	0.990273	1.07567	1.02092	1.11526	0.930219	0.991616	0.996236	1.0482	0.972424	0.9693	1.03303	0.948469	1.17272	0.954523	0.973297	1.00213	1	1	0.968162	1.03229	0.931561	1.01463
245236_at	0.97955	0.976036	0.914542	1.27372	1.0802	1.22558	1.2164	1.08829	1.009	0.959211	0.939204	0.991003	0.988158	1.00835	0.993372	0.398871	0.503853	1	1.02954	1.00974	0.997924	0.962074	1.0539	1.45875	1.03407
245237_at	1.03013	0.980619	1.06055	0.985624	0.978326	0.955499	0.918919	1.01438	1.07583	1.11207	0.927861	1.07925	0.995541	1.00077	1.06895	0.635983	0.997198	0.905885	0.999879	1.32655	1.03149	1	1	1	0.828702
245238_at	1.04277	1.15852	1.08981	1.1148	0.920215	0.923131	0.963828	0.9772	1.07671	1.0228	0.928556	0.900796	1.22183	1.41657	1.00401	1.14993	0.91356	0.798176	1.10001	1.18481	0.994295	0.964278	0.825675	0.825409	1
245239_at	0.865094	0.971028	1.15275	1.13797	1.09034	0.947059	0.936804	0.980887	1.19467	1.01911	1.10073	0.913667	0.966731	1.02082	0.991646	1.02497	0.993713	1	1.01452	1.07278	0.987526	0.995796	1.05824	1.05184	0.987444
245240_at	1.00185	0.979083	1.18476	1.0224	0.998146	1.28275	1.18692	0.841955	0.895293	0.948613	0.884915	1.00299	0.953925	1.07859	0.996091	1.00959	0.994266	0.978881	1.04783	1.10365	1	0.973189	1.01151	1.00388	1
245241_at	0.852343	0.96355	1.00272	1.08182	0.997284	1.20138	0.963474	0.807509	0.917281	1.21131	1.05447	1.00985	0.894162	1.08135	0.963299	1.12167	0.996632	1	1.04801	1.09146	0.931952	0.988858	1.06464	1.01893	0.968803
245242_at	1.29686	1.30854	1.24798	0.740638	0.679889	1.022	1.27612	1.24245	0.978	0.73089	0.785836	0.960289	1	1.13788	0.412619	0.364025	0.606322	1.2005	1.30436	1.21833	0.454386	0.359707	0.582683	1.04031	1.02881
245243_at	0.99364	0.971754	1.00602	1.28687	1.00616	1.18886	1.15074	0.990496	0.972546	0.993979	1.02459	0.913005	0.984759	1.17749	0.850384	1	0.978612	0.949005	1.1016	0.986473	0.993874	1.12212	1.18248	1.24906	1.05235
245244_at	0.87984	1.07992	1.04934	1.15424	1.01194	0.87469	1.00264	1.07122	0.997363	0.976842	0.888269	0.919278	1	1.54289	1.09473	1.03137	0.751645	0.625935	0.937856	1.57845	1.18951	0.940126	0.542519	0.806305	1.07249
245245_at	1.04976	0.865181	1.09556	1.1467	1.16686	1.28028	1.18749	0.702893	0.764851	0.854918	0.950235	0.871272	1	1.00098	0.992186	0.989303	0.983803	1	1.11362	0.921418	0.999028	1.24218	1	1	1
245246_at	1.03258	0.983351	1.04378	0.953367	1.02456	1.07846	0.846033	0.998666	0.82988	0.911094	1.44109	1.00133	0.972027	1.03832	0.994799	1.02435	0.99467	1	1.02264	1.04886	0.977317	0.98775	1.0331	1.01051	0.998287
245247_at	0.895881	1.06176	0.944919	1.04612	0.918102	1.04311	0.922807	1.02743	1.08696	1.08982	0.948697	0.972573	0.835549	1.13493	1.09743	1.00969	1.00469	0.885596	0.942327	1.13	1.0856	1	0.959172	0.881722	0.985199
245248_at	1.10163	1.12679	1.00045	1.02922	0.984667	0.95675	1.21578	0.998468	1.11069	0.958749	0.999553	0.920411	1.00107	0.972987	1	0.957236	0.970872	0.986029	1.01543	1.05655	1.05261	1.01364	0.977145	0.890143	1.0865
245249_at	0.971893	1.02811	0.888968	0.880422	0.965981	1.05518	1.13001	1.03341	1.03207	0.921491	0.938095	1.07682	1.07175	0.975821	0.854303	0.818874	1.16499	1.10752	1	0.987356	0.944743	1.01607	0.946805	1	1.33749
245250_at	0.904615	1.0967	1.01946	1.1085	1.0158	0.992864	0.854623	1.00714	1.03872	0.815569	0.905051	0.821323	0.997709	1	0.99392	1.07981	0.998469	0.857689	1	1.00077	1.07424	0.989247	1.03056	1.00763	0.998469
245251_at	1.04689	0.978786	0.870111	0.986264	0.906433	0.948999	0.718088	1.06053	1.10161	1.07115	1.01374	1.18478	1.01028	0.898375	0.954456	1.35184	1	1.0102	0.83101	0.970821	1	1.00295	0.967977	0.990634	1.09604
245252_at	0.915519	0.891092	1.02752	0.972475	1.13674	0.853746	0.937173	1.07169	1.14112	1.07191	1.12211	0.967431	0.990614	0.992253	1.2577	1.00965	1.32926	1	0.999528	0.790676	1	1.13856	1.00023	1.00023	1
245253_at	0.858607	0.616275	0.551267	1.04752	1.4046	1.21652	0.952483	0.664541	0.756241	1.20813	1.27608	1.09538	0.423559	0.296445	0.573603	1.09506	1.44456	1	0.47439	0.377455	1.11768	2.06857	1.64636	1.5388	0.831792
245254_at	1.10194	1.0547	0.94809	0.973901	0.933021	1.01412	1.05856	0.98054	0.985883	1.05872	1.04256	0.958761	0.96743	0.848326	0.547388	0.909154	1.00375	1.06724	1.13839	0.628138	0.830799	1	1.09202	1.17931	1.25815
245255_at	1.02286	1.02823	1.00475	1.04666	1.00757	0.831752	0.973854	1.0308	0.93839	0.99525	0.969137	0.921853	0.905087	1.13203	0.89437	1.03902	0.935623	0.941642	1.15711	0.98332	1	1.03128	0.932429	1.05017	1.3052
245256_at	0.979097	0.929214	0.939409	0.905521	1.08618	1.14322	1.01076	0.925484	1.09854	0.989235	1.04383	1.08289	0.998692	1.03319	1.07342	1	1.00453	1	0.947814	0.646133	1.23379	1.07362	1.15514	0.744084	0.822305
245257_at	1.02196	1.27651	1.11422	1.20461	1.00652	1.14983	0.99348	0.969575	0.943912	0.890937	0.748324	0.95263	0.940459	1.05808	0.964838	1.05806	0.993938	0.996953	1.05806	1.13124	0.984058	0.994696	1.08476	1.06561	1
245258_at	0.995471	1.0292	1.0632	1.14135	0.881765	1.03405	0.965587	1.1598	0.946226	1.00453	0.864632	0.942575	1.22738	1.05558	0.995035	1	1.00297	0.997025	1	1.4249	0.986092	0.951306	1.00599	1	0.917638
245259_at	0.966275	1.03271	0.950646	0.958724	1.00048	1.03135	1.05111	1.04166	0.866246	0.999524	0.820083	1.11613	0.888078	1	1.02083	0.994363	0.993609	1.02668	1.03945	1.0539	0.994363	0.681622	1.06825	1.03104	0.850262
245260_at	1.00911	0.934266	0.9382	1.00038	1.05339	1.1255	1.00134	0.999615	0.866955	0.990482	0.964188	1.03031	1.07947	0.881054	0.994019	1.05267	1.04132	1.08038	0.857939	0.852706	0.978729	1	1	1.03616	1.06416
245261_at	0.99429	0.862103	1.00571	1.00942	0.962056	0.974135	0.845069	0.886069	1.03265	1.14107	1.00973	1.10892	0.984758	0.898535	1.20039	0.847622	1	0.995438	1.10981	1	0.99911	1.12287	1.00872	1	1
245262_at	1.29512	1.03512	1.1725	0.942695	0.862468	1.03431	0.708305	0.843562	0.986708	1.08525	1.01329	0.943876	0.997787	0.934524	0.791404	1.02664	1.51478	0.999854	1	1.00251	1	1.04317	1.14863	1	0.884684
245263_at	0.931413	0.976675	0.999587	1.03537	0.997968	0.94918	1.00801	0.820611	1.00041	1.2227	1.12687	1.08997	0.597342	0.800656	1.0427	1	1.13734	0.999898	0.902131	0.999898	1.20752	1.17166	1.00004	1.07375	0.785175
245264_at	1.40421	1.15728	1.3843	1.03141	0.60926	0.916312	0.984884	1.11532	1.01512	0.747138	0.717662	0.851856	1.78738	1.72502	1.12492	0.696612	0.854904	1	1.83213	1.74746	0.966601	0.569515	0.786983	0.837098	1.1982
245265_at	1.04371	0.789984	0.956291	1.07166	1.56562	0.943408	1.08063	0.832014	0.849706	1.58189	1.6563	0.930156	1.78142	0.488699	0.462378	1	0.995164	1.00839	1.01436	0.553259	0.97607	0.999974	1.27971	5.08632	18.8014
245266_at	1.1412	1.17856	0.957245	1.11728	0.965184	1.04428	1.00331	1.19835	0.927362	0.983637	0.996688	0.96144	1.14316	1.04345	0.996429	1.00153	1.01178	1.09941	1	0.956274	0.999409	0.956107	1.00034	0.984405	0.999836
245267_at	0.622857	0.985316	0.952817	1.10985	0.847741	0.837244	0.820579	1.13892	1.23745	1.17942	1.01468	1.14945	1.2914	0.882825	0.938655	1.057	0.977453	1	0.869962	1.00139	1.08648	1.15014	1.1264	1	0.999812
245268_at	0.983332	0.974886	1.02137	1.05761	1.13791	1.03296	1.0189	0.970738	0.919998	0.957125	1.01667	0.853386	0.96457	1.00709	1	1.00283	1	1	1.04609	0.980208	1.98172	1	0.94615	0.981608	0.999289
245269_at	0.852419	0.999564	0.975073	0.863226	1.02837	0.878599	0.992742	1.00044	1.17436	1.01969	1.05763	1.04976	1	1.01146	1.18292	0.960921	0.956441	0.948475	1.03433	1	0.984243	1.03097	0.937989	0.914516	1.16155
245270_at	1.16354	1.04217	1.06574	1.19713	0.944697	1.0116	0.91755	0.924545	0.9884	1.05202	0.952708	0.98054	0.922071	1.16044	1.277	1.27846	1.03408	0.917581	0.948541	1.09516	1.27208	0.991208	0.904957	1	0.887383
245271_at	0.97023	1.00388	0.994462	0.890992	1.00004	1.07063	1.11739	0.999956	1.09478	0.922341	1.14719	0.930409	1.105	0.903515	1.02217	1.01005	1.08498	0.969534	0.972161	0.991917	1	0.990858	0.920977	1.01043	1.25742
245272_at	0.985153	1.10424	0.843155	0.997852	1.00215	1.10194	1.01616	0.934267	1.08623	0.876957	0.773887	1.02283	0.992954	1.05334	0.992927	1.00089	0.99868	1	1.17607	1.3193	0.997351	0.996017	1	0.980184	1.37603
245273_at	0.992119	1.08896	1.08892	0.932265	0.965432	0.929302	1.01424	1.00174	0.962335	1.00731	1.02614	0.998257	1.1125	0.783815	1.04687	0.969429	1	1	0.844516	0.652399	0.996671	1.10433	1.05542	1.17338	1
245274_at	1.09857	1.04182	0.951547	0.877502	1.07443	1.11436	1.04577	0.947981	0.959919	0.922968	0.940253	1.04008	1.02041	0.654579	0.997277	0.973726	1.08872	1.05988	1.11617	0.768019	0.970062	1.03129	1	1.03236	0.890641
245275_at	1.02833	0.971669	0.676515	0.908129	1.05867	1.24504	0.69004	1.4319	0.764343	0.738431	1.52808	1.35981	0.881738	1.05552	0.95409	1.01944	0.959711	0.963821	1.02493	1.08753	0.93459	0.977775	1.07782	1	1.98189
245276_at	1.00937	1.15548	1.1748	1.00103	0.939357	1.03224	0.979749	1.13747	0.952248	0.925976	0.818301	0.99897	1.5933	2.54093	1.00022	0.791256	0.794931	0.849363	1.91025	1.02044	1	0.997712	0.797395	0.804937	1.99099
245277_at	1.25977	1.07751	0.937965	0.962677	1.05963	1.20931	1.05084	1.00383	0.951139	0.864744	0.996166	0.929693	1.14214	0.73944	0.883804	1.08809	1.24355	1.20929	0.913538	0.563576	0.743644	1	0.988013	1.03476	1.04118
245278_at	1.00565	0.880173	0.885116	1.00963	1.09192	1.00857	0.778131	1.01278	0.942585	1.02695	0.983938	0.994352	1.13125	1.06885	0.993093	1.22551	0.953288	0.852335	0.937544	1.38912	1.52922	1.03651	1	0.810699	0.978245
245279_at	0.991615	1.05417	1.04797	0.918165	0.947614	0.985516	0.967248	1.00838	1.17385	1.04328	0.980976	1.07073	0.947773	1.15645	1.01888	1	1.02466	0.943846	0.997386	1.01906	0.969397	1	0.983479	0.880276	1.05595
245280_at	1.11578	0.960256	1.19987	0.940829	0.870062	0.945932	0.970109	0.962793	1.04488	1.0593	1.02989	1.1237	0.891596	0.659559	1.29345	1.00006	0.869133	1.01628	1	0.994524	0.999639	1.08683	1.0582	1.08138	0.863866
245281_at	1.14624	1.1924	1.05811	0.808067	0.695828	0.988313	1.01169	1.1066	1.09713	0.862291	0.827195	0.973625	0.943214	1.31366	0.785621	0.69951	0.930234	1	1.17522	1.37883	0.84963	0.741615	1.04977	1.19608	1.04811
245282_at	0.95207	0.912204	0.996751	0.984203	1.04344	1.03252	1.00325	0.987913	1.02392	1.01108	0.993372	1.05782	0.843283	1	1.09261	0.927498	0.900704	0.955861	1.02572	1.05509	1.10311	1.00996	1.00854	0.97529	0.96237
245283_at	1.0228	0.818216	1.07741	0.996112	1.0596	1.2104	0.981027	0.992337	1.00389	1.02815	0.969974	0.954543	1.1123	1.01323	0.575162	0.991604	0.412816	1.03693	1.00808	1.02563	1.32875	1	0.993439	0.862532	0.844669
245284_at	1.14035	0.958021	0.997023	0.836735	0.798546	1.01964	1.00298	0.79061	0.866555	1.05652	1.08561	1.0691	0.925572	1.03166	0.861528	1.03638	1.10367	1.00762	0.966402	1	0.831838	0.92461	1.25775	1.09673	0.787175
245285_s_at	1.02235	1.09002	0.985583	1.01442	1.0238	0.94799	1.05261	1.04852	0.929889	0.86803	0.902165	0.876409	1.08061	0.761664	0.706107	0.874903	1.04932	0.968459	1.11867	0.772845	0.849024	1.02935	1.12202	1	1.12701
245286_at	0.914515	0.999154	0.958705	1.02628	0.908549	0.921573	0.928958	1.06739	1.11139	1.07704	1.00085	1.02774	1	0.996628	0.989376	1.02732	0.986897	0.987558	1.01155	1	1.00632	1.05147	0.993687	0.927983	1
245287_at	1.18307	1.03871	1.04652	1.04196	0.97954	0.959362	1.02046	0.873816	0.877273	0.97235	1.08538	0.965738	0.919918	0.841434	1	0.989475	1.00034	1.03931	1.0005	0.936039	0.999818	1.13916	1.09404	1.14688	0.96274
245288_at	0.981667	1.00283	0.866365	0.878639	1.02731	0.871799	0.917792	0.997166	1.14309	1.02114	1.07553	1.16179	1	0.882983	1.04085	0.909179	1.08018	0.995062	1.0249	0.935	0.950927	1.01801	1.00065	0.9222	1.02286
245289_at	1.00049	1.01612	1.03276	1.01878	0.934236	0.999506	0.970894	1.02303	1.00408	0.961731	0.944393	0.968681	1.05528	1.05481	0.998519	1.03414	1.00655	0.912061	0.966321	1	0.969331	1.0444	0.987332	0.952073	1.02371
245290_at	1.2074	1.10404	0.787505	0.979952	0.976722	1.26661	1.09398	0.917062	0.8418	0.990181	1.00982	1.07291	1.10744	0.868607	0.724497	0.985374	1.11741	1.04938	0.985631	0.675131	0.675825	1.0297	1.14833	1	1.00751
245291_at	1.09	0.936578	0.84017	0.984849	1.01515	1.01655	0.899267	0.858163	0.89896	1.11667	1.15212	1.09782	0.963154	0.894568	1.07547	1	1.13188	1.23847	0.876015	0.932477	1.0091	1.16843	1.03577	0.992915	0.602716
245292_at	0.996432	1.10431	1.00357	0.935716	0.95975	0.952694	1.03903	1.24855	1.0491	0.98802	0.993911	1.04917	1.07877	1.10617	0.869129	1.13872	1	0.918007	0.991142	1.06168	1.07383	0.894933	0.97396	0.98369	1.06356
245293_at	1.00445	0.893778	1.01606	0.912786	1.03795	1.02592	1.00225	0.963259	0.990809	0.866875	1.01794	0.99775	1.0294	0.896022	1.30394	0.994279	1.02303	1.06292	1.06787	0.771502	0.981425	0.983608	1	1.03381	0.932946
245294_at	0.957102	1.10257	0.980976	0.893028	0.91187	1.01938	1.02225	1.01383	1.06991	0.95224	1.02134	0.986166	0.999082	1.11162	1	0.930558	1.00007	0.894672	0.935793	1.06264	0.999804	1.00007	1.00007	0.863586	1.18669
245295_at	0.912984	1.00213	1.04717	1.08506	1.13068	1.05868	0.997869	1.07749	0.976338	0.996666	0.958537	0.986044	1.01407	0.990216	1	0.806073	0.993923	0.968988	0.974541	0.936755	1.08525	1.0422	1.09327	1.13076	1.05428
245296_at	1.17204	1.01701	0.812938	1.03594	0.964342	1.25628	1.39965	0.734364	0.826565	0.923746	1.01116	0.988841	1.1752	0.758503	0.541275	1.21409	1.07216	1	0.917664	0.995057	0.72401	0.883187	1.10068	1.23927	1.00444
245297_at	0.95351	0.947758	0.986053	1.04861	1.08643	1.19975	1.08983	0.994685	1.07409	1.00531	0.880628	0.940464	1.0793	0.996058	1.02922	1.00232	0.953639	1.00232	1.01608	1	0.957875	0.871498	0.994359	0.993042	1.21509
245298_at	0.948037	1.03839	1.00261	0.945083	1.03421	0.922847	0.98839	0.997391	1.09067	1.10589	1.11556	0.931392	0.999409	1.00018	1	0.99465	1.08525	1.00018	0.99501	0.959037	1.1204	1.07455	0.998458	1.00018	0.991183
245299_at	1.1387	1.02697	1.05043	0.81815	0.858903	0.967983	1.06017	1.09157	0.987846	0.894195	0.917105	1.01215	1.10908	0.843357	0.674672	0.796725	1.05034	1.09211	1	0.84647	0.5863	0.870213	1.00787	1.05028	1.07317
245300_at	0.984462	0.877211	1.21261	1.01554	1.1704	0.803654	0.86578	1.08641	0.920536	1.11279	1.16111	0.953178	0.901316	1.08355	0.991791	1.04404	0.966403	1	1.04063	1.12286	0.945458	0.984808	1.05905	1.02315	0.991791
245301_at	1.09905	1.03277	1.02458	1.02774	0.981276	0.935482	1.02214	1.00825	0.978043	0.991751	0.964071	0.892497	0.961562	0.990387	1.10988	0.979386	0.995456	1	1.11265	0.977381	1.05172	1.0215	0.999789	1.0065	1.00738
245302_at	1.08053	0.906234	1.00085	0.981894	1.02727	1.03409	1.05486	0.952347	0.983022	0.901947	1.05836	0.999154	0.880093	0.486402	0.949264	1	1.67716	1.05118	0.957922	0.685828	1.02256	1.37957	1.765	0.907411	1.86964
245303_at	0.945655	0.999669	0.919899	0.994527	0.947774	0.954786	1.00033	1.10228	1.06592	1.01786	1.11062	1.06271	0.953635	0.997458	1.08952	1.29097	1.00173	0.942352	0.899795	0.989763	1.17572	1.01731	0.793714	1	1.20058
245304_at	1.42714	1.40145	1.14047	1.01361	0.986394	0.905895	1.26553	1.25655	0.956342	0.869678	0.88061	0.955684	1.07432	1	0.711377	1	1.07222	1.24544	1.10005	0.869319	0.6886	0.936605	1.10771	0.902722	1.37672
245305_at	1.0427	1.10486	0.868046	0.922518	0.931946	0.789443	0.979386	1.0744	1.10123	1.0914	0.947976	1.02061	2.60789	1.3892	0.974971	1.07362	0.713737	1	1.01203	0.810924	0.590363	1.23209	1.13348	0.573618	0.749599
245306_at	1.0523	1.0488	0.870469	0.953195	1.00454	0.918807	1.34814	0.899747	1.0539	0.995463	1.00585	0.949272	1.30559	0.822109	0.786581	1	1.53882	2.31442	1.26175	0.962192	0.963552	0.974901	0.974046	1.63493	1.38347
245307_at	0.946947	1.03357	1.12732	1.09371	0.929483	1.10554	1.05334	1.08603	0.966429	0.932604	0.881345	0.859331	1	1.04699	0.981704	0.825261	1	1.00196	1.09761	1.08545	0.994046	0.897303	0.963272	1.04775	1.16604
245308_at	0.946612	1.01457	1.11801	1.0266	0.959106	0.976907	1.02649	1.03232	1.0556	0.985432	0.979008	0.912472	0.842148	1.17671	1.19188	0.959007	0.961628	0.95415	1.01332	1.05779	1	1	0.842746	0.843498	1.24823
245309_at	1.05483	1.1161	0.953423	1.0363	1.062	0.774562	0.944725	1.03878	0.909514	1.05873	0.936031	0.963705	0.92284	1.32061	1.08827	1.3317	0.992482	0.947919	1.06277	0.960723	1.19576	0.974191	1.00989	0.975902	1
245310_at	1.04623	1.03621	0.907994	0.959498	1.05645	1.00082	1.00942	0.99918	0.929092	0.87972	0.961265	1.02162	1.10511	0.994901	0.89978	0.989045	1.13804	1.11359	1.08322	0.848144	0.944526	0.989282	1.02545	1	1.15674
245311_at	1.0198	0.913656	0.980198	0.95857	1.09844	0.887968	0.938025	0.962419	1.02645	1.12696	1.16901	1.08245	1.09669	0.980632	1.05	1.04857	1.05373	1	1	0.850371	0.956734	0.907699	0.909741	0.996238	1.0014
245312_at	0.951581	0.905895	1.00337	0.966491	0.999198	0.969506	1.0008	1.0055	1.02548	0.942095	1.10368	1.11222	1.0456	1.06026	1.01987	1.01266	0.888764	0.992601	0.963824	0.821261	1	1.02111	1	0.963104	1.0927
245313_at	0.996108	1.07816	1.00389	0.875775	0.882754	0.862467	0.986678	0.975623	1.01082	1.01925	1.13164	1.03572	1.14052	0.916693	0.998193	1.03437	1.00288	1	1.19059	0.941336	0.968505	0.923308	1.21998	0.984174	1.20822
245314_at	1.04008	0.870658	1.06206	1.00149	0.977873	1.2378	0.974526	1.03441	0.850827	0.998508	1.07532	0.96546	0.998211	1.24701	0.997952	1	0.997442	1	1.07855	1.01023	0.99642	0.996167	0.978171	1.1113	1.01613
245315_at	0.96473	0.982684	1.00282	0.995132	1.06973	0.875525	0.997179	1.06126	1.01151	0.996455	1.01875	1.02321	0.985571	1.02798	1.07958	1.06695	1.01814	0.955626	0.993225	0.898055	0.955486	1.01398	0.945692	1	1.16812
245316_at	1.03619	0.906027	0.958828	1.01619	1.10334	1.00177	0.960202	0.935203	0.938003	1.01518	1.0493	0.99823	1	0.978864	0.888519	1.07094	0.902983	0.944057	1.05655	0.98744	1.14516	0.958883	1	1.13075	1.04505
245317_at	0.880191	1.04466	0.898217	1.0447	0.99001	0.983193	1.00666	1.22285	1.08586	1.00423	0.981124	0.995766	1.77842	1.54714	1	1.59435	1.00966	0.685805	0.725833	1.01675	0.934922	1.44017	0.891655	0.797213	0.896902
245318_at	1.20426	1.09075	1.05597	0.742497	0.765353	0.998894	1.09022	1.00111	0.948023	0.948742	0.9312	1.07688	0.966962	1	0.780998	0.856822	1.05289	1.08315	1.15231	1.1668	0.831129	0.845332	1.1565	1.20606	0.889976
245319_at	0.539398	0.455411	1.34448	1.50186	1.21986	0.810879	0.587972	0.729995	1.22412	1.52694	1.1139	0.8861	0.0753673	0.786583	4.07017	2.74534	1.73154	0.198079	0.167865	1.23706	3.34946	2.89673	1	0.135714	0.486449
245320_at	0.936154	1.04866	1.0055	0.926319	0.984492	0.950814	0.931363	0.994504	1.03234	1.03091	1.10614	1.08976	1.04957	1.08077	0.930378	1	0.955021	0.998254	1	0.93264	1	1.01023	0.91191	1.05846	1.2744
245321_at	1.01738	0.993727	0.932088	0.911335	0.957628	1.00342	1.04043	1.02197	0.967679	1.02267	1.0567	0.996579	0.917797	1	0.891544	1.16939	1.1066	0.930705	1.00757	1.0144	0.942107	1	1.11518	1	0.673987
245322_at	1.11642	1.03234	0.985505	1.09071	0.893068	0.964823	0.936984	1.0145	0.691709	0.7711	1.01547	1.06469	0.988925	1.01595	0.998723	1.00983	0.996309	1	0.823193	1	0.959442	1.00616	1.08229	1.06013	0.984106
245323_at	0.972183	1.09742	1.0083	0.880743	1.08928	0.835289	0.954007	1.08906	1.1957	0.991699	0.904855	1.05694	1.04775	0.952085	1.05727	0.954017	1.01516	0.841542	1.05997	0.917148	1.07209	1	0.84293	0.846698	1.20181
245324_at	0.978403	1.19161	1.04448	0.988603	1.04987	0.999507	0.967014	1.06592	1.04164	0.958178	1.00049	0.972063	0.949448	1.01002	0.967864	1	1.05815	0.930734	0.928171	0.966931	1.08621	1.08706	1.09146	0.931082	1.20125
245325_at	0.993722	1.03323	1.03279	1.00344	0.996564	1.1065	0.937127	1.22377	1.08348	0.938975	0.834041	0.9725	1.94755	2.05459	1.55626	1.59829	1.3163	0.991658	1	1	0.586966	1	0.856468	0.830979	0.599599
245326_at	1.02607	0.956101	0.902783	1.08837	1.1033	0.998499	1.07956	0.892314	0.966121	1.00113	1.05196	0.998873	1.00189	0.751815	0.868675	1.17018	1.06919	1	0.89181	0.651351	1.00218	1.27147	0.977568	0.876264	1.12124
245327_at	0.937503	0.99936	0.93903	1.04208	1.10465	0.825849	0.990231	0.991713	1.02084	1.10264	1.00064	1.08498	0.99784	1	0.961686	1.02066	0.999767	0.936203	1.15993	1.03506	0.921766	0.999359	1.15432	1.11242	1.00543
245328_at	1.01704	1.00259	0.990035	1.06597	0.959376	0.954129	0.960491	1.16118	0.991141	0.99741	1.06131	1.0911	1.51437	1.4353	0.920159	0.999077	0.908809	1	1.08836	1.07975	1.03269	0.898239	0.680654	0.845205	1.58328
245329_at	1.0425	1.08708	1.04352	0.933172	0.895277	0.867078	0.986477	0.956894	1.01352	0.835686	1.10357	1.0965	0.905667	1	0.969881	0.998718	0.938385	0.972357	1.01894	1.06805	0.905611	1.03401	1.14345	1.044	2.15977
245330_at	1.04364	1.08907	1.03332	1.10775	0.993378	0.866057	1.00662	1.08536	0.946464	0.914224	0.898115	0.815094	1.06868	1.46787	1.0024	1.44664	1	0.848915	1	1.04365	0.926349	0.896173	0.65927	0.731382	1.13013
245331_at	1.01341	1.01967	0.986591	1.04039	0.882637	0.927025	0.85022	1.04913	0.948536	1.05054	0.968892	1.07665	0.93679	1.02887	0.958032	1.07222	1.24848	0.927995	0.979599	1.02572	1	1	1	0.87036	0.897737
245332_at	1.00851	1.18938	0.969111	0.978949	0.999175	0.894761	0.968331	1.14032	1.01687	1.00709	0.990956	1.00083	1	1.14903	0.780475	1.11382	1.00216	0.996928	0.9719	1.03073	0.989402	1	0.932489	0.884411	1.07091
245333_at	1.00526	0.981718	0.969696	1.05303	1.07258	0.886895	0.90443	1.15497	0.994745	1.0272	0.94303	1.0247	1.02452	0.976774	1	0.942103	0.956153	0.99023	1.00901	0.872945	1.0388	1.01948	0.896839	1.01517	1.15144
245334_at	1.16978	1.09052	0.913791	0.908776	1.04716	0.906057	0.992879	1.14208	0.915216	0.90418	1.00712	1.07015	1.01767	0.981121	0.89026	1.44422	1.11146	0.940113	1	0.89119	1.00534	1.09883	0.954649	0.891329	1.37555
245335_at	0.884964	1.09049	1.196	1.00291	0.877015	0.772862	1.27059	0.844619	1.01993	0.997085	1.08152	0.931252	3.30999	0.579238	0.83112	0.752607	0.555485	1.08891	1.88819	1.6973	1.80079	0.876648	0.518678	1	1.19029
245336_at	1.06631	1.15726	1.22226	1.08244	0.933685	0.803856	0.831299	1.11533	1.2314	0.893527	0.780644	0.875519	1.06285	1.22387	1.11108	1.05913	0.796476	0.832746	1.23831	1.14623	0.871809	0.814325	0.723386	0.728716	1
245337_at	1.06626	1.00551	0.97255	1.07372	1.02042	0.933504	1.02416	0.994491	0.937383	0.991873	0.944603	1.0665	1	1.10953	0.905388	1.10522	1.12285	1	1.19044	1.01374	0.899091	0.973932	0.983785	0.965861	1.05957
245338_at	1.02679	1.03099	1.00808	1.08997	1.07479	0.985606	1.07385	0.979702	0.986947	0.944935	0.991922	0.885325	1.02379	1.06807	1.08601	1.06365	1	0.914775	1.00159	0.90506	0.969913	0.946378	0.987464	0.907797	1.3315
245339_at	0.997211	0.989268	1.03056	1.07304	1.00126	1.0046	1.01784	0.909248	0.961818	0.998744	1.03913	0.906261	1	1.15009	0.828984	1	1.03899	0.98993	0.943738	1	1	1.04853	1.11573	1	0.715993
245340_at	1.02815	0.98079	1.00853	1.0663	1.12215	0.967973	0.973709	1.02414	1.01677	0.926054	0.904998	0.991473	1.00566	1.0513	1	1.27254	1.01159	0.94708	0.987421	0.899733	0.94049	0.999424	0.967737	1.00333	1.08484
245341_at	1.11112	0.915173	0.907951	1.15201	1.19973	0.892247	1.03941	0.960587	0.894316	0.938427	1.09712	1.1824	0.739585	0.815018	0.82667	1.02098	1	1.07329	0.749265	0.603431	0.975635	1.26023	1.41045	1.46911	1.14552
245342_at	0.937668	0.884155	0.938876	0.999615	1.03245	0.98522	1.00806	1.00038	1.00913	1.02294	1.0081	0.992985	1.03642	0.999343	1.05138	1.10123	1.07068	0.993991	1	0.981707	0.984707	1.03696	0.993702	0.971771	1.0173
245343_at	1.09709	1.13529	1.01854	0.969547	1.16168	0.907022	1.04269	1.00911	0.974047	0.887098	0.990891	0.970887	0.849253	0.943986	1.3328	1	1.09201	1.24655	1	0.87767	1.01509	0.86172	0.711755	1.047	0.74754
245344_at	0.931898	1.03102	0.936218	0.901706	0.970817	0.966142	1.0522	0.983723	1.08418	1.07592	1.01628	1.08973	1	0.903643	1.10024	0.958895	1.16946	0.979481	1.00442	1.06374	1.10044	1.00658	0.921706	0.970781	0.979175
245345_at	0.932195	1.15135	0.915208	1.00072	0.99928	1.01478	1.02066	1.05443	0.969984	0.964614	1.06406	0.883425	1.09611	1.03957	0.979172	1.01687	0.975496	0.985057	1.02448	1.06608	0.967756	0.969608	1.03569	1	0.982789
245346_at	0.988717	0.465011	0.644858	1.01128	1.62553	1.39813	0.820199	0.597669	0.8616	1.32391	1.68481	1.20054	0.367074	0.0659625	0.885181	1.46796	2.99629	1.09557	0.391717	0.410421	1	2.43932	2.22146	1.09737	0.483886
245347_at	1.04267	0.82412	1.10576	1.06696	0.852146	0.957328	0.868208	0.647195	0.816228	1.1995	1.14525	1.04749	0.93422	0.926419	1.08371	1.01246	0.999889	1	1.00802	0.940191	1.07577	1.02384	1.11359	0.988344	0.903568
245348_at	0.983175	1.02158	0.930571	1.05143	1.10479	1.01682	0.944406	0.958004	0.930818	0.945214	1.03226	1.03079	0.996553	0.728241	0.807164	1	1.13354	1.23403	0.921871	0.716028	0.838792	1.02747	1.1138	1.17251	1.38948
245349_at	1.00968	0.807163	0.882493	0.990323	1.1076	1.05011	1.07664	0.724668	0.737837	0.945569	1.1833	1.04407	1.0905	0.714868	1	0.855953	2.62068	1.5084	0.897008	0.701217	0.853705	5.67943	1.86121	3.20681	1
245350_at	0.925925	1.01604	0.944728	0.927108	0.987589	1.00517	1.02093	0.975916	0.994826	1.03471	1.08001	1.07615	1.03366	0.852439	1.06656	0.791324	0.986696	1.00524	1.05194	0.833501	1	0.99078	0.998639	1.02583	1.02114
245351_at	1.00418	1.05227	0.993879	1.05086	0.938089	0.992469	0.995823	1.04501	1.05713	1.02376	0.902522	0.97865	0.977006	1.35691	1.02321	1.08877	0.865243	0.878526	0.988714	1.15253	1.12101	1	0.865243	0.927191	1.32425
245352_at	0.846236	0.877624	0.99747	1.17198	1.17985	1.09239	0.968011	0.780604	0.917683	1.22521	1.16281	1.00253	0.306089	0.790871	0.928741	1.56851	1.05951	0.817473	0.702128	1	1.14806	1.45215	1.28686	0.999288	1.70698
245353_at	0.903871	0.88711	0.9902	1.10134	0.920967	0.995567	1.00443	1.02403	1.12424	1.16607	0.962726	1.05541	0.996452	1.08178	0.999522	0.396606	0.444467	0.99764	1.00471	1.01013	1.05324	0.995515	1	1.00849	1
245354_at	1.12833	0.990379	1.00043	1.06652	0.982117	1.02495	0.959857	0.72204	0.921967	1.08611	1.06839	0.999569	0.83307	0.7599	1.02875	0.926503	1.00032	0.988759	1.00956	0.90669	1.02303	1	1.10402	1.09312	0.777752
245355_at	1.02601	0.855673	0.990394	0.937969	1.08803	1.00961	1.02797	0.978548	0.958066	0.981813	1.04498	1.00978	1.10069	1	1.05817	1.10336	1.06126	1.01209	1.01481	0.861483	0.972782	0.984273	0.998049	0.996375	0.988802
245356_at	0.996488	0.954861	0.944271	1.07471	1.07398	1.10989	1.0783	1.04374	0.996504	0.985304	0.999395	1.0006	1.0171	1.01171	0.965397	1.0898	1.10954	0.960164	1	0.984532	0.996269	1.02654	1.01857	0.98797	1
245357_at	0.998863	0.850606	1.0453	1.08384	1.00114	0.949016	1.09576	0.843526	0.903303	1.10193	1.16085	0.962411	0.770862	1.04089	1.09075	1.13894	0.949201	0.817252	0.993331	1	1.06156	1.05285	1.00409	0.974526	0.821115
245358_at	0.974473	0.869319	1.02361	1.00919	1.00587	0.994127	1.01928	0.854513	0.973419	0.941314	1.08626	1.01189	0.869419	0.963466	0.959341	1.09476	1.00486	0.953366	1	1.05271	1.01005	0.892865	1.03657	1.00486	0.948916
245359_at	0.964065	1.05872	0.990159	1.05022	0.949814	0.985754	1.09773	0.975688	1.02743	1.03026	1.00984	0.901329	1.06446	1.05664	0.993417	1.25168	1	0.983866	0.846838	0.941727	1.154	1	0.938588	0.824431	1.05061
245360_at	0.985585	0.9057	1.12977	0.98793	1.01207	1.04028	1.06347	1.03337	0.882609	1.0458	0.971988	0.960935	0.989376	1.05973	1.14719	0.961782	0.894704	0.944332	1.00503	1.05413	1.14202	0.965148	0.996168	1	1
245361_at	1.05361	1.07451	0.935721	0.982242	0.909612	1.00466	0.799233	1.16267	0.995336	0.978447	1.00965	1.06861	0.988202	1.29671	0.920301	1	0.953411	0.950844	1.05999	1.20092	1.00457	0.914772	1.01018	0.950789	1.07876
245362_at	1.12214	1.13652	1.36174	0.952918	0.850766	0.883487	0.900504	1.16288	1.15707	1.01903	0.912393	0.980969	1	1.51519	1.03527	0.906126	0.93824	0.821397	1.4656	1.32566	1.13941	0.730629	0.551397	0.740059	1.21097
245363_at	0.989584	1.10374	0.983964	0.877536	0.894854	0.896249	0.981319	1.01048	1.01042	1.13321	1.02828	1.04306	1	1.00582	0.98782	1	0.988385	1	1.00177	1.00989	0.995958	1	0.944157	1	1.1168
245364_at	1.1127	0.940053	1.11698	0.957727	1.01541	1.04425	1.08849	0.953116	0.895058	0.925925	0.984588	1.05571	1	0.914139	0.94772	1	1.13404	1.22976	0.996972	0.636766	0.97894	1.1056	1.19506	1.03573	0.965605
245365_at	1.00353	1.09165	1.03256	0.915659	0.996472	0.821944	1.04233	0.956348	1.04689	0.969297	1.01869	0.972342	0.791411	1.00113	0.999884	1.14593	1.15388	1.09738	0.96996	0.924605	1.05148	1	1.00094	1	0.940806
245366_at	0.969288	0.980726	0.999681	0.982068	1.02398	0.904166	1.00032	0.996525	1.02588	1.01611	1.03563	1.04791	0.999719	1.01797	0.99996	1.13872	1.03894	0.943953	1	0.798099	0.983436	1.0286	1.04238	0.881498	1
245367_at	0.997987	1.01208	1.01579	0.953421	0.892303	0.930857	1.00201	0.918011	0.962045	1.0353	1.10109	1.08041	1.17362	0.887882	1	1.12611	1.00324	0.956924	1.0013	0.827823	0.995697	0.999354	1.00146	1.00114	0.999998
245368_at	0.973941	1.06381	1.03764	0.979618	0.809127	0.85959	0.938094	0.870605	1.02038	1.12917	1.0882	1.11325	1.0225	0.824372	1.01384	0.859495	1.145	1.12091	1.09433	0.944281	0.924661	0.958097	0.921692	1.33642	1
245369_at	0.943234	0.952859	1.21949	1.06342	1.04528	1.19809	0.954718	0.93072	1.08873	0.87931	1.12161	0.898187	0.977991	1.03188	0.978007	1.01985	0.97608	1.00593	1.01798	1.07783	0.984004	0.967947	1.02595	1	0.986018
245370_at	1.0394	1.01348	0.960225	0.956752	0.98652	0.925816	0.960889	0.929635	1.03701	1.1572	1.0191	1.0391	1.03556	1.1547	0.943063	1.03992	1.01806	1	0.83891	0.955678	1.13043	0.896139	1.05128	0.998928	1
245371_at	1.02393	0.908521	1.27631	1.17134	0.940043	1.29223	1.17209	0.995126	0.782551	0.954101	1.00487	0.956561	0.896596	0.986908	0.984998	1.05262	0.984998	1	1.50481	1.04511	0.977397	0.99052	5.52469	1.0075	1.12034
245372_at	1.11196	0.877786	1.05482	1.02174	1.03639	0.930033	1.07145	0.969727	0.97826	0.976648	0.96944	1.03197	1.22551	0.94479	1.1199	1.0521	1.03688	1	1.05316	0.808807	0.96584	0.9277	0.916752	0.985894	1.00583
245373_s_at	0.901973	0.985983	1.03331	0.882157	0.931251	0.992496	1.10246	1.14966	1.11818	0.979655	1.03619	1.0075	1	1.03059	1.00398	1.01145	0.989821	0.917203	0.995995	0.960757	1.05263	1.00073	0.949045	0.983904	1.14407
245374_at	0.880615	1.01498	0.935172	0.865075	0.991099	0.975125	0.889701	1.02139	1.08094	1.04759	1.0089	1.1035	0.939842	0.879042	1.03121	0.908801	1.08322	1.10594	1	1.00416	1.05185	0.973063	0.991486	1.1271	0.684053
245375_at	0.897907	1.0123	1.26793	0.940266	1.63048	1.14511	1.28039	0.801578	0.872565	0.936187	1.04775	0.987697	0.807221	1.02299	0.980034	1.001	0.92499	1	1	1.08894	1	0.973069	1.09385	1.001	1
245376_at	0.8787	1.01411	1.07889	1.01384	1.08797	0.913753	0.862004	0.86758	0.986156	1.12536	1.07671	0.978818	0.947596	1.08248	0.996054	0.965915	1	0.999965	1.0275	1.0327	0.985594	1.29845	1.04573	1.01444	0.994744
245377_at	0.953063	0.957257	1.26626	0.994169	1.05975	1.34132	1.00583	0.966208	0.79752	1.05693	1.12726	0.982101	0.958716	1.08884	1	1.04303	0.994131	0.996957	1.01928	1.08881	0.976293	0.988341	1.04741	1.01201	0.992674
245378_at	0.946394	1.04809	0.975737	1.07014	0.998724	1.09793	1.16059	1.02308	0.919665	1.00128	0.980437	0.962504	0.990384	1.00183	0.99878	1.00059	1	1	1.00121	1.00181	0.637812	1	1.02039	1.82622	1
245379_at	1.00817	0.85674	1.00579	1.00133	1.03057	1.1467	1.01007	0.884591	0.880067	0.967897	0.998671	0.991177	1	1.00966	1	1.0137	0.999747	1	1.01358	1.01235	0.998165	1.00159	0.84524	0.994858	0.999022
245380_at	1.15087	1.00534	0.994659	1.03308	0.943428	0.972122	0.957871	0.850024	0.936706	1.05742	1.16835	1.16156	0.795497	1.5834	0.997767	1.02237	0.988567	1.01813	0.995778	1.00076	0.997516	0.829931	1	1	1.32483
245381_at	0.89342	0.995025	1.20968	1.00497	1.07971	1.0456	0.898777	0.964461	0.967562	1.16629	1.04096	0.860728	0.920566	1.16511	0.909096	1.10737	0.984506	0.988608	1.00209	1.04122	0.98345	0.96384	1.01027	1	1.25182
245382_at	0.995241	1.2671	0.990692	0.876804	0.828615	1.02393	1.01371	1.15234	1.09773	0.963295	0.932093	1.00476	1.77286	1.30142	0.990327	1.02671	1.16595	1.18177	1.07727	0.925795	0.994036	1	0.858719	0.742915	0.929943
245383_at	0.980695	0.93761	1.17781	1.05729	1.00295	1.04398	1.031	1.06381	0.951982	0.969957	0.958837	0.997053	1.03006	1.31576	1	1	0.912781	0.976397	1.13454	1.25242	0.97289	0.882457	1	0.999566	0.987693
245384_at	1.01444	1.04349	0.991751	0.917425	1.07749	0.997119	1.11827	1.00288	0.957507	0.863633	1.00601	0.932425	1	1.02227	0.747549	0.930544	1.20782	0.977618	1.01045	1.10106	0.689759	0.987737	1	1.01654	1.08139
245385_at	0.972328	1.06728	1.23471	0.990788	1.04985	0.846077	0.839765	0.993735	1.03942	1.09912	1.00626	0.955706	1.0399	0.947949	0.894507	0.884931	0.996639	1	1.2059	0.833946	0.896549	1.04169	1.03361	1.08431	2.16241
245386_at	0.982229	0.96	0.948454	0.95515	1.03242	0.939757	1.02251	1.02876	1.04335	1.01777	1.04984	0.974397	1.011	1.00879	0.984088	1.09251	1.02659	0.929033	1.05986	1	1	0.965739	0.897616	0.835276	1.20362
245387_at	1.07417	0.92172	0.931793	0.959728	1.14236	1.0022	1.05303	0.849171	0.958857	0.997798	1.0117	1.09835	0.937599	0.837687	1.19443	0.889936	1.20334	1.09875	0.951704	0.744756	1	1.03785	1.02253	1.07338	0.714474
245388_at	1.05288	0.978752	1.00404	1.09501	0.989532	1.02557	0.99596	0.899479	0.842996	1.03325	0.988551	1.01582	0.97542	0.99975	0.933978	1.04823	0.956258	0.905073	1.03773	1.00397	0.933255	1.02301	1.1149	1	1.12517
245389_at	1.10812	1.00041	1.00942	1.07593	0.978605	1.28141	0.993379	0.979541	0.998187	0.858108	1.04937	0.999589	0.996689	0.73246	0.946655	1	1	1.01059	1.36098	1.01552	0.998024	0.981317	1.58188	1.00032	1.34284
245390_at	1.0566	0.968589	0.916957	1.1759	0.974597	1.07697	0.994032	0.934347	0.949383	1.00597	1.08123	1.05964	0.948669	0.871658	0.971876	1.08096	1.02933	0.962228	0.98284	0.801336	1.03115	1.30238	1.07929	1	1.24569
245391_at	1.00187	1.14266	1.2054	0.96447	0.909633	0.866738	0.889613	1.17286	1.0926	0.998126	0.845455	1.01257	1.11532	1.35003	1.1917	0.869514	0.847167	0.91264	1.27215	1.44685	0.954062	0.97674	0.809624	1	1.25676
245392_at	0.86044	1.05475	1.15167	1.28301	1.10891	0.917927	1.13731	0.940136	0.813101	0.945251	2.00964	0.858678	0.806465	1.18609	1.05054	1.12414	0.93458	1	1.09368	1.15308	0.976361	0.991212	1.00268	1	0.852315
245393_at	0.875538	1.19682	0.996106	1.01231	0.898374	0.977076	1.06336	1.2002	1.09876	0.996932	1.00307	0.954593	1	1.27425	1.03427	1.42458	1.05793	0.795343	0.743143	0.996007	1.04033	1.01081	0.854329	0.86187	0.812772
245394_at	0.971099	0.997864	0.997397	0.940187	1.09257	0.915282	1.07743	1.0545	1.02695	1.00214	0.972243	1.01253	1.02017	0.986987	1	0.982306	0.966162	0.995736	1.10169	0.920975	1.03119	0.945863	1.01466	1.03372	1.11099
245395_at	1.01929	0.973351	1.0342	1.07121	0.889858	0.906051	0.891821	0.939204	1.09666	1.10848	0.980713	1.04495	1.1523	1.18608	1	1.07513	0.951501	1	0.889846	1.03398	1.15042	0.947162	0.881261	0.939777	1.29439
245396_at	0.955733	1.15377	1.08071	1.07746	0.927401	0.883729	1.03273	0.963276	1.06493	1.05308	0.967274	0.960779	0.834911	1	1.11716	1.02635	0.972726	0.967011	1.1266	1.17728	1.08995	1	0.987873	0.877255	1
245397_at	0.925566	1.0312	1.19333	1.03777	0.947353	0.983798	1.09256	1.2163	1.0162	0.762064	0.802435	0.876919	1.06277	1.65042	1.20725	0.974047	0.937281	0.901737	1.43055	1.45175	1	1	0.707457	0.826777	1.03144
245398_at	1.11731	0.989022	0.997325	0.896859	0.919851	1.07221	0.892542	0.888751	1.01617	1.00268	1.02605	1.08587	1.02886	0.993059	0.99683	0.967086	1.00307	1.07635	1.00991	1.13211	1.01484	0.979897	0.977922	1	1
245399_at	1.06736	1.29424	1.14934	1.09655	0.960017	0.86891	1.07817	1.02666	0.940897	0.973339	0.830593	0.822141	1.62695	1.41853	1.06547	1.17209	1.17274	0.96089	1	0.897779	0.799391	1.12499	0.790702	0.643015	0.454468
245400_at	0.995246	1.02094	1.07753	1.03084	0.935277	0.977883	1.07288	0.916227	0.968527	1.01566	1.00475	0.98002	0.778469	1.06651	1	1.03995	0.902948	0.88418	0.960908	1.05106	0.977418	1.03897	1	1	1.04892
245401_at	1.04611	1.07177	0.92586	0.953288	0.916691	1.10105	0.953886	1.41647	0.926106	0.693675	1.05535	1.0598	1.15561	0.953587	0.444049	1	0.996267	1.11178	1.05541	0.889381	0.985005	0.942257	1.18497	1.17225	1.43805
245402_at	0.799937	1.02781	1.10717	1.15878	0.928095	1.23115	1.13843	0.837042	0.893193	1.01539	0.984613	0.964022	1.15554	1.09861	0.874849	0.970965	0.954572	0.960803	1.05813	1.11515	0.920397	1	1.05053	1.00262	0.953172
245403_at	0.865891	0.986694	0.956899	1.13261	0.893921	1.21686	0.816493	1.07567	0.990967	1.05689	1.00903	1.1664	0.985453	1.03721	0.985374	1	1	0.990259	1	1.08248	0.969195	0.972478	1	1.12283	1.16504
245404_at	1.03518	1.06639	1.01805	0.971506	0.921832	1.18274	0.929547	0.856696	1.02457	1.05286	0.968832	0.981952	0.922216	1.0556	1.30558	0.983049	1	0.865043	0.734681	1.28051	1.07789	1.17999	0.794439	1.15262	0.871958
245405_at	0.929882	0.999186	1.02781	1.05947	1.02344	0.970543	0.918754	1.06378	1.20811	1.00081	0.96824	0.894272	0.670364	1.00032	1.07871	1	1.18458	0.964738	0.984396	1.61043	1.12926	0.998469	1.29582	0.771555	0.789428
245406_at	1.10956	0.96086	0.980247	1.33705	1.10023	1.07778	1.01975	0.917275	0.937325	0.945578	0.944827	1.0221	0.983236	1.00993	0.997702	0.871494	1.04685	1	1.00623	1.01259	0.994087	0.995942	1.00813	1.00045	0.998665
245407_at	0.988061	1.17997	1.07597	0.916707	0.995905	0.840385	1.0041	1.295	1.10394	0.984476	0.972628	1.08733	1.03918	1.0018	1.04877	0.873732	0.965442	0.975703	1.05281	0.967682	1.00607	1	0.909504	0.854263	1.00293
245408_at	1.00027	0.949422	1.01064	1.13313	1.01234	0.988229	1.01723	0.935637	0.875117	0.967565	1.03571	0.999727	0.994395	1.00065	0.986946	1	1	1	1	1	1.06589	0.951739	1.0003	0.999402	1.0368
245409_at	0.846987	0.86862	1.15012	1.11914	1.02407	1.0268	0.95596	1.05822	0.792315	0.97593	1.15088	0.928814	0.920607	1.09581	0.918465	1.05496	0.99341	1	1.10133	1.20601	0.997768	0.935971	1.11778	1.01543	0.975711
245410_at	0.889486	1.01396	0.88422	0.861317	0.986041	0.9513	1.06004	0.891964	1.12332	1.05449	1.21806	1.0873	0.998362	1.30417	1.05046	1	1.47534	0.984638	1.08133	0.924238	1.02922	0.998362	1.76308	0.486969	0.839559
245411_at	0.993786	0.96961	1.01014	1.21511	1.03544	0.709773	0.862889	0.954639	1.04426	1.06271	0.896654	1.00621	0.711662	1.17137	1.62583	1.31373	0.919068	1	0.980813	1.01191	1.25244	1.15038	0.992863	0.978952	0.97777
245412_at	1.06806	1.1121	0.89156	0.955072	1.02624	0.973756	1.04371	1.03589	1.02648	0.966869	0.90177	0.888376	2.42684	1	1.10537	1.10434	1.31037	1	0.751443	0.493669	0.827558	1.47905	1.06909	0.542464	0.471272
245413_at	1.11869	1.13066	1.00006	0.999943	1.02778	1.09601	0.989954	0.892927	0.950996	1.0982	0.936045	0.990047	0.945168	1.00028	1.00056	1.06218	1.05941	1.06867	0.99267	1.00034	1	0.999885	1	1	0.932635
245414_at	0.993631	1.02287	1.06648	1.04577	0.929009	0.928507	0.984934	0.988304	1.00637	1.00848	1.08251	0.878155	1.25623	1	1	0.999439	0.993886	1.01061	0.750678	1.05335	1.06111	1.00055	0.487277	1.00056	0.900578
245415_at	1.01011	0.943899	0.989886	0.875736	0.949931	1.04376	0.89129	0.902506	1.06145	1.04678	1.05111	1.12506	0.944254	0.933459	1.03969	1.00359	1.0588	1.14309	0.959791	1.08088	0.973044	0.947213	1	1.00989	0.778119
245416_at	1.10024	1.04785	0.987671	0.947603	1.09394	0.882407	0.863775	0.918636	0.92291	1.01233	1.06901	1.02977	0.99148	1	0.997592	1.006	0.818257	0.998203	1.22454	1.01427	0.997606	0.651643	1.13957	1.00179	1.15753
245417_at	0.951342	0.905704	1.09027	0.931507	0.999421	1.00435	0.989864	1.0259	0.947672	1.12985	1.03883	1.00058	0.984417	0.638629	1.04755	1	1.21785	1	0.956435	1	1.16739	1.11977	1.00043	0.998596	0.997292
245418_at	0.90561	0.992132	1.13278	0.948262	0.894324	0.841682	0.853418	1.00787	1.06867	1.10394	1.01859	1.05602	0.84735	0.892318	1.12876	0.924271	1.08549	1.09529	0.836724	0.999634	1.03445	1.04105	0.993026	1	1.0064
245419_at	0.984819	0.986948	1.01305	1.20759	1.04702	0.973487	0.870859	1.03902	0.802296	1.03767	1.13939	0.865363	0.927627	1.04185	0.998377	1.02897	0.998377	1	1.07228	1.13812	0.977356	0.980608	1.0949	1.01122	0.993521
245420_at	1.02692	0.995227	1.00477	1.05106	0.990472	0.962903	1.01104	1.00776	0.945471	0.922172	0.968285	1.02143	0.975466	1.01571	1	1	1.01744	1	1.00526	1.01744	0.989494	1	1.01046	1.01053	1
245421_at	0.95813	1.09881	0.99676	1.03076	0.964385	1.03669	1.10638	0.952503	1.02192	1.00324	0.91281	0.991721	1.01145	1.06082	0.926363	1	0.746047	1.19518	1	0.778164	0.970823	0.995554	0.970021	1.06739	1.28109
245422_at	0.779643	0.932102	0.75279	0.87493	1.01219	1.04732	1.02422	1.21354	0.987809	0.942636	1.04626	1.13989	0.679076	0.522504	0.450605	0.379522	0.997631	1.02021	1	0.977574	1.00532	1.0581	1.49604	2.57065	5.30338
245423_at	1.01064	0.913565	0.945709	1.12972	1.19146	0.958029	0.98936	1.0333	0.74602	1.01447	1.01498	0.876797	0.954905	1.06565	0.945914	1.02761	1	0.982583	1.03911	1.05873	0.973418	0.984855	1.05887	1.02071	0.983799
245424_at	0.995721	0.96984	1.00428	1.07191	1.06147	0.967972	1.04291	0.795549	0.954747	0.988153	1.08274	1.21046	0.947171	1.16132	0.991688	1.04729	0.993091	1	1.04738	1.14188	0.986091	0.984712	1.13635	1.01799	0.987495
245425_at	0.946749	1.0278	0.935845	1.00818	1.02132	0.905455	0.999986	1.11383	1.01321	1.00001	0.91311	0.981203	0.998162	1.15257	1.11616	1.06034	1	0.974223	1	0.955407	1	1.00349	0.878765	0.959882	1.15182
245426_at	1.15039	0.860658	0.997833	1.00217	0.993954	0.915163	1.18669	0.947611	0.986502	1.22037	1.15293	1.10879	0.81023	1.03871	1.14867	0.95925	1.04817	1.01216	1	1.02628	0.924313	0.911171	1.23235	0.975747	0.939466
245427_at	0.994583	1.06347	1.07507	0.886838	0.981548	0.947357	1.09063	0.915845	1.00076	1.01137	1.02255	0.999241	1.27829	0.60349	0.966791	0.788874	0.882224	1.13153	1.09779	0.937881	0.933059	1.13153	1.0143	1	1.13152
245428_at	0.976826	1.09597	0.905711	0.931361	0.931263	1.02314	1.00066	1.04498	1.03599	0.985892	0.999345	1.00386	0.934527	1.06941	0.927532	1.08959	1	1.04786	0.861254	1.0672	0.959466	0.920117	1.03954	0.970288	1.05554
245429_at	0.999909	0.96727	1.11437	1.05762	1.14099	1.0144	1.07033	0.974074	0.959956	0.860157	0.876371	1.00009	0.99724	1.0173	0.998831	1.00392	0.999675	1	1.00212	1.00032	0.999368	0.999259	1.00403	1.00106	1
245430_at	0.983998	0.919787	1.01216	1.02275	0.942754	1.01443	0.988204	0.924194	1.0118	1.04607	1.02777	0.965585	1	0.920418	1.05897	0.993402	1.03097	1.07507	1.05426	0.950617	1.04096	0.995087	0.994278	1.08496	0.920348
245431_at	1.09129	1.06493	0.975436	1.00268	0.995936	0.919692	0.944893	1.07793	1.00305	0.978582	0.997323	1.00839	1.21807	0.965349	1.01433	0.833665	1.02544	1	0.999312	1.0113	1.01834	0.949192	0.937695	1.03715	0.849221
245432_at	0.853577	0.919934	1.21713	1.14817	1.09715	0.915906	0.892721	1.06672	1.17385	1.10697	0.933277	0.900931	0.940836	1.0009	2.33987	1.01718	0.999795	0.958442	0.954667	1.00008	1.26964	1.17864	1	0.903284	0.999776
245433_at	0.835094	0.708477	0.956133	0.978146	1.06933	1.02185	0.827777	0.890388	1.11452	1.0757	1.09097	1.03542	0.743091	0.786325	1.41174	1.23479	1.08005	1.00732	0.711699	1	1.47432	1.14996	1	0.874111	0.661525
245434_at	0.938011	0.794252	0.964263	1.01758	1.02887	1.15112	0.915488	0.837231	1.02683	1.18182	1.07179	0.98242	0.60582	0.814923	2.12393	1.52497	0.999706	1	0.637809	1.00133	1.85102	1.31291	1.00034	0.847688	0.433075
245435_at	0.997745	0.96291	1.19838	1.14032	1.11365	1.37866	0.953388	1.00225	1.00598	0.873641	0.907949	0.852409	0.935445	1.01562	0.977723	1.01346	0.944307	1.43222	1	1.03348	0.957716	0.960036	1.01796	2.7532	0.979943
245436_at	0.881799	1.31607	0.761975	1.35489	0.712408	1.18934	1.47883	0.761018	1.01616	0.983836	1.01706	0.780849	1.93146	1.10168	0.963264	1	0.989907	0.999815	1	1.0234	1.10015	0.978161	1.00671	1.02834	0.993251
245437_at	0.897092	0.838404	0.948993	0.983469	1.00181	1.22187	0.998191	0.88321	1.05028	1.08789	1.11395	1.07744	0.991456	1.00242	0.99966	1	1.00092	1.00865	0.819841	1.003	0.999306	0.999075	1.00532	1.00162	0.632097
245438_at	1.02551	1.03626	0.979354	0.956804	1.13617	0.992395	1.03652	0.995216	1.00228	1.10051	0.988888	0.997724	0.992005	0.945095	1.14349	1	1.0368	1.02014	0.871024	1	1	0.995567	0.852413	1.08123	0.883306
245439_at	0.935429	1.06567	1.05418	0.966383	1.07302	0.917977	0.911172	1.11085	1.01081	1.14234	0.989189	0.981133	2.19657	1	1.32504	0.817464	1.09239	0.973316	0.804384	1.00295	1	1.0411	1	0.994099	2.17559
245440_at	1.14278	0.981206	0.996143	0.960586	1.00386	0.974125	0.901458	1.00497	0.963428	1.04824	1.24413	1.02109	0.964576	1.05674	0.992892	1.03073	0.992892	1	1.02611	1.09248	0.983406	0.983406	1.04737	1.00957	0.992892
245441_at	0.965711	1.06398	1.08197	1.16872	1.03429	1.3186	1.06229	0.925242	0.925184	0.960294	0.94273	0.932753	0.764423	1.01302	0.992191	1	0.988344	1.09836	1.01946	1.02857	0.988344	0.993503	1.02984	1	0.984459
245442_at	0.988657	1.02616	1.05586	1.00272	1.06254	0.836728	0.932506	0.99728	1.07411	0.994996	0.93869	1.01498	0.943861	1.04856	1.15982	1.0487	0.997004	1	0.994244	1.20556	1.01513	0.983079	0.973551	0.963964	1.05333
245443_at	0.948147	1.13637	1.03604	1.16858	0.963956	1.21315	0.916805	0.870393	1.2527	0.878249	0.940023	1.13823	0.956112	1.06916	0.985333	1.03317	0.994674	1	1.04658	1.21544	0.988032	0.980019	1.0452	1.01994	0.994642
245444_at	1.09055	0.869149	1.02641	1.17924	1.13927	1.11445	1.04443	0.963849	0.82936	0.973588	0.965998	0.913406	0.961128	1.02602	0.992322	1.03129	0.994747	1	1.03655	1.08058	0.984501	0.984501	1.05472	1.00264	0.994989
245445_at	0.915585	0.941895	1.13608	0.935724	1.04161	1.06691	1.01614	1.08066	1.07449	0.88648	0.98386	0.947696	1.15887	1.06632	1	0.967086	1.00308	0.952385	0.792906	1	1	1.03512	1.0006	0.884447	1.9676
245446_at	0.923781	1.00648	0.956163	1.0969	0.974951	0.906644	0.993517	0.963325	1.05141	1.07267	1.26887	1.05773	0.999664	1.00062	1.10964	1.20696	1	1	0.888439	0.938187	1.12715	0.994208	1	0.946617	1.02547
245447_at	0.854483	0.951697	0.992954	0.945675	1.04106	1.22492	0.932483	0.999844	1.00016	1.12534	1.08387	1.14369	0.95565	1.01596	0.993953	1.04029	0.993955	1	1.03416	1.03211	0.979764	0.985911	1.01197	1.05442	0.993953
245448_at	0.634116	1.13395	1.44452	0.838877	0.985307	0.948712	0.807327	1.23411	1.4969	1.2009	0.814733	1.01469	0.861239	2.1722	2.37346	0.807898	1.03801	0.447187	1.33571	1.84977	1.57312	1	0.873693	0.902633	0.961031
245449_at	0.821837	0.863828	1.53308	0.981066	0.938844	0.931834	0.95755	1.01893	1.3779	1.31425	1.03937	1.1016	0.635623	1.02438	2.20969	0.902939	0.999052	1	1	2.68734	2.07539	1.12611	0.947724	1.00031	0.84921
245450_at	0.910535	1.0383	1.65823	1.35613	0.961696	0.928074	0.949617	1.1237	1.23154	1.28613	0.905729	0.848518	0.732409	2.8177	1.05988	0.632334	0.502949	0.281735	1.17565	2.44675	1.3219	1	0.574882	0.545054	1.35958
245451_at	0.860161	0.936893	1.12709	1.021	1.1228	0.923684	1.02039	1.10975	1.05958	0.97961	0.916943	0.783639	0.922981	1	1.24624	0.998102	1.03463	0.938996	0.983595	1.01695	1.09587	1.03525	1.04007	0.855031	0.989871
245452_at	0.968749	0.9946	1.0054	0.949091	1.12673	0.992557	1.11303	0.956599	0.967318	1.28211	1.23134	1.36365	0.793953	1.14805	0.880954	1.13837	0.962064	1	1.15019	1.28503	0.915886	0.940494	1.19496	1.26733	0.947851
245453_at	0.895372	0.928957	0.923792	0.994031	1.00597	1.05623	0.823488	0.875094	1.11775	1.12689	1.14241	1.15346	0.993505	1.00119	1.10554	1	1.16265	1	0.771809	0.819531	0.985846	0.995888	1.12444	1.12615	1.07077
245454_at	0.867674	0.970101	0.947114	1.23364	0.902877	1.00906	1.19665	1.36802	1.05541	0.945367	0.99094	1.22385	0.5488	0.907386	0.968834	1.14502	1	1.00222	1.15806	1.71687	0.949454	1.06817	0.995112	1.00222	0.838744
245455_at	0.814311	0.884533	1.00324	1.01642	0.934314	1.17806	1.02006	0.996758	0.937936	1.27101	0.846046	1.46252	0.814673	1.33205	0.95499	1.18978	0.955689	1	1.10506	1.44404	0.913304	0.982362	1.36783	1.04655	0.971105
245456_at	0.784641	1.04858	1.23868	1.18828	0.919074	0.951418	0.847273	1.0507	1.20935	1.13821	0.829242	0.79865	0.839491	1.92442	2.12925	0.998809	0.94489	0.478887	1.11854	2.11769	1.62351	1.19559	0.863233	0.865391	1
245457_s_at	0.982633	0.814988	1.17184	0.986055	1.10801	1.38962	1.01361	1.00913	1.05525	0.940288	0.990875	0.952371	1.26244	1.02957	1	1.0808	1.00205	1	0.902864	1.01084	0.95695	0.970031	1.00369	0.836376	0.987578
245458_at	1.13914	1.00532	1.18289	0.966785	0.899535	0.940805	1.09648	0.931798	0.994683	1.06231	1.03282	0.907176	1	1.00019	0.999617	1	1	1	1.0061	1.00363	1.34228	0.997697	1.00019	1.00019	0.992741
245459_at	0.970395	1.06145	1.24394	0.828122	0.80006	0.975798	0.921212	0.903292	1.09654	1.05638	1.0242	1.08399	0.99766	1	1	0.695369	1.08091	1.3572	1.10859	0.642406	0.977563	1	1.19707	1.27514	0.947138
245460_at	1.24048	1.34281	0.995251	0.573075	0.70655	0.807533	1.00475	1.34213	1.11486	0.708983	0.697576	1.03736	0.968162	1.02975	0.936488	0.764459	0.907967	1.06805	1.24938	1.03127	0.88815	0.821286	1	1.05214	1.05951
245461_at	0.907461	1.01262	0.897199	1.02041	1.01063	0.867262	0.989366	0.820257	1.04835	1.09989	1.04284	0.943097	0.978357	1.16021	2.03078	1.00028	0.827015	1.49779	1	2.00126	0.991333	0.564793	1.35625	0.991333	0.449145
245462_at	1.04311	0.846844	1.03903	1.02768	1.14289	1.13535	0.97232	0.879172	0.929892	1.05351	0.956543	0.955576	0.981163	1	1	0.986161	0.99974	1	1.11394	1.23936	1.08905	0.863182	0.983725	1.04459	1
245463_at	0.860724	0.79449	0.717301	0.818204	0.984804	1.21416	1.0152	1.19304	1.04819	0.934355	1.08498	1.08062	1	0.688169	0.578116	0.847879	0.95201	1.03902	1.34219	0.971057	0.713122	1.05131	1.47912	1.87558	3.26315
245464_at	0.992969	1.03925	1.0975	0.801113	0.86701	0.876614	0.836512	0.960148	1.01731	1.03386	1.00703	1.0672	0.988843	1.09794	1	1.01077	1	0.993858	0.977332	1.03267	0.991358	0.839965	1.00752	1.0546	1.00033
245465_at	0.871477	1.00854	0.727902	0.965839	0.991455	1.23407	1.50179	0.864434	0.819028	1.27883	1.7565	1.70218	0.921183	0.279753	0.273398	0.373995	2.00735	3.24858	1	0.283997	0.768341	3.40621	4.398	7.57277	1.99471
245466_at	0.900411	0.818759	0.996005	1.09961	1.02765	1.32995	1.15717	0.91821	0.772505	1.07958	0.905084	1.00399	0.98559	1.01286	0.998397	1.01298	0.99364	1	1.01291	1.01926	0.990419	0.993622	1.02575	1.00488	0.996801
245467_at	0.950475	1.13898	0.971059	1.17843	1.02894	1.14443	1.1077	1.04644	0.878436	0.875986	0.949044	0.950932	0.957965	1.05229	0.584995	2.59387	1.22457	0.980083	1.00074	1.0685	0.99559	1	0.994098	1	1
245468_at	0.928926	1.00436	1.01809	1.25215	0.995635	1.34393	1.28758	1.29898	0.876715	0.954352	0.575062	0.862554	0.979334	1.02287	0.99795	1.01662	0.99355	1	1.03312	1.05593	0.983292	0.968793	1.04151	1.01028	0.998022
245469_at	1.4915	1.25229	0.387134	1.1736	0.707121	0.162003	0.325925	0.786974	1.68872	0.826403	1.52594	1.75837	0.837148	1.2069	0.820137	1.10202	0.918726	1	1.103	1.29292	0.979071	0.913714	1.19785	1.05241	0.954166
245470_at	0.83399	0.959734	1.13597	1.04027	1.19341	1.05898	1.13007	0.927388	0.822732	0.913554	1.1832	0.920223	0.963821	1.0413	0.992374	1.02839	0.992265	1	1.02581	1.06202	0.987117	0.984631	1.04142	1.01294	0.992265
245471_at	1.0225	1.06691	1.00279	1.08779	0.9634	0.871267	1.006	0.98931	0.870085	1.15735	0.901054	0.997213	0.938631	1.14194	0.994911	1.06494	1	0.999997	1.0947	1.17906	0.990913	0.974344	1.15985	1.0703	0.9973
245472_at	0.998031	1.22453	0.872956	1.12713	1.00197	1.33505	0.876423	1.00883	0.860984	1.89919	0.852057	0.749712	0.954806	1.06505	0.875326	1.04082	0.994437	1	1.04082	1.0805	0.975714	0.994501	1.02526	1.02977	0.992293
245473_at	0.972069	0.897736	0.980111	1.09206	1.28102	0.998986	1.14718	1.09191	0.932343	1.00101	0.99378	1.0127	0.924876	1.05161	0.998689	1.01565	0.996733	1	1.01588	1.06902	0.988016	0.991701	1.04595	1.01566	0.998264
245474_at	0.961545	1.07616	1.12084	1.19416	0.924722	0.899181	0.895491	0.992959	1.05189	1.07951	0.976374	1.00704	0.915085	0.88882	1	1.11114	1.11702	0.964495	1	0.840323	1.11982	1.11083	0.92858	0.957542	1.53233
245475_at	0.906596	0.920993	1.10179	1.12062	1.0255	1.22228	1.15079	0.998535	0.920792	0.824346	1.00147	0.90963	0.931813	1.08696	0.983931	1.04023	0.997333	1	1.03349	1.26732	0.967775	0.975906	1.06175	1.01215	0.991944
245476_at	1.00552	1.10107	0.935486	1.00193	0.865501	1.17914	0.885966	0.82495	0.901102	1.07397	0.99807	1.08046	0.974116	1.02342	0.988926	1	0.987683	0.992648	1.02104	1.02719	0.982763	1.07875	1.01969	1.00244	0.99258
245477_at	0.959122	1.08347	0.923065	1.07754	0.996635	1.10357	1.00337	1.17	1.02178	0.927638	0.944502	0.927261	1.00954	1.04889	0.939817	1	0.985271	1.04225	0.982995	1.13434	0.995819	0.931239	1.00954	1.06608	0.925725
245478_at	0.986734	1.04583	1.03593	0.960981	0.991214	1.09272	0.903548	0.964379	0.992843	1.14397	1.00716	1.05531	1.00769	0.948119	1.253	0.98832	1.01597	0.95597	1	1.03843	1.09319	1	0.990962	0.936448	0.99033
245479_at	1.23311	0.991834	0.982656	0.915486	0.968327	1.17117	1.17683	1.00817	0.892478	0.977421	1.0156	1.18212	1	0.713949	0.703005	0.770998	1.0611	1.18582	1.12935	0.719969	0.609777	0.922531	1.65547	1.81742	1.23822
245480_at	0.922689	0.925556	1.01367	0.990899	1.0091	1.02344	0.916752	1.0343	1.08943	0.977017	0.982741	1.03771	1	1.0003	1	1.00099	1	0.999605	1	1.00257	0.999902	1.00128	1	0.999806	0.895614
245481_at	0.962887	0.916051	1.04651	1.12177	0.948911	1.13357	0.994828	0.939966	0.963115	1.11975	1.05179	1.00517	0.995913	1	1.11633	1.00084	0.999707	0.964483	1.0075	0.969588	1.00348	1.03606	1.00021	0.999006	0.912473
245482_at	1.04508	1.12476	0.802041	1.17186	0.9536	1.27805	1.01397	1.12559	0.986029	0.960456	0.984494	0.881532	1.01471	1.00892	0.987125	1.21612	1.02377	0.979852	0.855284	0.94952	1.00196	1.12343	1	0.833869	0.908751
245483_at	0.767843	0.851249	1.02312	1.16543	0.9831	0.951642	0.864083	1.0169	1.08731	1.16023	1.09276	0.934452	0.63841	1	1.06106	1.23027	0.877383	0.619763	0.613691	1.03417	1.11329	1.2591	0.894713	0.607207	1.12465
245484_at	0.94574	1.05532	1.03088	0.995381	0.96279	0.910121	0.966583	1.06633	1.00462	1.04961	0.95962	1.02037	1.41179	1.09299	0.969128	1.02916	0.908747	1	1.01424	0.984503	1.11142	0.952104	0.873067	0.966481	1.27511
245485_at	1.09098	1.20707	1.19282	0.795728	0.760472	0.930444	1.01548	1.12364	1.03206	0.911468	0.773452	0.984522	0.828483	1.07318	0.991966	1	0.789332	0.989965	1	1.13938	0.913604	0.918721	1.6731	1.43666	2.75836
245486_x_at	0.938849	1.07332	1.0045	0.973084	0.922822	0.995496	0.870718	0.923722	1.20651	1.22801	1.10238	1.12402	0.932874	0.934037	0.999833	1.00068	1.05684	1.00852	1.09679	0.954241	0.999587	1	1.24649	1.28763	0.999918
245487_at	0.962699	0.947771	0.874726	1.03817	1.0115	1.17313	1.07011	0.920206	0.947996	0.989259	1.01074	1.04863	0.97089	0.985038	1	1.03554	1.0602	0.96441	1.02727	1.05086	1.02116	0.975201	1.08591	0.966376	0.922601
245488_at	0.969569	0.976652	0.996618	1.0683	0.96047	1.09828	1.01565	1.00736	0.973259	1.09386	0.847797	1.00338	0.995911	1.18287	0.995908	1.02318	0.995908	1	1.02184	1.02731	0.971373	0.99185	1.02593	1.00687	0.995908
245489_at	1.13749	1.00404	1.08788	0.967529	0.936517	0.995964	0.989617	0.913427	0.989924	1.14679	1.0436	1.27495	0.998934	1.0029	0.99394	1	0.999732	1.12128	1	1.00447	0.965223	0.999465	1.00105	0.964962	1.0324
245490_at	1.07746	0.985211	0.984241	0.911836	1.19696	0.892408	1.07305	0.967499	1.04183	0.944918	1.01479	1.02268	0.992596	1.00173	0.988035	1	1	1.07607	1	1.02341	1.62049	0.997148	1	1	0.988035
245491_at	0.947727	1.07419	0.859629	0.993302	1.16947	1.0378	1.001	1.0558	1.00457	0.925428	0.999001	0.983487	0.99722	1	1	1	0.999836	0.997721	1.00184	1.01685	0.999891	1.00167	1.00256	1	0.999836
245492_at	0.998955	0.900151	0.877122	0.96097	1.00363	1.05548	1.12218	0.911489	1.01127	0.936197	1.01394	1.00104	1.02889	0.818071	1.04694	1.12834	1.16258	1.18052	0.978384	0.889534	0.99951	0.99951	1	1.00296	0.766283
245493_at	1.06541	1.00688	1.27869	1.30078	0.774659	1.11286	1.09307	0.993119	0.521314	0.905489	0.747312	0.885885	1.08058	0.999344	0.757827	1	0.998466	1.06269	1.02217	1.00154	0.999344	0.99496	1.03202	1.34183	0.997816
245494_at	0.925921	0.852844	0.883006	1.14967	1.08289	1.03371	0.966291	0.833142	0.950201	1.33443	1.26607	1.0884	0.820165	0.769624	1.24489	1.01062	1.04967	0.982705	1	0.848022	1.33025	1.10611	1	1.0357	0.726781
245495_at	0.984671	0.962311	1.05864	0.943662	0.86972	0.947167	0.848734	1.01894	1.01533	1.12294	1.09122	1.05931	1	0.987134	1	1.01166	0.99708	1	0.982153	1.02123	0.994583	0.994583	1.01333	1	1.02371
245496_at	0.949596	1.00163	0.984129	0.961765	0.936937	0.935193	1.02993	0.998366	1.04342	1.1143	1.15076	1.1218	1.16605	0.786844	1.07866	0.770911	0.979313	1	1.0498	0.833936	1.01834	1.05979	0.724976	1.20733	0.984602
245497_at	0.959564	0.851719	1.15506	1.1595	1.2546	1.58515	1.14385	1.01376	0.89189	0.985136	0.986239	0.858607	0.953318	1.57396	0.722521	1.07163	0.653318	0.92996	1.05357	1.22031	1	0.716379	1.07753	1.61237	1
245498_at	0.950136	0.991815	1.01634	1.03043	0.994272	0.927138	0.990404	0.902591	1.02959	1.12388	1.11704	1.00573	0.833209	0.899687	1	1.04858	0.887337	1	1.00072	1.00156	0.949234	1.10925	1.14038	1.26416	1
245499_at	0.906461	1.13648	1.12572	1.04625	0.871255	0.98471	1.03645	0.943419	1.01529	1.08902	0.931578	0.934214	1	1.31004	1.28279	0.931558	0.892104	1	1.22947	1.32765	1.09515	0.907061	0.96813	0.84373	1.00141
245500_at	1.00062	1.09624	0.953261	1.05569	1.07473	1.28184	0.977066	0.822445	0.825305	0.999376	1.15906	0.971302	0.94791	1.06813	0.985333	1.05609	0.997333	1	1.05339	0.88924	0.982675	1.0185	1	5.04013	0.994559
245501_at	1.22453	1.32022	1.00228	0.973622	0.957837	1.12541	1.06443	0.997725	0.861091	0.841998	0.992609	1.00318	1	0.86225	0.788958	0.997199	1.1967	1.33801	1.42422	0.916808	0.92132	0.998798	1.42356	1.36705	1.85671
245502_at	1.02276	0.810456	0.956415	1.02799	1.05044	0.954899	0.986799	0.890889	0.960241	1.03043	1.10172	1.0132	0.938172	0.959504	1.14624	1.05543	1.0392	1.03	0.729719	0.995569	1.14001	0.931567	1	1	1.02705
245503_at	0.84493	1.09159	0.990579	1.03277	0.906311	1.04502	0.862943	0.869484	0.874535	1.00942	1.05585	1.11546	0.989585	1.13683	0.978388	1.18237	0.992551	1	1.14465	1.1427	0.951942	0.980068	1.12076	1.03965	0.978331
245504_at	1.21448	0.963844	0.984486	1.03008	1.0168	0.821328	0.891957	0.813474	1.01551	1.23712	1.27339	0.915874	0.946601	4.65165	3.14787	2.78055	0.939776	0.880025	1.10003	1.00837	0.878006	1.61706	1	0.88161	0.697798
245505_at	1.16909	1.20242	1.54343	1.52817	0.902363	0.885562	0.850552	1.01769	0.982311	0.981426	1.12494	0.876967	0.764517	1.72019	1.32973	1.15451	0.94559	0.984942	1.00172	1.53277	0.999413	0.996287	1.00259	1	0.877974
245506_at	1.01566	0.984336	1.65002	1.08052	0.851799	0.397056	0.758156	1.23318	0.981408	1.34122	1.05694	0.83989	0.940722	1.47071	1.64218	1.118	0.968381	0.971689	1.00923	1.53741	0.983518	0.994791	1.01191	1	0.790982
245507_at	0.99695	1.14049	1.02967	1.08903	0.862442	1.05226	1.0925	0.91819	1.00305	0.887072	0.850763	0.975199	0.936863	1.01352	0.997949	1.029	0.993668	1	1.01025	1.00623	0.965808	0.996911	1.04138	1.01145	0.993668
245508_at	0.940219	1.18977	0.962418	1.05461	1.09784	0.883411	0.955092	0.902875	0.958544	1.1037	1.03758	1.10248	0.930362	1.13045	1	1.00753	0.996628	1	1.08273	1.01368	0.781553	0.995894	1.11825	1.0109	1
245509_at	0.896808	0.834666	0.97814	1.25855	1.11117	1.1028	1.02186	0.9485	0.893594	1.04195	1.04428	0.95194	1	1.06752	0.996548	1	0.955441	0.982869	1.04692	1.02287	0.988539	0.988539	1.05721	1.032	1
245510_at	0.965327	0.91801	1.04726	1.03245	1.02808	1.21062	1.04784	1.01084	0.824958	0.948192	0.989162	0.940778	0.956704	1.11515	0.990565	1.04741	0.99731	1	1.01488	1.44753	0.457716	0.988563	1.06438	1.08059	0.99326
245511_at	1.15342	0.848953	1.0591	0.835999	0.898359	1.06975	1.04411	0.924051	0.955886	0.822626	1.04825	1.05086	0.975624	1.03734	0.990216	1.04865	0.995239	1	1.06498	1.09897	0.977336	0.977257	1.09415	1.01466	0.98863
245512_at	0.983978	0.807904	0.955549	1.02456	1.13177	1.06663	0.966919	0.91383	0.870523	1.02822	1.02647	1.01602	1.05572	0.848289	0.945971	1.0913	0.943448	1	0.941777	0.738856	1.12992	0.996347	1.11164	1.02556	1.01044
245513_at	0.978863	0.912261	0.968892	1.00495	0.935929	1.02307	1.11051	1.21516	0.997596	1.0024	0.939661	1.02684	1.02569	1.19049	0.999551	1	0.732646	0.837782	0.999984	1.1703	1.07291	1.00467	0.853549	0.661126	1.1201
245514_at	1.13391	1.05445	0.99635	1.00365	1.02728	0.775472	1.02387	1.10404	0.859796	0.931848	0.973287	0.993071	0.995465	1.01101	1	1.00645	1	1	1.00128	1.01036	0.983756	0.996739	1.00841	1	0.99805
245515_at	1.03976	1.12201	0.905251	1.08846	0.896427	1.00409	1.00297	0.938247	0.996116	0.958087	1.1744	0.997031	0.87597	1	0.917835	1.11692	1.51539	1.14413	1.01234	1.02937	0.975147	0.917832	1.53246	0.990602	0.623168
245516_at	0.908649	0.995824	0.897637	1.12063	1.04564	1.04171	0.990464	0.886499	0.902446	1.07441	1.03652	1.00418	0.999801	0.984895	1.07039	1.04256	0.999801	1.21894	0.893532	0.858162	1	1.02915	1.07917	1.01137	0.989795
245517_at	0.956934	1.04208	0.945568	1.00499	1.07828	0.978227	0.995011	0.957237	0.984186	1.09641	1.06472	1.10946	1	0.928441	1.07697	1.16088	1.02205	1	0.951033	1	1.01066	1.05693	1.00109	1	0.923381
245518_at	1.04117	0.824957	1.00067	1.0717	1.18463	0.998969	0.999327	0.959727	0.976364	0.992905	1.21991	1.11471	0.993561	1.01669	0.998396	1.00377	0.997865	0.998929	1.00162	0.392836	0.997335	1	1.04038	1	1.02097
245519_at	0.86861	1.60629	0.77419	1.1011	1.03824	1.19851	1.00347	1.02431	0.783255	0.996534	0.778279	0.88058	0.945627	1.0502	0.986056	1.53289	0.994435	1	1.03071	1.15485	0.972092	0.994413	1.0419	1.01393	0.966569
245520_at	1.59176	1.01046	0.875053	1.01246	1.16941	0.764631	0.967274	0.989541	0.948957	0.95015	1.09291	1.12668	0.892978	1.20939	0.956993	1.12928	1	0.998054	1.07623	1.35186	0.965966	0.839617	1.19684	1.02514	0.9893
245521_at	0.999727	0.953435	0.98294	0.928853	1.01904	1.00027	0.975588	0.932389	1.08407	1.1434	1.16474	1.09538	1.10778	0.821574	1.12413	1	1.07771	1.04811	1	0.858738	0.971279	1.01541	1.04484	0.964339	0.930823
245522_at	1.01175	0.76122	1.09004	1.05963	1.22847	1.0633	1.02487	0.988255	0.891171	0.912964	0.921559	0.956913	0.999419	1.00241	0.999811	1	0.999811	1	1.18543	1.00309	0.999615	0.959541	1.09048	1.00067	0.877342
245523_at	0.782837	0.729019	1.06671	1.00519	0.933931	0.948209	0.964919	0.994811	1.09075	1.18547	1.15957	1.15234	1.64679	1.11832	0.767651	0.971318	0.712719	0.873918	1.29383	1.12093	1.52196	1	0.768986	1	1.57393
245524_at	0.957715	1.32478	1.0992	0.993092	0.851969	0.883773	1.11376	1.22906	1.01446	0.94848	0.877974	1.00691	1.0815	1.55502	0.998316	0.984139	1	1.00157	1.20017	1.20103	0.769923	0.881195	0.947937	0.74255	1.05952
245525_at	1.05847	1.00298	1.05888	0.939226	0.997023	0.936421	1.00742	1.05799	0.956421	0.973535	0.840751	1.04569	0.999261	1.00068	0.952327	0.894976	1.00419	0.999766	1.02125	1	0.920717	0.997511	1.00162	1	1.07645
245526_at	0.968798	1.02788	1.13228	1.20109	0.994697	0.882175	1.02987	0.892174	0.959673	1.0053	1.07997	0.943261	0.806851	1.00882	0.993469	1.12385	0.905204	1.22534	1.00434	1.27158	0.991176	0.994887	1.02324	1	0.996803
245527_at	0.87755	1.02281	0.986908	0.966181	1.02414	0.883333	1.0443	0.998848	1.00115	1.10073	1.00355	0.974883	0.969953	1.01767	0.987605	1.00705	0.991127	0.994662	1.01056	1.02297	1.09361	0.984062	1.0123	1	0.994683
245528_at	1.2971	1.26057	0.753077	0.713821	0.923171	1.18632	1.24885	0.996862	0.797226	0.793292	1.00314	1.1407	1.16048	0.575321	0.412365	0.618953	1.06067	1.2005	1	0.613207	0.588001	0.900951	1.24196	1.28844	1.19185
245529_at	0.925815	1.01193	0.93764	1.15999	1.05566	0.973905	0.983319	0.981607	1.00379	1.03106	0.996213	1.06279	0.976086	1.04162	1.08332	1	0.986049	1	1.01976	0.990952	1.03526	1.10917	0.992705	1.26422	0.991407
245530_at	0.9641	0.880182	1.19659	1.12524	0.941007	1.18052	1.08968	1.05712	0.87188	1.0359	0.819403	0.935059	0.992075	1.00529	0.976221	1.01325	1	0.986984	1.07415	1.02244	0.955178	0.996019	1.12171	1.00917	0.971124
245531_at	0.946452	0.821454	1.00494	1.12891	1.19516	1.00263	1.03334	0.997365	0.719211	1.12966	0.874177	0.809506	0.979549	1.01592	0.992092	1.01023	0.990929	1	1	1.05106	0.939878	0.993231	1.01364	0.994365	1.19085
245532_at	1.02399	0.948737	1.03506	0.983726	0.958004	0.923913	0.935224	0.830993	1.02657	1.14888	1.10274	1.01627	0.702509	0.939995	1.11867	1.00026	0.927389	0.879781	0.978237	1.00665	1.1137	1.05762	1.12393	1	0.842621
245533_at	1.02696	0.957972	1.07429	0.997113	1.00289	0.904782	1.02289	0.882579	0.911351	1.09118	1.03576	0.932496	0.997725	0.880134	1.14167	1.00244	1	0.881115	1.037	0.927635	1.23811	1.02585	1.00316	0.953454	0.999759
245534_at	0.828562	1.02922	0.949186	1.03527	0.854337	1.02189	0.986237	0.915978	0.868407	1.34809	1.11692	1.01376	0.95783	1.01923	0.95967	1.01367	1	0.996672	1.01333	1.13645	0.997798	0.928205	1.08431	1.02515	0.995212
245535_at	0.88077	0.689529	1.14955	1.00797	0.814498	1.00944	0.779771	0.909381	0.992028	1.17811	1.05985	1.32097	0.998033	1.21042	0.885121	1.00486	1.15429	1	0.614867	1.00971	0.999192	0.999537	1	1.00046	0.999079
245536_at	1.1171	0.995442	1.00541	1.04628	1.06743	1.06756	0.996317	0.953475	0.871119	0.924074	0.853483	1.00368	1	1.01021	1.22574	0.983911	1.15738	0.99001	1	1.01162	0.989781	1.22813	0.98109	1	0.63897
245537_at	0.977884	0.655974	1.0832	1.07748	1.10266	1.41014	1.00591	0.994087	1.03457	0.790109	0.824036	0.826756	0.967996	1.19187	0.843808	1.09924	0.8797	0.99923	1.02357	1.31234	1	0.978696	1.19578	1.00836	0.995413
245538_at	0.976456	1.02604	1.02354	1.18764	0.903015	1.3538	1.10426	0.967017	1.03416	0.882759	0.928039	0.915256	0.969289	1.01414	0.992974	1.00697	0.98827	1	1.03306	1.0424	0.98821	0.983502	1.04001	1.00233	0.995186
245539_at	1.0484	0.983474	0.768522	1.05347	1.0206	1.04173	1.0287	1.01653	0.828212	0.91066	0.974361	0.912361	0.948562	1.01001	0.968612	2.10006	0.967116	1	1	1.05572	0.951522	1	1.05713	1.01576	0.941354
245540_at	1.059	0.953396	0.963748	0.857349	0.984224	1.02486	1.05796	1.12726	1.00154	0.99026	0.998462	1.02056	2.52589	0.885504	0.503273	1.3479	1	1.01706	0.508101	2.02675	0.903571	1.13913	1.39766	0.883958	0.528488
245541_at	0.931431	0.964214	0.981466	1.07329	0.947774	1.086	1.06517	1.03208	0.945393	0.954684	1.11399	1.01853	1.00911	1.00108	0.999444	1	0.999453	0.99972	0.995638	1.00108	1.17499	0.835222	1.00095	0.997684	1.03812
245542_at	0.940344	0.941154	1.09156	1.0401	1.07054	1.11446	0.994376	1.00562	0.81484	0.921622	0.856406	1.0527	0.908452	1.19382	0.978282	0.999861	1.00771	0.984397	1.10847	1.13628	0.990726	1	1.16889	1.03409	0.978157
245543_at	0.971007	1.02899	1.04127	0.89656	0.904088	0.883945	0.905653	0.859144	1.04195	1.09447	1.09125	1.05061	0.999344	1.00445	1.01511	0.999344	0.935453	0.788414	1.11875	0.999344	1	1.26964	1.03493	1.04047	0.847073
245544_at	0.896336	1.01664	1.00477	0.9871	1.04168	0.995233	0.994942	1.11401	1.03133	1.02476	0.86058	0.946189	0.531078	1.00423	0.999801	1	0.998591	1	1.00442	1.00544	1.1506	0.997996	1.00524	1.04407	0.912888
245545_at	0.926655	0.944231	1.04176	1.03267	1.09122	0.993739	1.00626	0.923297	0.989282	0.942327	1.15461	1.00738	0.984093	1.0017	0.997967	1.00068	0.998997	1	1.01487	1.03079	0.998645	0.995582	1.00339	1.00575	0.998997
245546_at	1.14183	1.04809	0.93666	1.01326	0.854882	0.849355	1.04952	1.02107	0.986742	0.931647	0.898617	1.03252	1	1.01651	0.685614	1	0.890076	1.52697	1.00098	0.686141	0.981198	1.16452	1.00146	1.95002	0.997898
245547_at	1.06386	1.02056	0.935062	0.915185	0.979443	0.816807	0.90098	0.88705	1.11855	1.15536	1.32253	1.07095	0.988111	1.07401	1	1.0093	0.999462	0.98761	1.01707	1.02484	0.968466	0.997416	1.01813	1.01193	0.986503
245548_at	0.902192	0.850821	0.980602	1.15003	1.0194	1.05582	0.911194	0.862397	0.881956	1.1369	1.05108	1.16924	0.831591	1.07225	0.955082	1.06051	1	0.934836	1.11255	1.09496	0.991543	0.990305	1.09243	1.49966	0.899172
245549_at	1.25992	1.06018	1.0048	1.07413	0.779203	0.715465	0.990501	1.15349	0.9952	0.764341	0.870264	1.14692	0.881603	1.03204	0.97777	1.01729	0.921069	1.74112	1.01596	1.05299	0.975359	0.933499	1.03822	1	0.955629
245550_at	0.883858	1.07869	0.930583	0.963546	0.940347	0.997506	1.09669	1.09451	1.09677	1.11343	0.889534	1.00249	1.05177	1.40013	0.970766	1.10144	1.82938	0.9443	1.07421	0.982065	0.807311	0.949891	1.09088	1	0.944287
245551_at	0.995288	0.993371	0.964906	1.05905	0.917268	1.33995	1.00471	0.817662	0.796406	1.10137	1.19005	1.08935	0.880534	1.09032	0.844102	1.03108	0.99097	1	1.03108	1.22426	0.983684	0.945267	1.07391	1	0.990018
245552_at	0.861794	0.962422	0.861545	1.08298	0.850897	1.27041	1.05095	0.986135	1.01387	1.08068	1.03863	0.86938	0.894948	1.21203	0.933168	1.06417	1	1	1.09846	1.46044	0.962671	0.997878	1.09	1.39214	0.975332
245553_at	0.999951	0.911111	0.955126	0.900169	0.831998	1.11057	0.817958	1.06954	1.00005	1.19642	1.2104	1.10629	0.976011	1.00869	0.633082	1.06344	0.998066	1	1	1	0.981845	0.993315	1.13829	1.02691	1
245554_at	0.955455	1.03602	1.01012	0.803754	1.01088	0.901288	1.01661	0.918802	1.00285	0.997153	1.00759	0.877379	1.49753	0.995518	1.04126	1	0.878602	1.11678	1.04946	0.996339	0.99514	0.803782	1.01667	1.02051	0.661307
245555_at	1.04771	1.25648	0.998686	0.996754	1.00131	1.10347	0.991114	1.31446	1.10346	0.937016	0.921816	0.98495	1.56176	1.33059	1.17177	1.10181	1.12406	0.968182	0.927956	1.00011	0.999981	1	0.849225	0.608757	0.615244
245556_at	0.9924	1.30136	0.94188	1.0008	0.942401	0.999204	0.951084	1.00403	1.06815	1.02672	1.14466	0.991407	1	1.05184	0.980421	1.1295	1	1	1.02594	1.05255	0.974059	0.992318	1.02734	1.00633	0.958623
245557_at	0.994752	0.936663	1.00525	0.778188	0.98513	1.04913	1.14522	0.930489	0.967998	1.02504	1.05696	1.01604	0.911209	1	0.977572	1.17682	0.972501	0.963816	1.03808	1	1	0.990552	1.07565	0.909816	1
245558_at	1.22476	1.03033	0.825543	1.00787	0.948648	1.09234	1.14133	1.03003	0.902579	0.795358	0.955659	0.992127	2.33452	0.910844	0.539113	0.213591	0.999476	3.04176	3.7544	1.01055	0.544418	0.99072	1.05782	1.74521	1
245559_at	1.00306	0.901744	0.806983	1.11427	1.05408	0.985029	1.04904	1.02995	0.986098	0.996937	1.01782	0.941228	0.975842	1.00476	0.990834	1	0.987911	1.13765	1	1.00805	0.991578	0.979833	1.00183	1.02559	0.989383
245560_at	1.16381	0.980156	0.922758	0.821575	1.08741	1.18101	1.52873	0.923564	0.833135	0.94547	1.01984	1.10074	1.12648	0.868198	0.8373	0.859436	2.17315	9.84016	2.09922	0.901852	0.67716	0.995308	1.78668	4.88937	1
245561_at	0.988514	1.03635	1.03685	1.06643	0.944513	1.18617	1.0855	0.930268	1.00068	0.998483	0.999319	0.994092	1	1.00096	0.593346	1.00061	1.23637	1.00267	0.960179	1.00145	1	0.999146	1.00072	0.9983	0.999876
245562_at	0.961571	0.958084	0.994411	1.13064	1.0701	0.950044	1.07089	1.07298	0.983277	1.08791	1.00559	0.964272	0.996705	1.15383	1.06221	1.17007	0.883754	0.894253	1.0389	1	1.047	0.862456	0.840622	0.987696	1.08402
245563_at	0.73283	0.836425	1.05154	0.688333	1.01977	0.980233	0.856184	0.969589	1.10864	1.07026	1.19012	1.17949	0.799444	0.850006	1.40531	1.01652	1.19217	1	0.872154	0.654451	0.997382	1.25267	1.27671	1.01958	0.989588
245564_at	0.994893	0.935984	1.08709	1.09461	0.992936	1.06121	1.20997	0.936128	1.04594	1.00511	0.961071	0.901243	0.988401	1.35535	0.995706	1.00475	0.325687	1	1	1.00301	1.16178	0.993551	1.4042	1.01073	0.895082
245565_at	0.9336	1.10598	1.03545	0.80943	0.956895	0.976961	1.12982	1.02304	1.03023	0.899975	0.934092	1.11039	1	1.10935	0.923315	0.761073	0.801917	1.07678	1.18285	1.27378	0.914502	0.929964	0.87606	1.23212	1.1576
245566_at	1.04136	1.00148	0.972049	1.02441	1.08612	0.998516	0.993325	0.937091	0.930384	0.972991	1.26174	1.12667	1.02643	1.38034	0.874237	1.30134	0.997346	1	1.10302	1.36747	0.944758	1	1.05533	0.966748	0.882395
245567_at	0.84319	0.996866	0.988213	1.04178	1.01512	1.07611	0.907663	1.33434	0.898729	1.00313	1.38177	0.960086	0.970848	1	0.995149	1.00368	0.995149	0.998826	1.05356	1.05356	0.995149	0.984135	1.02316	1.09499	3.34195
245568_at	1.04465	1.05954	1.07617	1.07553	0.902589	1.08609	0.979474	1.02053	0.930312	0.870559	0.881771	0.839715	1.08643	1.35293	1	1	1.3689	0.893212	1.13736	2.09586	0.622557	0.961002	1.00592	0.971188	0.798341
245569_at	0.879743	0.959156	0.991641	1.02701	1.11396	0.883713	0.956642	0.847913	1.00836	1.15869	1.22314	1.03472	0.717558	1.00891	0.999917	1.00583	0.965769	1	1	0.872145	1.30821	1.18199	1.00758	1	1.22685
245570_at	0.927127	0.898905	0.95719	0.905764	1.10491	1.13167	0.871761	0.833302	1.04281	1.05466	1.15819	1.1235	1	1.01823	0.979127	1.01034	0.968777	0.979163	1.0559	1.05319	0.967432	0.971358	1.01297	1.01557	0.976576
245571_at	1.08853	0.945628	0.961357	1.03196	0.790163	0.732786	0.984907	0.786778	1.12027	1.31382	1.20568	1.01509	0.988216	1.01339	0.991369	1.00944	0.997651	1	1.05597	1.25659	0.992913	0.995264	1.0284	1	0.990563
245572_at	0.938101	0.972086	1.03391	1.01874	0.996505	0.809333	1.00349	0.994866	1.07775	0.995179	1.02486	1.02537	0.999188	1.17407	1.20885	0.980323	0.834893	0.846802	1.0354	1.14358	1.11332	1	0.992525	0.999619	1.06361
245573_at	0.859223	0.812156	1.01691	1.00768	0.954517	0.998312	1.18766	0.963911	0.83238	1.08267	1.01861	1.00169	0.968873	1	0.992144	1.00221	1	0.998696	1.08957	1.10884	0.986837	0.988182	1.19976	1.183	0.996047
245574_at	0.985368	1.06416	1.12171	0.961044	0.947451	1.01463	1.07166	1.11945	1.08409	0.907478	0.941266	0.976529	1.42557	1.30013	1.00297	1.26191	0.973161	0.76547	0.993068	1.21153	0.871161	1	1.00297	0.758447	0.931081
245575_at	0.975742	1.11061	1.04125	0.714881	1.0736	0.968464	1.0228	1.00188	0.998117	0.971205	0.927784	1.10541	1.04924	0.850504	1	0.861411	1.05866	1.13199	1.00045	0.917229	0.895784	0.999916	1.20515	1.026	0.900461
245576_at	0.969676	1.0337	0.994025	1.09315	1.03546	1.29676	1.05246	0.869563	0.879979	0.84847	1.00598	0.917306	0.736984	1	0.999735	1.00054	1.02403	1.15441	1.10879	0.967581	0.874097	1.04599	1	1	0.999735
245577_at	0.964871	0.993098	0.797161	1.06777	0.964838	1.04564	0.977557	1.0069	1.09978	0.982251	1.15809	1.0963	0.981101	1	0.97808	1.02395	0.996417	0.998982	1.00104	1.00256	0.98678	0.995434	1.04743	1.01427	1.0056
245578_at	1.05697	0.993953	1.02532	1.2064	0.962502	1.13967	1.10251	0.969189	0.841657	0.932628	1.00605	0.811517	0.996915	1	0.963799	1.2322	1.03586	1.03009	0.997914	0.999108	1.00268	0.999602	1.03583	1.08722	0.909287
245579_at	1.09048	0.983567	1.02605	0.821682	0.907823	0.999567	1.00812	0.96114	0.979262	1.00043	1.10244	1.07485	0.961929	1.02621	0.956445	1.00971	0.978038	1	1.11632	1.03743	0.995342	0.998737	1.01222	1.05134	0.984557
245580_at	0.808712	0.999242	0.950682	1.00076	1.17638	1.02898	0.937334	0.892872	1.02007	1.06559	1.20452	0.980143	0.946218	1	0.974418	1.00854	0.98166	1.23714	1.01219	1.01225	0.965812	0.996376	1.10151	1.39571	0.974418
245581_at	0.932389	0.994432	1.08954	0.981726	1.16668	1.08336	0.950196	1.11413	0.889331	0.940414	1.00557	1.10038	0.887211	1.25846	1.01128	0.922278	0.890909	0.887401	1.24577	1.52371	0.913293	0.896538	1.00848	1	1.0615
245582_at	0.926906	0.893853	1.17912	1.08436	0.998964	1.15812	1.03168	0.946092	1.00104	0.992852	1.12993	0.943668	0.910803	1.0481	1	1.04254	0.961539	0.943739	1.13189	1.12493	0.942265	1	1.022	1	0.993125
245583_at	0.976592	1.03545	1.04722	0.880865	0.983157	1.03433	0.995661	0.9737	1.02495	1.00434	1.09658	0.946712	1.17151	1.03951	1.24985	0.947157	0.699165	1.10284	0.91536	0.872769	1.11171	0.998985	1.05703	1	0.88585
245584_at	1.0625	0.963828	1.29748	1.0157	0.963895	1.36732	0.984296	0.890009	0.951574	1.045	1.06861	0.92363	1.03995	1	0.914378	0.991919	1.00928	1.34855	1.00317	1.0271	0.97015	0.892116	1.03151	0.903887	0.975366
245585_at	1.03387	1.01012	0.935273	1.15636	1.04529	0.863752	1.06629	0.878757	0.787012	1.09923	0.989875	0.950354	0.940333	1.04802	1.00959	1	0.984505	0.990412	1	1.00773	0.973075	0.932595	1.06153	1.0346	0.977012
245586_at	0.860338	0.980239	1.01379	1.01732	0.997831	0.783153	0.793675	1.00217	1.11831	0.820627	1.03375	1.02181	1.18261	1.0513	0.976687	1	1	0.979194	1.02444	1.07461	0.964406	0.965651	1.00366	0.993841	0.970627
245587_at	1.0915	0.958646	0.966192	1.27229	1.04391	0.976211	1.00005	0.935012	0.854098	1.05695	0.999953	1.02478	1	1.03865	1.04523	0.999886	1.08779	1.11532	0.976002	1	1	0.930543	1.14171	1.02564	0.895853
245588_at	0.984502	1.08082	1.0155	1.11516	1.08163	0.972992	0.87443	0.897612	0.782451	1.04354	0.857148	1.11601	1.3278	0.892088	1.09982	0.851128	0.99526	1.32127	1	1.00353	0.652253	1.15197	1.00136	0.997291	0.991783
245589_at	0.987449	1.01255	0.880912	1.05709	1.11983	1.08698	1.20797	0.958439	0.891564	1.0503	0.958489	0.843119	0.934091	1.04093	0.992904	1.01064	0.992904	1	1.06069	1.09441	0.992795	0.991089	1.12306	1.00881	0.996362
245590_at	1.06133	0.85063	1.06365	1.10118	1.10111	1.01665	0.872677	0.801295	0.691649	1.34794	0.98335	0.886855	0.910025	1.14311	0.961764	1.09119	0.980878	1	1.00275	1.10756	0.969986	0.99188	1.06673	1.16897	0.985071
245591_at	1.01711	1.23655	1.03521	0.957318	0.963692	0.795637	1.22051	1.24169	0.982894	1.51412	0.955589	0.966428	0.87928	1.12205	0.968368	1.13583	0.998053	1	1.0842	1.29417	0.976582	0.993019	1.20432	1.07083	0.974717
245592_at	1.09245	0.994032	0.902121	0.957795	1.09785	1.00597	0.807951	0.812221	0.948767	1.07435	1.07121	1.02608	0.770917	0.594042	1.41867	0.904903	1.13314	1.18623	1	0.748021	1.11743	1.2824	0.977384	1.02751	0.794834
245593_at	1.01161	1.48529	1.13085	0.756795	0.774301	0.929602	1.29488	1.2534	1.10684	0.767677	0.889139	0.988388	1.46725	1.20059	0.764846	0.809755	1	1.02869	1.49288	1.30327	0.660672	0.915821	0.844846	0.92883	1.19747
245594_at	1.0272	1.10731	0.912053	0.900811	0.962801	0.970219	1.07047	0.987993	1.01969	1.01201	1.02706	0.980758	0.870308	0.99567	0.96046	1.16759	0.970407	0.97698	1	0.956019	1.05317	1.1705	1.01994	1.04117	1.01355
245595_at	0.939618	1.03026	1.08042	1.09012	0.98026	0.896296	0.998616	0.849478	0.925687	1.13884	1.09529	1.00138	0.971811	1.01001	0.99456	1.01003	1	0.995492	1	1.0137	0.991841	0.991841	1.04371	1.00095	0.995476
245596_at	0.569577	0.892362	1.05709	0.809021	1.09673	1.16991	0.95978	0.719803	0.972795	1.04962	1.14691	1.0272	0.956348	1.10121	0.992611	1.06497	1	0.998045	1.03248	1.06516	0.990756	0.98179	1.08487	1.07414	0.992611
245597_at	0.957033	1.02902	1.03225	0.970984	0.922081	0.913324	0.944963	0.968544	1.10919	1.22004	1.09197	1.17937	0.895629	0.774309	0.933592	1	1	1.05127	1	1.00989	0.850442	1.10293	1	0.445167	1
245598_at	1.04912	0.970984	0.993312	1.09883	1.03565	0.967231	1.00669	1.03384	0.941314	0.956448	1.10024	0.910955	0.900549	0.99797	1.01016	1	1.18184	1.25985	0.992778	0.880106	1.0479	0.963619	1.0642	0.902803	1.00033
245599_at	0.966484	1.01681	0.955349	0.939125	0.917607	0.978	1.05299	1.0156	0.984405	1.0234	1.02976	1.059	1.0185	0.821192	0.967297	0.999798	1.00507	0.999695	1	0.672708	1.26801	1.05305	1.09045	1.07552	0.837212
245600_at	0.748203	0.974168	1.3615	1.16648	0.952966	0.859743	0.856425	1.1716	1.29836	1.24877	1.02583	0.929654	0.552937	1.48587	2.37135	1.00665	1	0.480139	0.550081	1.67855	2.03436	1.11201	0.794885	0.613763	0.944424
245601_at	1.08405	0.999402	0.975546	0.906165	0.779508	1.0006	1.02286	0.912844	0.882005	1.02431	1.04366	1.06807	1.09136	0.972688	0.916899	0.835107	1.19904	1.2165	1.01631	0.785491	0.860594	0.850948	1	1.08491	1
245602_at	0.594806	0.810631	1.56005	1.61422	1.05678	0.811659	0.695656	1.19304	1.52253	1.29081	0.943224	0.808604	0.501498	1.26103	1.74822	1	0.550625	0.296177	0.685742	1.37531	1.58666	1.01935	0.647564	0.324384	1.04691
245603_at	1.01221	0.855709	1.06254	1.17061	1.02865	0.832479	1.05528	1.01286	0.924981	0.987795	0.890459	0.98288	0.980108	1.00771	0.974111	1.00001	0.969762	2.06638	1.00861	1.01636	0.981839	0.976718	1.01204	1	0.992224
245604_at	1.08647	0.930609	0.999123	1.05769	0.917646	1.04909	0.872724	1.12594	1.02817	0.815675	1.00088	0.915909	1.20752	1.0155	0.975309	1.13622	1	0.978099	1.01459	1.05569	0.98902	0.965223	1.04478	1	0.993572
245605_at	1.01537	0.917125	0.987173	0.920266	0.985409	1.04083	0.999909	0.926961	1.00009	1.022	1.08945	1.02551	1.04179	0.95562	1.2159	1	0.955089	1.07073	1.05357	1.02177	0.989676	0.89528	0.937183	1.0111	0.841871
245606_at	0.968685	0.909898	0.986957	1.15794	1.03708	1.17672	1.1108	1.01651	0.981378	1.01304	0.978919	0.97437	0.833895	1.21648	0.620302	0.925826	1.081	1.12092	1	1.0041	0.999084	1.07506	1	1.36871	0.999846
245607_at	1.14361	1.01536	1.17994	1.00463	1.01564	0.887107	0.976735	0.906062	0.886963	0.93746	1.04043	0.995367	0.54572	0.963812	1.72884	1.00117	0.980332	1.16681	1	1.45825	1.12119	0.503798	0.515336	1.00628	0.748066
245608_at	1.06015	1.1177	0.976858	0.942042	0.976757	0.962547	1.02475	1.04759	1.02314	0.855004	0.969238	1.02654	1.12496	1.08615	1	0.971219	1.05918	1.09956	1.05664	0.992597	0.979088	0.93888	0.997155	1	0.765923
245609_at	0.743923	0.835055	1.12589	0.777267	0.737625	1.3592	1.02899	0.753622	0.975848	1.02415	1.03715	1.16362	0.852857	1.22805	0.986127	1.10289	1	0.998609	1.11017	1.35124	0.940958	0.974801	1.21008	1.16695	0.986106
245610_at	1.14293	0.992207	1.07961	1.00779	1.09871	0.963679	1.0167	0.989547	0.823151	0.939386	1.05031	0.960251	1.06244	1.01458	1	1.06968	1.01299	1.00084	0.991144	0.99275	0.996762	0.995984	1.24241	0.988726	0.986231
245611_at	1.00938	1.0592	0.854651	1.01125	0.961997	1.05281	0.952457	1.01916	0.876552	0.990617	0.933151	1.02599	0.992704	1	0.996025	1.01395	0.996685	0.998023	1.00331	1.00863	0.891877	0.992246	1.01589	1.20171	1.28767
245612_at	1.31997	1.30089	0.876734	0.77537	0.958087	1.04856	1.09949	0.914075	0.926031	0.907965	1.11033	1.04191	0.946401	0.77977	0.459084	1.00844	1.16467	1.01969	1	0.69007	0.728179	1.00999	1.0523	0.956686	1.70239
245613_at	0.998048	1.00729	0.838862	1.01889	1.03865	1.04367	1.00195	1.04208	0.872267	0.94837	0.939118	0.91295	0.940102	1.17165	0.994238	0.991767	1	0.975358	1.09072	1.14816	0.958888	1.12344	1.0987	1.03529	0.970736
245614_at	0.909227	1.16443	1.14322	0.971533	1.09715	0.966855	0.971304	1.03358	0.902565	0.867781	1.1409	1.02847	0.980069	1.08482	1	1.01265	0.99279	1	1.01255	1.02888	0.990917	0.983815	1.01454	1.01631	0.983809
245615_at	0.819496	0.91117	1.15812	1.22022	0.946217	1.30532	1.1197	0.984457	0.848671	0.952838	1.0158	1.01554	0.987304	1.01044	0.987304	1.0077	1	1	1.17053	1.02449	0.587403	0.996368	1.01767	1.00545	0.999097
245616_at	0.965709	1.0516	0.968333	0.993691	1.01246	1.00631	0.963778	0.877872	1.06574	1.01675	1.04334	0.909421	0.999719	1.10083	1.45636	0.995073	1	0.813895	1.01482	0.927303	1.06061	1.00014	1.00071	0.971326	0.963252
245617_at	1.04982	0.669671	0.950178	0.889703	1.22894	0.758795	1.13461	1.05881	1.2608	1.1898	0.797691	0.877105	0.941489	1.22004	1	1.05288	0.997823	1	1.16209	1.11435	0.982333	0.99116	1.62281	1.02732	0.970023
245618_at	0.927132	0.976596	0.990553	0.889788	1.08711	0.952955	1.12034	0.898547	1.00945	1.02038	1.05948	1.13741	0.992651	0.618683	1.18406	0.966742	0.999319	1	1.00622	0.975919	1.10424	1.04505	1	1.28075	0.715103
245619_at	1.01679	0.990874	0.908934	0.888138	1.05608	1.00913	1.06026	0.987086	0.926238	0.872117	1.08852	1.09942	1.16968	0.946334	0.979692	1	1.53528	1.00459	1	0.996815	0.924074	0.998759	1.41739	1.33988	1
245620_at	0.983012	0.887137	0.901592	0.99297	0.923179	1.12305	0.904479	1.00703	1.33525	1.0514	1.03775	1.15578	0.919276	1.0464	0.983404	1.03753	0.983404	0.987799	1.02219	1.08846	1	0.976677	1.03539	1	0.980005
245621_at	0.985997	0.962537	1.00272	0.918774	0.954458	1.11126	1.03694	0.954004	1.04038	1.08046	1.03709	0.997275	0.634213	0.941161	1.21474	1.04814	1.06292	0.901565	0.992354	1.14819	1.02908	1	1.0153	0.881197	0.918448
245622_at	1.06853	1.1201	1.04991	0.966806	0.856494	0.998112	1.00189	1.04652	0.784651	1.05	0.937138	0.778308	0.949684	1.15714	0.993888	1.05017	0.971816	1	1.04031	1.22328	0.977819	0.979736	1.07235	1.01405	0.993888
245623_s_at	0.925967	0.968031	0.831423	0.862128	1.04487	0.915219	1.32696	1.05879	1.23279	0.825702	1.16914	1.03197	0.997727	0.644896	1.2327	1.04362	0.99971	1.09726	0.712527	1	0.969629	1.08282	1.15337	1.00085	0.99971
245624_at	1.20521	0.940423	0.404412	0.580574	1.05958	1.95418	1.81232	0.850198	0.5766	0.790335	1.61618	1.68828	2.12663	0.111628	0.0479802	0.146049	1	3.04989	1.13279	0.14765	0.162755	0.429103	1.70103	4.98605	4.34316
245625_at	1.06469	0.996048	1.05314	0.985906	0.922257	1.01345	1.02017	0.960279	1.00395	0.941395	0.92858	1.01179	1.02577	0.933235	1.01126	0.993925	1.00995	1.00926	1.02226	0.932895	1.00629	0.9708	1	0.991158	0.913936
245626_at	1.01622	1.07957	1.03445	0.999355	0.919381	0.97464	1.02808	1.14974	1.00064	0.986943	0.941468	0.918844	1.31997	1.25617	1.02696	1.02696	1	0.892059	1.07654	0.948399	0.827767	0.992488	0.934506	0.878267	1.28555
245627_at	0.853282	1.19326	0.878152	0.711919	0.901479	1.08077	1.05405	1.2949	1.12201	0.935408	0.963206	1.03679	1.69352	1.03486	0.606118	0.615633	0.524164	1	1.59628	0.739285	0.635446	1.54261	1.17215	0.9227	3.28059
245628_at	0.970456	1.02954	0.716802	0.573057	0.746698	1.13566	1.1826	1.05574	0.772555	0.67889	1.09651	1.38753	1.35455	0.541699	0.226613	0.43361	1.08309	1.8712	1	0.5455	0.320534	0.969701	1.67016	2.2957	4.24359
245629_at	1.09143	1.02198	0.842536	0.852781	0.998543	1.00146	1.0724	1.01263	0.878337	0.852114	0.885184	1.07633	0.88274	0.884038	0.818287	0.989149	1.13003	1.04113	1	0.81861	0.758551	1.03899	1.21126	1.08643	1.17536
245630_at	0.875669	0.90733	0.885593	1.0289	1.02413	0.957665	1.07696	0.806127	1.00857	1.04718	1.01685	0.991428	0.99259	0.998173	1.02892	0.976251	1.00041	1.15083	0.998375	0.974426	1.12564	1	1.14846	1.02587	0.968033
245631_at	0.995024	0.957745	0.988778	0.943559	1.00498	1.06115	1.02046	0.979795	0.990341	1.02823	1.01719	1.06866	1.03833	0.932233	1	0.952059	1.12381	1.18279	0.942803	1.00771	1.02181	1	0.960274	1.00175	0.942803
245632_at	0.927466	0.996915	1.14069	0.980202	1.0983	0.932523	1.02115	1.01622	1.00309	1.07049	0.927669	0.918541	0.973525	1.00015	1	0.964492	0.975262	0.978785	1.05408	1.00109	1.05719	1	1	1.09731	1.1334
245633_at	1.00969	0.978737	0.926219	1.02444	0.965848	1.07514	0.981021	1.0321	0.961836	0.992013	1.00799	1.04817	0.921428	0.824875	0.967933	1.00409	1.14095	1.25857	0.919856	0.95335	1	1.0954	1.03989	1.03797	0.802877
245634_at	0.843672	1.11081	0.918009	1.07919	0.918423	1.11886	0.936156	0.870396	1.06674	1.05919	0.995045	1.00496	0.968715	1.02696	0.993638	1.01582	0.991341	1	1.0156	1.03376	0.984522	0.98692	1.0226	1.00695	0.993638
245635_at	1.01774	0.675643	1.01054	1.24389	1.1116	0.864985	1.08934	0.989457	0.817876	0.966069	0.951691	1.01137	0.97825	1.0091	0.994502	1.03268	0.996439	1	1.03801	1.07422	0.994564	0.987456	1.00725	1.00183	0.990791
245636_at	0.949205	0.88198	1.05621	1.34545	1.09244	1.01702	1.02734	0.98298	0.743036	0.920417	1.06324	0.882479	0.981086	1.02107	0.997866	1.01472	0.997866	1	1.01696	1.03391	0.993712	0.989577	1.03584	1.00638	0.995831
245637_at	0.924833	1.07517	1.67778	1.19006	0.913745	0.700297	0.7264	1.3204	1.38402	1.11688	0.720388	0.841102	1.03155	1.7537	1.77372	1.06023	0.595465	0.575866	1	2.04832	1.38914	0.747399	0.421953	0.463364	0.87079
245638_s_at	0.955864	0.703947	1.24554	0.792083	0.702447	1.11002	0.796366	0.915439	1.14261	1.15206	1.04414	1.41857	1.39576	0.701365	3.44251	0.649134	1.25847	0.861414	1	1	0.9257	0.981945	1.38407	1.2449	0.988863
245639_at	0.982195	0.834591	0.997369	1.02774	1.13805	1.01107	1.00263	0.997075	0.947324	0.965623	1.02405	1.0142	1.03753	1	1.01023	1.07567	0.954325	0.891246	1	0.905242	1.06248	1	0.981043	1.03409	1.01434
245640_at	1.00899	0.954282	1.06801	1.027	0.970035	1.11839	1.02753	1.07707	0.921372	0.991014	0.835945	0.732948	0.887019	1.12161	0.99785	1.1397	0.944584	1	1.00114	1.09599	0.98726	0.98934	1.02871	1.00858	0.952121
245641_at	0.963212	1.0673	1.08149	0.983837	1.04223	0.997751	1.10459	1.05756	0.916155	0.928669	1.00225	0.983784	1.20643	0.90804	1.07424	0.890679	0.99955	0.877869	1	0.99955	1.38597	1.00999	1.00023	0.995453	1.04857
245642_at	0.883656	0.944613	1.19701	1.1628	0.986324	0.760654	0.683571	1.08727	1.26172	1.21319	0.947661	1.01368	0.505489	1.01963	1.3271	1.16367	1	0.656954	0.72884	0.98455	1.23062	1.03893	0.816245	0.77019	1.05721
245643_at	1.03558	0.927162	1.29294	1.2014	1.19444	0.99079	0.829166	1.00773	0.829085	0.970154	0.992274	1.24538	0.93324	1.10149	0.977868	1	0.999143	1	1.13787	1.34957	0.850293	0.863833	1.00932	1.06924	1
245644_at	1.00951	0.877076	1.16883	1.13734	1.07161	1.37516	0.966128	0.987907	0.968549	0.987622	0.998851	1.00115	0.693609	1.101	1.81018	1.46692	1	0.707627	0.601852	1.73432	1.29217	1.01612	0.639695	0.573583	0.946619
245645_at	0.882003	0.932779	0.997938	1.00206	1.07924	1.03213	1.0077	1.05528	1.1026	0.882313	0.98454	0.870355	0.936495	0.905182	1.23156	1	1.03466	1.04033	1.00608	0.806131	0.997156	1.15447	1.08229	0.857066	0.997156
245646_x_at	0.92651	0.889294	0.862612	1.16334	1.01608	1.19265	1.28191	0.983925	0.921262	1.18543	1.33633	0.882289	0.898119	1.12319	0.978794	1.09003	0.995994	1	1.10329	1.07954	0.963032	0.992025	1.12327	1.03971	0.981556
245647_at	1.24554	1.08945	0.973019	1.33936	1.02698	1.31939	1.68405	0.875311	0.738316	0.967542	0.966286	0.959252	0.941634	1.01942	0.983318	1.02877	0.982414	0.974061	1	1.28371	1.05004	0.962939	1.04365	1.01958	0.91662
245648_at	1.0017	0.873881	0.901897	0.959786	1.03087	0.992968	1.07045	0.932046	0.998296	1.1565	1.31342	1.13272	0.948136	1.01963	0.982385	1.03236	0.997115	1	1.13135	1.06374	0.922624	0.977506	1.15773	1.39571	0.984402
245649_at	0.888274	0.971682	1.02832	0.836609	0.924302	1.02915	1.04231	0.946595	1.1099	0.940491	1.05427	1.03782	1.09619	0.874285	1.32104	0.828804	1.05462	1.07096	1.13313	0.935708	1.10539	0.933754	1	0.899789	0.887499
245650_at	0.986257	0.980732	1.02959	1.06192	0.910299	0.941405	0.994963	1.00504	1.02955	1.07341	1.16031	0.98426	1.77086	0.78646	0.813439	0.892025	0.801275	1.0368	1.54588	0.989451	1.05794	0.847556	1	1.01848	1.05918
245651_s_at	1.01474	1.0623	0.985259	1.08783	0.956151	1.04016	1.02508	1.03265	0.937018	0.914184	0.931118	0.861378	1.00588	1.08523	0.924893	1.03973	0.982428	0.978176	1.00247	1	1.04105	0.978848	0.943348	0.94517	1.16034
245652_at	0.997073	1.05754	1.00715	1.1932	1.30053	0.876359	0.974471	1.06297	1.00293	0.919796	0.880525	0.882909	0.95199	1.22478	0.995081	1.06482	1	0.991808	1.17111	1.2028	0.966991	0.991516	1.02153	1.10673	0.96275
245653_at	1.3117	1.138	1.01627	1.069	0.927374	0.924525	1.10801	0.837571	0.741077	0.983727	1.10766	0.870687	0.976966	1.0415	1	1	0.978508	1	1.02767	1.0538	0.989313	0.990829	1.08586	1.01231	0.998463
245654_at	0.863966	0.81948	0.858398	1.07778	1.29231	1.08982	0.768935	0.898183	1.0688	0.992037	1.18313	1.00796	1.05187	1.04409	0.940047	1.00381	0.915356	0.917985	1.00255	1.06749	0.907573	0.945371	1.03761	1	0.953182
245655_at	5.09566	0.655439	2.15893	0.402365	1.80295	0.860251	1.12996	0.842171	1.45463	0.870043	0.581791	3.28314	0.639031	1.4683	0.640515	1.11077	0.821096	0.791854	0.978489	1.36261	0.61651	1.22329	1.12314	1	1.09309
245656_at	1.09088	0.934796	1.03961	1.19155	1.11761	1.29221	0.973246	0.969734	0.872301	0.928902	1.02675	0.767047	0.950874	1.10478	0.995719	1.03854	0.991462	1	1.02133	1.07051	0.987229	0.987196	1.04698	1.01709	0.995719
245657_at	0.98575	1.1806	1.1721	0.901059	0.97745	0.876914	1.24627	1.2013	1.1238	0.886533	0.968731	1.01425	1.06931	1.46436	1.21281	0.696413	0.80428	1	1.42052	1.34465	0.997685	0.851858	0.890224	0.66688	1.0296
245658_at	0.992245	1.07665	1.09423	1.03361	0.985422	1.00775	1.04819	0.937822	0.788037	0.952015	1.10499	0.929305	0.931296	1	0.932184	0.990676	0.988151	1.33931	1.05681	1.03472	0.95503	0.97539	1.08233	1.02038	1.16526
245659_at	0.913931	0.891271	1.00689	1.09582	1.09323	1.11277	1.04943	1.0185	0.993107	0.850693	0.897041	0.933745	0.891027	1.81791	1.2816	1	0.639121	0.70043	0.994061	1.71403	1.22448	1.00706	0.844152	0.964573	1.41373
245660_at	0.986093	1.01347	1.07536	0.921799	0.943321	0.951878	0.948266	1.04074	1.06665	0.986531	1.05178	1.05468	1.06581	1.05186	1.24759	1.00867	0.927339	1.06951	0.866972	1.2272	0.943507	1	0.975883	0.817699	0.994852
245661_at	0.976377	0.844979	0.975064	1.12464	1.07676	1.00548	1.07654	1.00748	0.790598	0.993184	1.17155	0.994521	0.954288	0.998821	0.988167	1.00722	0.945479	1	0.98678	0.970007	1.02181	1.06723	1.16652	1.28937	1.00879
245662_at	0.783543	1.00816	1.06549	1.0112	0.874401	1.09209	0.942146	1.07931	1.14598	0.976214	0.852025	0.991843	0.87707	1.02358	1	1.11429	0.764078	0.703588	1	1.47302	1.48981	0.962	1.01267	0.984193	1.04542
245663_at	0.924105	1.03756	1.04536	1.18962	0.844602	0.769057	1.04032	1.14052	0.796397	0.962435	0.897916	1.31493	0.760754	1.03219	0.989244	1.01684	0.999239	0.999162	1.01532	1.04141	0.835134	0.993068	1.02527	1.00386	1
245664_at	1.06001	0.89742	0.929218	1.17	1.07112	0.992157	0.871225	1.04988	1.13549	1.00784	0.839824	0.857467	0.747568	1.14611	0.91908	1.02531	1	0.992106	1.03994	1.32153	0.938606	0.948315	1.12461	1.02328	0.989169
245665_at	0.998885	1.23661	1.00111	0.928094	1.02423	0.808744	1.13737	1.26265	1.0249	0.869273	0.882623	0.769363	1.33487	0.989069	1.05083	1.13074	1	0.944605	0.901375	1	1.09946	0.960607	0.908376	0.787936	1.06636
245666_at	1.00081	0.867254	0.999186	0.973396	1.01517	1.05655	0.955837	0.943068	0.982088	1.02048	1.02225	1.02617	1.09413	1	1.24369	0.989853	1.08416	0.908163	1	1.0684	1.04107	0.952678	0.912805	0.951568	0.810566
245667_at	0.943628	1.08842	1.03313	0.893678	1.00717	0.911189	0.997552	1.04649	1.03711	0.971003	1.00245	0.896343	1.07481	1.20512	0.991676	1.10638	0.882084	0.925012	1.07982	1.14398	1	0.899613	0.955817	0.762249	1.13388
245668_at	0.502641	0.433225	1.04127	1.46771	1.45142	0.851191	0.604258	0.830316	1.28703	1.44068	1.19379	0.958727	0.556329	0.906126	4.42674	2.59529	1	0.437816	0.461172	2.17432	4.89918	2.58456	1	0.436333	0.888762
245669_at	0.740441	1.02776	0.949822	1.42731	0.756174	1.10338	1.25461	1.01926	0.670298	0.980745	1.27169	0.853309	0.963248	1.01784	0.984309	1	0.983237	0.987705	1.00667	1.02343	0.946484	0.978729	1.0134	1.03679	1.04574
245670_at	1.01481	0.985187	1.04715	1.04362	0.947413	0.833878	0.81626	0.840073	0.964161	1.09286	1.13119	1.31083	0.805498	1	0.998138	1.01231	1.37015	0.989585	1	1.00567	0.994315	0.986742	1.01324	2.53552	0.998138
245671_at	0.772218	0.914248	1.08512	1.02179	0.95193	0.978212	0.944225	1.03453	1.04505	1.14428	1.02626	0.974604	0.531996	0.805006	0.892188	0.942029	1	0.836758	0.861147	1.02363	1.24501	1.26949	1.10678	1.02815	1.59982
245672_at	0.949172	0.871382	1.07217	0.994196	1.07458	1.14731	0.782627	0.930392	0.955096	1.06743	1.16405	1.0058	0.756035	0.62665	0.996686	1.00329	0.996686	1	1.00329	1.0091	1.79477	0.996686	1.42473	1.81221	0.980933
245673_at	0.93316	1.00554	0.982639	1.04103	1.07119	0.863855	0.994462	0.860963	0.981863	1.03922	1.07439	1.08856	0.891683	1.0088	0.999667	0.874939	0.999667	1.00071	1.00563	1.00885	0.99896	0.99893	1.00668	1.00177	1
245674_at	1.05529	0.752466	1.14797	1.04543	1.02845	1.03033	0.928852	0.93998	0.985479	1.01452	0.940794	0.917499	0.952913	1.08582	0.971498	1.03487	0.991305	1	1.01616	1.08454	0.975251	0.981427	1.16051	1.10434	0.969014
245675_at	0.997577	0.843182	0.924075	1.15766	1.21763	1.10304	1.18732	0.997755	0.713049	1.00224	0.916795	1.01225	0.980069	1.01594	1.99988	1.00932	0.990696	0.966753	1.00659	1.02388	0.989312	0.964019	1.01326	1	0.992013
245676_at	1.09933	1.03239	1.01391	0.892366	0.98609	0.886943	1.06885	0.979038	0.92926	0.841023	1.09027	1.05686	1.57953	1	0.554646	0.997866	1.22388	1.31993	1	0.794432	0.967417	0.998082	1.00043	1.0179	1.09948
245677_at	1.03203	0.915511	1.06102	0.869522	0.967969	0.701346	0.889448	0.886434	1.22152	1.19729	1.15602	1.10842	0.919091	1	0.987984	1.02167	1.07285	0.994359	1.12382	1.18679	0.985723	0.898868	1.01835	1.0069	0.854737
245678_at	1.00494	0.981568	1.07857	1.01901	0.964071	0.985077	0.933756	0.959014	1.01044	0.995061	1.11664	1.04057	1	0.99554	0.928269	0.88233	1.05578	1	0.995349	0.877357	1	1.25423	1	1.18813	1.32098
245679_at	1.07505	1.03607	1.04801	0.997563	0.967038	0.912343	1.01649	1.00244	1.04213	0.950843	0.992675	0.950021	1.15788	1.0077	1.05102	1.02023	0.916076	0.915152	0.857286	1.04737	0.93328	0.874157	0.987062	1	1.05345
245680_at	0.960307	1.0498	1.14448	0.944128	0.992944	0.852148	0.896371	0.786599	1.00706	1.23884	1.24699	1.04097	0.953946	1.02457	0.999385	1.00187	0.9981	1	1.01576	1.06118	1	0.995557	1.00252	1.02271	0.993691
245681_at	0.964441	0.97383	1.02686	0.907831	0.963055	1.04971	0.981411	1.025	0.988551	1.06698	1.04278	1.01145	0.815734	1	1	1.0561	0.988949	1.04065	0.921164	1	1.11067	1	1.03469	1.04961	0.917144
245682_at	0.950448	0.91578	1.01074	1.03954	1.0563	1.0281	1.14111	0.978951	0.949798	0.92885	0.989263	1.02172	0.957975	0.933626	1.13124	1.00701	0.999967	1	0.999967	0.845558	0.9996	1.00619	1.14464	1.14606	1.01996
245683_at	1.0109	0.93218	0.977204	1.01656	1.03709	1.01222	1.02216	0.953289	0.967213	1.05489	0.989105	0.923751	0.968963	0.955612	1.00892	1.08642	1.03454	1.0678	0.931163	1	0.977825	1.09243	1.14667	0.972789	0.907155
245684_at	0.951558	0.967706	1.03229	0.964683	0.883774	1.07043	0.851786	0.93091	1.12695	1.26763	1.17205	1.17572	1.0739	1.22244	0.972413	1.07345	0.994769	0.981416	1	1.10877	0.992479	1.02851	0.928591	0.953581	1.24901
245685_at	1.10383	0.963162	1.00425	1.10332	1.02916	0.889478	0.922792	1.03376	1.03979	0.995751	0.971399	0.987182	1.05931	1.07028	1	1.01171	0.995878	1.04056	0.872798	1	0.933413	1.00847	0.952483	0.798	1
245686_at	0.999858	1.00014	0.794644	0.865558	1.04531	1.04107	1.02559	0.981425	0.984889	0.876766	1.00586	1.10806	1.06109	0.798328	0.732684	1.09675	1.20929	1.05672	0.994833	0.64605	0.75966	0.974895	1.05404	1	1.03053
245687_at	0.957121	0.949189	1.00697	1.05377	1.03476	0.993034	0.980084	1.03526	1.09325	1.04123	0.938516	0.937409	0.854484	1.25177	1.27627	1.03669	0.94734	0.993574	1	1.17913	1.10613	1.03669	0.975178	0.977492	0.873101
245688_at	0.992369	0.87797	1.07286	0.989045	1.03005	1.00763	0.991611	0.983505	1.05881	1.03461	0.935294	1.04799	0.882956	1.07461	1.25165	0.882991	1.11756	0.918693	1.0138	0.977467	1.06214	0.986878	1	1.10061	0.637377
245689_at	1.01941	1.23538	0.902572	0.931706	0.939675	1.00996	1.15869	1.21257	1.06422	0.906682	0.907947	0.990042	2.39564	1	0.334847	0.984724	0.626022	1.16769	0.851963	1.08289	1.14172	0.81879	0.55787	2.00197	2.28505
245690_at	1.08749	1.11892	1.19184	0.990785	1.01293	1.01148	0.836961	0.967516	1.00921	0.8478	0.943468	0.798528	0.94006	1.36149	1	1.04691	0.947147	0.938932	1.00693	1.75472	1.15589	0.926188	0.949561	0.994688	1.23548
245691_at	0.992996	1.05906	0.994555	0.867897	0.891091	0.87866	0.956222	1.04512	1.00545	1.05324	1.05848	1.01775	0.900333	0.997866	1.33503	0.967447	1.23002	1.52104	1.00483	1.03393	1.39422	1	0.981676	0.959866	0.858229
245692_at	1.20259	1.44243	1.08641	1.08383	1.13359	0.916169	1.5722	0.888341	0.825556	0.899196	0.847887	0.852397	1.6807	1.71568	0.550506	1.52867	0.901224	0.420042	1	2.12156	1.48648	0.610691	0.844198	0.445224	1.33873
245693_at	1.00046	1.05056	1.02932	1.14956	0.964121	0.966307	0.949943	1.06121	0.999536	1.10225	0.934615	0.957468	0.883381	1.00096	1	1.19196	1.08737	0.926595	0.937044	0.998405	1.17268	1.11657	0.962454	0.897201	1.22443
245694_at	0.97037	1.02556	1.05156	1.08883	0.919614	1.03323	0.918855	1.12639	1.04641	0.97444	0.86338	0.969305	0.980515	1.39837	1.03541	1.07898	0.969672	0.788966	0.961716	1.10571	1.04803	1	0.84	0.891956	1.16381
245695_at	1.10666	0.986758	0.999642	1.28831	1.00036	0.958837	1.01486	0.992842	0.85778	1.04342	0.881602	1.01093	1.07418	1.00012	1	0.999631	0.945741	1	0.999876	1.00012	1	0.997643	1	1.00012	1.00012
245696_at	1.12447	1.28409	1.04318	0.931917	0.956816	1.08173	1.06483	1.10223	0.915953	0.805568	0.635584	0.823278	2.22414	2.00554	0.999048	1.00138	0.975274	1	1.18385	1.9916	0.992497	0.99393	0.980419	0.971093	1.50628
245697_at	0.951436	1.1282	0.968531	0.918641	0.929671	0.940707	1.02922	1.02041	1.07755	1.18501	1.08981	0.979587	2.15015	1.43007	0.802416	1.11362	1	0.769518	0.988148	0.780132	0.951974	1.46984	1.0439	0.85466	1.07122
245698_at	1.09719	1.04053	1.07781	0.986708	1.04039	0.963438	1.00049	0.999508	0.912178	0.954098	1.0262	0.981076	1.25384	0.99235	1.09604	1.13071	1.09013	0.924029	1.01737	0.701906	0.81789	1.03611	0.893703	1	0.821639
245699_at	0.936307	0.868736	1.0989	1.0943	1.00637	0.938126	0.985698	0.966085	0.993629	1.12436	1.06019	1.08809	0.990039	0.988856	1.26823	1	0.598247	0.8453	0.995432	1.37736	1.00891	1.14873	1.00142	0.807887	1.05582
245700_at	1.00474	1.01523	1.11122	1.06714	0.95068	0.931797	0.9651	0.961312	0.995259	0.98283	1.20921	1.06312	0.960346	1.06306	0.995919	1.04208	0.993829	1	1.02518	1.08981	0.987882	0.98333	1.05665	1.01254	0.995919
245701_at	1.19929	0.942895	0.760866	0.800607	1.03693	1.08809	1.01895	0.697966	0.67739	0.981054	1.12463	1.0772	1	0.847633	0.837448	0.980085	1.27306	1.32175	1.00537	0.889937	0.578363	1.12554	1.44383	1.32327	0.61279
245702_at	0.913666	0.981725	1.17108	0.927726	0.868901	1.14713	1.10581	1.09784	1.09679	0.961555	0.991429	1.00857	1.46612	1.02816	1.23747	1	0.996943	0.996943	0.996943	1.00352	1.20711	0.996943	0.937113	0.984726	1.13258
245703_at	1.43252	1.53495	0.930395	0.666369	0.979458	1.45544	1.7798	0.961023	0.735699	1.00023	0.99977	1.23891	2.53711	0.45083	0.371527	0.999435	1.09065	3.13386	1	0.991745	0.359299	1.00227	2.38546	0.999434	1.08017
245704_at	0.986393	0.899817	0.966905	0.958981	1.0813	0.990525	1.00948	0.881643	1.05617	1.16591	1.2513	1.11104	0.960731	0.942724	1.04428	0.8974	1	1.26082	1.1251	0.984207	1	0.994759	1.00172	1.05354	0.909553
245705_at	0.86991	0.980983	1.05362	1.23105	0.826015	1.10924	0.983025	1.01698	0.836272	0.951887	1.04507	1.15362	0.945826	1.06779	0.991578	1.04577	0.991564	1	1.03224	1.09472	0.986464	0.986464	1.05751	1.02878	0.991564
245706_at	0.8584	1.01095	0.993099	1.05892	0.869689	1.02789	0.846734	0.924593	1.01807	1.0069	0.981937	1.03038	0.975317	1.15408	0.996994	1.02156	0.996994	1	1.02048	1.01028	0.983639	0.996891	1.02564	1	0.99896
245707_at	0.999234	1.00077	1.07191	1.07353	1.04053	1.15774	0.935999	1.04996	0.716142	0.913896	0.985906	0.922518	0.953277	1.0242	0.999193	1.01284	0.998434	1	1.00487	1.02822	0.99515	0.990387	1.06367	1.02015	0.999194
245708_at	0.90755	0.908461	1.05511	0.697473	1.16417	1.10051	0.945183	0.870179	0.7881	1.07014	1.05482	1.15729	0.95794	1.01491	0.98995	1.02221	0.994982	1	1.01241	1.03956	0.989991	0.990092	1.02231	1.00744	0.992663
245709_at	0.989921	0.97163	0.959827	0.887854	0.989585	1.03067	0.932753	1.01008	1.17886	1.18238	1.02507	1.07434	0.742491	0.707464	1.19469	0.545486	1.41675	1.23023	1.02624	0.777268	1.0654	1.1314	0.569285	1	0.547985
245710_at	1.01214	0.987864	1.18176	1.06642	0.916459	0.976901	0.873152	1.02876	1.0364	1.0634	0.985618	0.892541	1.08256	1.00238	0.985771	1	0.753931	1.02767	1.12065	0.877943	0.967684	0.989093	1.08167	0.981989	1.29876
245711_at	1.02475	0.99013	1.02247	0.974909	0.850399	1.15471	0.941078	1.04164	0.999279	1.00072	0.969526	1.07782	0.99884	1.00135	1	1.00115	1.00019	0.849431	0.972963	1.44276	1.00019	0.999037	0.982429	0.884265	1.21849
245712_at	0.91212	0.84048	1.05079	1.16472	1.1175	1.00127	0.852237	0.906041	0.966836	1.1084	0.998728	1.05276	0.771402	0.961067	1.18727	1.07386	1.21848	1.02875	0.803521	0.987707	1.18901	1.17691	0.981487	1	0.864342
245713_at	0.866686	1.07638	1.0104	0.944085	0.829184	0.888507	1.3044	1.05942	1.03852	1.00785	0.968288	0.992152	3.43078	1.17177	1.29074	0.845546	0.607794	1.17096	1	1.39252	0.644701	1.24494	0.813799	0.520635	0.966766
245714_at	0.999352	0.928851	0.885455	0.991712	1.02517	1.10016	0.959366	0.903363	1.00065	1.01424	1.05852	1.03666	1.05791	0.917183	1	0.937126	1.37221	1.04661	1.02258	0.745544	1.01619	0.964864	0.963344	1.02516	0.912813
245715_s_at	0.965551	0.913205	0.949224	0.978392	0.961625	1.04174	1.02161	0.958636	1.08018	1.03719	1.02714	1.08999	1.03768	0.938978	0.970831	1.02957	1.01153	0.972391	0.978182	0.966885	1	1.01245	1.02244	1.00365	0.943237
245716_at	1.09852	1.04772	1.014	0.926584	0.911972	0.902897	1.08188	1.05053	0.986001	1.03601	0.908237	0.914672	0.859859	1.07704	0.842262	0.992321	1.01196	1.09691	0.954202	1	0.968787	1.01381	1.09856	1.10945	0.953486
245717_at	0.929462	0.953097	1.08491	1.07693	1.00322	0.962071	0.928456	0.823622	0.996777	1.06591	1.09465	1.02465	0.997926	1.00078	0.999991	0.994011	1	1.0469	1.02174	1.00809	0.99843	0.999739	1.01327	1.99133	0.999729
245718_at	1.02684	0.933776	1.01632	1.07004	1.06258	1.2153	1.11214	0.92184	0.813254	0.950667	0.976578	0.983681	0.91279	1.13372	0.856576	1	1.00065	0.998549	1.07876	0.892441	1	1.03052	1.05504	1.14831	0.998457
245719_at	1.11765	0.989727	0.905543	1.10046	0.941044	1.04599	1.01249	1.01027	0.86146	1.04174	0.934877	0.932788	1.00916	1.0043	0.998673	1.00088	0.998766	1	0.99619	0.997602	0.977397	1.06543	1.00053	0.999117	1.06681
245720_at	0.997362	0.895227	1.1645	1.14317	1.07239	1.00264	1.09275	0.933573	0.93391	1.06084	0.966591	0.890585	0.95579	1.0641	0.993251	1.00665	0.993251	1	1.05298	1.07955	0.993353	0.984606	1.05073	1.01543	0.997776
245721_s_at	0.965301	1.09374	0.989005	0.902407	1.0602	0.983997	1.11398	1.03955	1.15178	0.886696	0.958579	1.01099	0.972009	0.864954	1.05481	0.949368	1.08774	1.04368	1	0.757782	1.00792	1.01905	1.04081	0.955805	0.939784
245722_at	0.974677	0.968842	1.0455	1.02532	0.915557	1.07992	1.12143	1.12928	1.09397	0.942065	0.936132	0.906477	1	1.00503	1.31671	1.28575	0.999463	1	1.1188	0.990771	0.981831	1	0.869789	0.975454	0.606089
245723_at	1.124	0.998993	1.00821	0.984239	1.06239	1.00101	1.08256	0.966452	1.00718	0.925268	0.987422	0.998017	0.956369	1	0.999665	1.10167	0.946544	1	0.846034	1.0081	1.06415	0.998672	0.970289	1.00162	1.12953
245724_at	1.20925	1.10378	1.12698	0.888622	1.01154	0.996367	1.07389	1.00363	0.960192	0.928181	0.948216	0.983024	1	0.902494	0.852653	1.08592	1.0229	0.992669	0.985646	0.802001	0.816619	1.17843	1.04523	1.00196	1.08537
245725_at	0.912863	0.998655	1.06253	0.874523	1.0324	0.863211	0.941586	1.07384	1.12719	1.00134	1.09163	0.903667	1.00005	0.946202	1	0.895808	1	1.17159	1.1248	1.06055	0.942639	1.02403	1.1452	0.972224	0.957591
245726_at	1.02342	1.04365	1.06202	0.976576	0.857045	1.06145	1.11814	0.839282	0.848257	0.911545	1.03511	0.892653	1.06022	0.998403	1.09813	0.996526	1.1935	1.44353	0.996526	1	0.721353	0.736172	1.18876	1.09146	0.992424
245727_at	1.00533	1.04242	1.16568	0.975621	0.994666	0.91646	0.955394	1.04475	0.975159	0.827445	1.04309	1.06842	0.926728	1.00751	1.0281	1.00022	1.01558	1	0.998722	0.647539	1	1.26231	1.00663	0.998074	0.999353
245728_at	1.00021	1.0934	0.96365	1.13435	1.04336	0.981985	1.0176	1.08174	0.99979	0.966128	0.948228	0.897252	0.987477	1.62326	0.450922	1.00832	0.996873	1	1.0303	1.66919	0.973936	0.987456	1	1.00315	1
245729_at	0.975978	0.909707	1.06128	1.01358	0.986425	1.02945	0.96653	0.968066	0.984473	1.14896	1.162	1.12814	0.978377	0.968712	1.0421	1	1.0139	1.03454	0.984311	0.96823	1.05226	1.02764	0.998284	1.09237	0.946376
245730_at	0.991159	1.30037	1.32644	0.980443	0.774517	0.771355	1.09999	1.09104	1.18935	1.00884	0.961892	0.962911	0.985277	1.36043	1.22676	0.816176	0.609801	0.896614	1.3331	1.75091	1.36927	0.755663	0.708279	1	1.26914
245731_at	0.973193	1.18145	1.19946	0.91769	0.985666	0.948066	1.12029	1.29949	1.08737	0.944043	0.851162	1.01433	0.720459	0.946357	0.862503	1	1.02781	0.951902	0.993166	1	1.14716	1.24583	1.01708	1.0838	2.04184
245732_at	0.979696	0.888177	1.02262	0.913777	1.0261	1.0203	1.06808	0.967216	0.903117	0.959388	1.05843	1.04346	1.01179	0.858657	1.10827	0.940847	0.913667	0.996739	1.03728	0.823866	0.903056	1	1.20094	1.02633	1.03847
245733_at	0.944259	0.900748	0.995122	0.999709	1.02194	1.01612	0.972646	1.00029	1.10228	1.10944	1.10321	0.961072	0.82172	1.29128	1.02105	0.870904	0.991821	0.864307	1	1.04477	1.02245	0.992501	0.896799	1.00855	1.15558
245734_at	1.00043	1.63543	1.44653	0.682682	0.588873	0.999575	1.41976	1.43036	1.38367	0.736781	0.693095	0.94385	1.44276	2.45872	0.867189	0.475031	0.522872	1	1.98272	2.82801	0.815755	0.364235	0.627248	1.13629	1.99925
245735_at	0.99961	1.07633	0.945845	0.850258	0.966711	1.00039	1.11956	1.16739	0.954705	0.947556	1.38711	1.00322	0.878133	1.05594	0.976334	1.01963	0.972028	1.1132	1	1.3216	0.948168	0.991648	1.17065	1.00561	0.960624
245736_at	0.930955	0.991482	0.944916	1.06586	1.03819	0.963381	1.01627	1.08167	1.04004	1.00182	0.939772	0.998179	1.2083	1.03426	0.861176	1.29432	1.06075	0.855637	0.825603	1	0.864365	1.23872	1.03281	0.826456	0.913123
245737_at	1.03643	1.01965	1.01276	0.91826	0.912143	0.769503	1.11824	1.13387	1.0045	0.995499	0.93556	0.972424	1.14893	1.06375	1.08322	0.994231	1.1483	0.92632	1	0.897403	0.988494	1.20671	1.06991	0.878656	0.913758
245738_at	0.9172	1.03892	0.898269	1.05157	1.17517	1.30799	0.965641	1.08057	0.907241	0.964061	0.864086	1.03436	0.933523	1.01312	0.992518	1.03478	0.997247	1	1.00847	1.05251	0.979372	0.987826	1.01864	1.00006	0.998179
245739_at	1.05897	0.930457	1.00236	0.898951	1.00225	1.00123	0.998767	1.05068	0.810389	0.944376	1.02063	0.995808	0.800794	0.873364	1.09165	1.13612	1.02708	1.08481	0.792695	0.964776	1.06013	0.88286	1	1.10545	0.929473
245740_at	1.03898	1.02259	0.749076	0.797653	1.05102	0.904823	1.06901	1.07349	0.892251	0.896099	0.989857	1.01014	1.24948	0.893567	0.732773	0.960461	1.36625	1.21012	0.971368	0.686862	0.745476	1.04716	1.01619	1	1.24945
245741_at	1.11507	1.10677	0.998686	0.970495	1.04751	1.31937	1.01332	0.843416	0.842254	1.00131	0.927928	0.854138	0.975109	1.04947	1	1.04175	1	0.992375	1.03994	1.06278	0.992255	0.992255	1.04368	1.01328	0.9999
245742_at	1.02742	1.09313	1.06576	0.893133	0.967611	1.00486	1.07334	1.17201	0.982711	0.954124	0.928825	0.995138	1.05688	1.00301	1.01896	1.14637	1.09773	0.945321	0.955652	0.943311	0.790658	1.04093	0.995657	0.992925	1
245743_at	0.937232	1.11408	1	1.17423	0.975111	1.05893	0.913627	0.98434	1.41189	0.990796	1.01695	0.999997	0.905583	1	1.08524	0.987037	1.09844	1	1.02351	1.00293	1.06784	1.00852	0.999485	0.997335	0.969395
245744_at	1.07991	1.22721	1.08875	0.956344	0.850568	0.80554	1.15193	1.04366	1.08013	0.893716	0.864788	0.861507	0.861249	1	1.01476	0.937805	0.913382	0.93531	1.02969	1.2022	1.00293	0.997791	1.05642	1.01645	0.876679
245745_at	1.17353	1.16755	1.20316	0.962761	0.698131	0.824932	0.939937	0.885839	1.07459	1.0624	0.851452	1.03724	0.777781	0.796541	1.06122	0.745845	0.942218	1.06098	1.08486	1	0.957879	1.05369	1.02841	1.055	0.792996
245746_at	1.11511	1.08423	1.05411	0.998308	0.94564	0.973888	1.00395	1.10833	0.998473	1.00153	0.987129	0.964001	0.806646	1.14114	0.855758	1.09236	1	1.02438	0.978093	1.30864	1.01028	0.907838	0.992062	0.938488	1.07424
245747_at	1.07181	0.978196	1.16917	1.00815	0.910284	0.75786	1.12621	0.946066	1.01805	0.99185	1.13368	0.964449	0.934457	0.98955	1.19013	1.0146	0.927095	0.809723	1.14538	1.06771	0.909322	1.08655	1.00092	0.995193	1
245748_at	0.980061	0.949415	0.907151	1.00799	1.06724	1.10059	0.970596	0.892035	0.992013	1.08918	1.10565	1.07992	0.95744	0.634178	0.993844	1	1.05174	1.00312	0.952561	0.657724	0.951072	1.65374	1.21449	1.00312	1.35958
245749_at	0.704707	0.697626	2.4057	1.57936	1.05505	0.83765	0.735118	0.996788	1.80022	1.31294	1.00321	0.858132	0.495789	0.460801	3.74335	1.0064	1	0.669606	0.152222	1	3.64016	1.37157	1.45688	0.751459	1.59489
245750_at	1.02851	0.962308	0.988208	1.02902	1.1262	0.971005	0.931413	0.999599	0.976015	1.0004	1.03629	1.03909	0.881132	0.96974	1	1.28366	1.65178	1.02399	0.973864	0.692706	1.01522	1.14673	1.01994	0.990185	0.691843
245751_s_at	1.0519	1.14458	0.857125	1.02164	0.971343	1.09135	0.977148	1.09894	1.10326	0.978362	0.947866	0.90256	1.14607	1.16439	1.00817	1	1.00185	0.951938	1	1	1.04517	0.890013	0.984018	0.913662	1.17487
245752_at	1.17593	1.14687	0.974139	1.18865	0.972347	1.00992	0.986036	0.990083	1.14712	1.06116	0.881372	0.932106	0.852343	1.29579	1	1.16847	0.965639	0.967717	1.0184	1.6521	0.89422	0.995804	1.21621	1.07717	1
245753_at	2.16266	1.46106	0.944227	2.52331	1.10828	0.540197	1.05577	0.507628	0.767562	0.62751	1.1171	0.88172	0.559169	1.15916	0.715798	1.08813	1	0.959653	1.38132	1.92331	0.676908	0.961683	1.64074	1.59693	0.848735
245754_at	0.956319	1.04541	1.48451	0.942041	1.1619	1.25558	0.583345	0.595819	0.976568	1.02343	0.732813	1.56197	0.763401	1.13132	0.915296	1.19765	0.932199	1	1.08382	1.08756	0.989415	0.903316	1.14052	1.02808	0.880707
245755_at	0.86476	0.86722	1.15928	1.18463	1.24922	0.689663	1.16904	1.14572	0.951593	0.891985	1.04841	0.922574	0.93613	1.11065	0.968994	1.0685	0.99523	1	1.18848	1.40048	0.964277	0.983025	1.04215	1.0525	0.99622
245756_at	0.975541	1.0543	1.02446	0.941521	0.899485	0.974811	1.03554	1.07358	1.10906	1.03754	0.965746	0.974436	1	1.02172	0.943521	1.00413	0.90224	0.837482	0.870583	1.03281	0.924556	1.0056	1.01356	0.847448	1.10011
245757_at	1.13938	1.14023	0.963926	0.952031	0.976027	1.0555	0.97131	1.23669	0.919497	1.06428	0.963733	1.02397	0.957968	1.021	0.988806	1.00975	0.990438	1	1.04195	1.02752	0.980732	0.982333	1.03074	1.02592	0.993575
245758_at	1.04964	0.841733	0.893574	0.865392	1.15967	1.18672	1.01453	0.985468	0.906052	0.82391	1.10569	1.09971	1	0.648259	0.903048	0.965689	1.37372	1.05981	1.01506	0.682966	0.84531	1.69421	1.07424	1.35805	0.764442
245759_at	1.05236	1.19556	1.15931	0.944352	0.812887	0.93906	1.08534	1.08033	1.09176	0.947636	0.907651	0.935772	1.05124	1.31642	0.852304	0.842809	0.947651	1.00624	1.06375	1.18553	0.967578	0.737496	0.917754	1	1.23439
245760_s_at	0.972032	0.958623	0.900336	1.15856	1.19088	1.23885	1.02797	0.959133	0.95294	1.27005	0.956988	1.13989	0.250191	0.727109	1	1.14152	1.09227	1	1	0.987134	1	1.04756	1.04559	0.996359	0.74846
245761_at	0.9097	1.02032	1.1476	1.10361	0.979683	0.809685	0.902535	1.06552	1.17358	1.03033	0.889621	0.935713	0.771819	1.12167	1.17704	1	0.753924	0.932739	1.02642	1.13858	1.20196	0.999925	0.917418	0.825629	1.37012
245762_at	0.912669	0.891033	1.02599	1.00448	1.0526	0.995524	1.11592	1.01519	0.921971	1.10591	0.987633	0.907455	0.96278	1	0.858252	1.04089	0.998095	1	1.01701	1.08443	0.980498	1.00252	1.0554	1.06683	0.997478
245763_at	1.05047	1.00269	1.07094	0.973639	1.05906	1.08224	0.99731	1.06042	0.934851	0.949431	0.963322	0.920142	0.978729	1.00027	1	1.01906	0.974781	1	1	1.03931	1.00142	0.99239	1.0742	1	0.885516
245764_s_at	1.11014	1.15607	0.977735	1.27994	0.859843	0.9976	0.979381	1.02598	0.94232	1.06195	1.0024	0.973764	0.906364	1.05056	1.00267	1.02768	1	1.00926	1.00335	0.977933	1.00795	1	0.933157	0.877198	1
245765_at	0.839051	1.06496	1.30659	1.14606	0.863952	0.828013	0.935043	1.21168	1.322	1.13722	0.832157	0.859574	1.05532	1.15985	1.59331	1	0.957859	0.783311	0.939939	1.30783	1.74873	0.987513	0.790508	0.713141	1.15743
245766_at	1.00735	0.992654	0.817345	1.22873	0.903612	1.11552	0.761019	0.883612	0.822174	1.11751	1.21467	1.02246	0.869006	1.04562	0.97729	1.02846	0.972607	0.978428	1.02733	1.34216	0.952137	1	2.17632	1.01367	0.875686
245767_at	0.847271	1.13597	1.07227	1.02602	0.993367	0.94388	0.876364	0.931103	1.05085	1.42298	1.0056	0.994396	0.932106	1.09726	0.988529	1.09703	0.996803	1	1.03248	1.12957	0.972678	0.97737	1.03737	1.02269	0.985385
245768_at	0.843496	1.1094	1.32042	1.17474	0.841281	0.843625	0.830189	1.0594	1.34493	1.21925	0.940605	0.881423	0.853476	1.60863	1.27493	1	0.863866	0.766426	1.02021	1.5378	1.48382	1	0.810889	0.790909	1.08473
245769_at	1.02365	0.928896	0.995176	1.1899	1.00701	1.12938	1.2609	1.00482	0.842828	0.903711	0.939869	0.989527	1.2782	0.697972	0.530079	0.651316	0.819006	1	0.935903	1.00933	0.652322	1.05255	1.96236	1.05623	1.99663
245770_at	1.01162	0.857033	0.969671	1.01787	1.10679	1.07277	1.05053	0.988385	0.913302	0.969381	0.935383	1.024	1.00328	0.997203	1.03766	1.1031	0.922667	0.979743	0.901566	1	1.051	1.04094	1.08265	0.999173	0.98415
245771_at	1.04421	0.757563	1.17137	1.14223	1.14441	1.08198	0.917602	0.820487	0.881899	1.01511	0.98489	0.85037	0.697891	0.999619	0.992888	1.16207	1.0034	1.03385	1.212	0.97413	0.991015	1.02065	1.52542	1	0.973377
245772_at	0.98012	0.952879	1.057	1.11793	0.927576	1.05369	0.99339	0.99973	1.08937	1.00027	1.04639	0.966276	0.839888	1.02866	1.07658	0.990167	1.00863	1	0.944299	0.981348	1.04561	1.11431	1	0.988885	1.02021
245773_at	1.00908	0.971712	1.06899	1.09945	0.930893	0.925538	1.03943	0.915183	0.83363	1.00185	1.00631	0.99815	0.849492	0.962739	1.05399	0.979469	1	0.981341	1.01015	0.972164	1.10253	1.01575	1.05626	1.03255	0.934848
245774_at	0.999377	0.981324	1.09302	1.2233	1.02972	1.00062	1.01179	0.986956	1.10461	0.996136	0.851477	0.875655	0.914476	0.992878	1.30505	1.04445	0.987875	0.772486	0.798882	1.20552	1.27973	1.20289	1.00572	0.995873	1
245775_at	0.961154	1.01004	1.03609	0.817986	0.98996	0.899365	0.958275	0.961736	1.10654	1.07079	1.07972	1.12752	1.1704	0.995963	1.3473	0.968531	1.01718	1.08863	1	0.98281	1.00508	1.1824	0.958105	0.954254	0.895522
245776_at	0.97863	0.957208	1.05171	1.19136	1.23075	0.932707	0.902636	0.810707	0.882514	1.18739	1.12539	1.02137	1.19473	0.982212	1.06784	1.24242	1.00069	0.913715	0.966633	0.704676	1.11662	1.46753	1	0.680532	0.906075
245777_at	1.04864	1.28033	0.984783	1.05174	0.873819	0.876295	1.12317	1.10717	1.01522	0.847633	0.958918	0.93404	1.00103	0.999157	1.00318	0.79454	0.990911	1	1.01855	1.0222	1.01649	0.79854	0.999157	0.990628	1.30389
245778_at	1.09322	1.04253	1.00093	1.0659	0.961932	1.07031	1.14755	0.921496	0.894396	0.970679	0.999066	0.975725	0.920242	1.00864	1	0.952081	0.994513	0.977595	1.07594	0.994513	1.04544	0.916531	1.00395	1.19146	1.01399
245779_at	1.0478	1.252	0.791422	1.18219	0.754665	1.11241	1.00596	0.829499	1.13368	0.875444	0.994044	0.722238	0.900456	1.2685	0.968716	1.10976	0.995944	1	1.10976	1.22872	0.948169	0.974171	1.15121	1.04644	0.998723
245780_at	1.12636	1.15243	0.94178	0.889749	0.892955	1.14003	1.10874	1.08776	0.99134	0.919832	0.965192	1.00866	1.09333	0.965345	0.824065	0.991959	1.01621	1.0522	1.03999	0.886938	0.760999	1	1.20575	0.989596	1.01512
245781_at	0.970892	1.00985	1.07731	0.990153	0.916894	0.857698	0.894575	0.98724	1.12735	1.13721	1.06625	1.13868	0.92318	1	0.997172	1	0.916343	0.9165	1.08199	1.10949	1.00541	1.08212	1.01002	1	1
245782_at	1.08011	0.954821	0.947419	1.05727	1.07862	1.02983	1.0021	0.742629	0.85272	0.997903	1.07111	0.942361	0.904468	1.01639	0.977619	1	1.02015	0.985823	1.00707	1.20095	0.953741	0.975757	1.0123	1.282	0.983957
245783_s_at	1.05046	1.19827	0.978644	1.02774	0.924562	0.912857	0.998831	1.06559	0.966091	0.887975	1.00147	1.00117	1.11006	0.966787	0.945808	1.396	1.44249	0.966648	1	0.647285	0.980707	1	1.1575	0.748486	1.26241
245784_at	1.07257	0.880731	1.2883	1.03028	0.924311	0.993216	0.878489	0.927232	1.00678	0.977711	1.00712	1.08204	1.02461	1.12588	1	0.998973	0.881351	1.02232	1.17064	1.00222	0.917071	1	0.98778	1	0.995956
245785_at	1.05463	1.01928	0.924691	1.12573	0.998975	1.09815	0.82192	0.95533	1.07826	0.94037	1.00102	0.951748	0.964824	1.03005	0.9983	1.01163	0.929807	1	1.02004	1.0535	0.98833	1	1.02508	1.00665	0.993273
245786_at	0.896963	1.03756	0.935631	1.02356	0.973357	1.12495	1.00344	1.02411	0.996563	0.995419	1.03943	0.929889	0.92518	0.92039	1.14061	0.891907	1	1.04943	0.951195	0.920484	1.24147	0.968403	1	1.20629	1.14018
245787_at	0.951269	0.939353	1.09828	0.849428	0.966696	0.975807	1.02906	1.00287	1.10107	0.997128	1.06335	1.00323	1.08704	0.984796	1.22388	0.870365	1.01379	1.04555	1.01379	0.97669	1.11597	1	0.985753	0.894342	0.991795
245788_at	1.12037	0.944089	1.00181	1.05825	1.04356	0.967009	1.00622	0.998193	0.891996	0.908299	1.00943	0.962493	1.29982	1.19202	1.02789	0.945013	0.977066	1.10362	1.02589	1	0.88329	1.07793	0.899308	0.797668	1
245789_at	0.988977	0.904631	0.948712	0.999732	1.05027	1.00027	0.959485	1.06299	1.03424	1.04328	0.939665	1.07107	0.999711	1	1.61718	1.11748	1.0688	0.822524	0.489999	1	1.31427	1.14838	1.00036	0.807383	0.515071
245790_at	1.12617	0.983881	1.05395	0.975218	0.942713	0.991372	0.933498	0.843899	1.00863	1.1523	1.29407	1.12997	0.913306	0.914185	1.34792	0.921702	1	1.10483	1.00697	1.05931	1.03492	0.938866	1	1.08403	0.854039
245791_at	0.968009	0.96542	1.04258	1.07279	1.05631	0.991485	1.04394	1.10138	1.00851	0.953002	0.947547	0.923581	1.04588	1.07542	1.01536	1	0.995969	0.911759	1.00424	1.00336	0.992344	0.932762	0.990541	0.989205	1.0992
245792_at	0.906984	0.992943	1.00706	0.847211	0.94099	0.904291	0.952775	1.0235	1.01826	1.03539	1.03571	1.0305	1.41121	1.2325	1.14476	1.0066	1.15625	0.885605	1	0.777612	0.944995	1.11025	0.999213	0.820385	0.894047
245793_at	1.26236	1.272	1.00863	0.737176	0.71258	1.06646	1.35413	0.991374	0.842877	0.782125	0.887665	1.07041	1.09718	1.11376	0.682544	0.732366	0.833327	1.05779	1.30016	1	0.592741	0.680452	1.03829	1.23591	0.898501
245794_at	0.991902	0.991501	0.986883	1.04337	1.01804	0.961093	0.950255	1.14983	1.19379	1.05656	0.910037	1.0081	1.78204	1.79686	1.26196	1.21378	1.13959	1	0.90071	0.954512	0.78965	1.24572	0.958217	0.775007	0.736599
245795_at	1.04984	1.07946	1.09125	0.885741	0.876006	0.998238	1.01668	0.954413	1.00176	0.982137	0.982998	1.01123	0.930431	0.990872	0.99583	0.816665	1.00327	0.970258	1.06432	1.06049	0.955738	1	1.13916	1.08458	1.06407
245796_at	0.987328	0.878059	1.06102	0.971117	0.954827	1.00083	0.904955	0.999169	1.04751	1.08695	1.05517	1.096	0.907293	0.97198	1.21554	1.01617	1.05578	0.794983	0.85418	1.02619	1.04707	1	1.08006	0.854524	0.84742
245797_at	1.03847	0.949624	0.97152	1.05512	1.10238	0.943457	0.976693	0.844288	0.920917	1.04051	1.09433	1.02331	0.968382	0.830098	1.06837	1.04432	1	1.04262	0.962138	0.915814	1.04559	1.27325	1.00004	0.95392	1
245798_at	1.20934	0.985241	1.17485	1.01476	0.87771	0.867035	0.801662	0.709827	0.779156	1.15009	1.03657	1.09194	0.833821	1.06444	0.93288	1	0.988919	0.945018	1.02384	1.11087	0.912554	0.966351	1.04726	1	1.20828
245799_at	0.995333	1.00467	0.78113	0.862156	1.11319	1.60871	1.09591	0.806674	0.978596	1.06518	0.88765	1.18791	0.861905	1.03092	0.945278	1.02473	1	0.941235	1.0753	1.11256	0.935004	0.991723	1.08138	1.0752	1
245800_at	0.992521	0.890777	1.11029	1.04571	1.10903	0.991359	0.979455	1.00748	0.903931	1.05724	1.05814	0.956041	0.927716	0.674022	0.898375	1.11591	1.16481	1	1.31171	1.02001	1	0.959927	1.00305	1.19	0.999663
245801_at	0.93755	0.795011	1.01124	1.18852	1.00168	1.18143	1.25779	0.893187	0.955492	1.06882	0.99832	0.920325	0.915383	1.14108	0.983482	1.08472	0.995182	1	1.08472	1.18088	0.962497	0.977539	1.12096	1.0082	0.992928
245802_at	0.964203	1.0358	1.04668	1.43656	0.903013	1.43753	1.32516	0.948446	0.895636	0.870989	1.10435	0.931204	0.981984	1.03582	0.99462	1.02685	0.99462	1	1.02685	1.0466	0.962341	0.994651	1.02871	1.00711	0.998211
245803_at	0.954139	1.07756	0.978457	1.0369	0.903441	0.978381	1.054	1.03049	1.04572	1.02154	0.973521	0.958454	1.02918	1.05824	0.962855	1.21477	1	0.871664	0.955937	1.0174	0.935938	1.1289	0.994714	0.880674	1.0639
245804_at	0.950071	1.01168	1.21533	1.03816	1.01718	0.886169	1.0134	0.909994	0.90243	0.994442	0.857174	1.00556	0.969311	1.04316	0.994531	1.02344	0.994507	1	1.02707	1.04326	0.987295	0.978304	1.07559	1.01078	0.994507
245805_at	1.10647	0.807467	1.09361	1.32359	0.761172	1.08341	0.916593	1.70501	0.752791	1.15242	0.488258	0.878334	0.707062	1.11216	0.874479	1.22518	0.940288	0.999065	1.18588	1.45387	0.736662	0.894994	1.42125	1	1
245806_at	1.17181	1.09302	1.02949	0.970509	0.937377	0.878341	0.951652	0.833245	0.91653	1.11138	1.14034	1.05116	0.79929	0.738099	0.850367	0.953799	1.10147	0.993765	1.18715	0.913568	1	1.01095	1.04162	1.30759	1.02977
245807_at	1.02763	0.809537	1.20576	1.1241	0.966839	1.18243	0.937715	0.972371	0.915741	0.815503	1.14288	1.11146	0.991556	1.00686	0.866056	1.01154	0.997905	1	1.30507	1.02786	0.995783	0.995783	1.0058	1.00578	1
245808_at	1.02543	0.942281	0.993015	0.946605	0.99122	1.00698	0.924355	0.897526	1.03609	1.17007	1.05541	1.06319	0.99929	1	1.14338	0.965223	0.876854	0.897619	1.21441	1.26591	0.939648	0.923838	1.11893	1.00017	1.13552
245809_at	1.07924	1.12534	1.14542	0.993264	0.88333	1.06629	1.01936	1.00674	0.904614	0.953418	0.960306	0.993102	1.40431	1.09214	1.06442	0.943379	0.982596	0.999891	1	1.17447	1.02253	0.944079	0.965489	0.992926	1.01339
245810_at	1.04429	0.978026	1.06978	0.970823	1.01287	1.08841	1.03096	0.986216	0.886767	0.983497	1.00907	0.990932	1.00989	1.00369	0.736041	1	1.03432	0.993701	0.99499	1.06533	0.921509	0.999893	1.06558	1.01986	0.991166
245811_at	0.837257	1.19521	0.859862	0.764402	1.08275	1.23188	0.917252	0.814307	1.14296	1.16703	1.31313	0.843214	0.776834	1.09368	0.844003	1.00044	0.91487	0.925756	1.00209	1.11223	0.908817	0.913131	1.17793	1	1.00689
245812_at	0.952677	1.00438	1.00782	1.00796	0.99562	0.669937	0.822115	0.784342	0.923905	1.15889	1.14046	1.01551	0.758254	1.28028	0.945394	1.04408	0.975467	1	1.07987	1.36788	0.934917	0.96495	1.15078	1.01821	0.988139
245813_at	0.899934	1.14579	0.803199	1.03584	0.677318	1.63158	0.893052	1.03298	0.967024	1.1271	1.14376	0.855573	0.943083	1.29502	0.990464	1.05526	0.995218	1	1.10716	1.38494	0.974864	0.981086	1.10267	1.0221	0.989024
245814_at	1.07115	1.01094	0.859887	1.05576	0.990751	1.09249	1.05773	0.917292	0.87459	1.00925	0.934588	0.896319	0.944944	1.01223	1	1.00487	0.99632	1	1.05134	1.01224	0.99632	0.974344	1.00364	1.05617	0.985347
245815_at	0.937948	0.976632	1.10152	1.12189	1.01422	0.882718	1.05647	0.933221	1.034	1.08302	0.974845	0.985784	0.933249	1	1	0.957066	1	1.00351	1.08002	0.923105	1	1	1.0037	1	1.00372
245816_at	1.06663	1.26167	0.871612	0.844712	0.803825	0.845396	1.19875	1.08161	1.0661	0.911701	0.933896	1.31712	1.41588	0.846073	0.625188	1	1.08927	1.36279	1.18835	0.900444	0.672865	0.802185	1.02746	0.894987	1.4486
245817_at	1.01579	1.10877	0.919529	0.984212	0.934747	0.788008	0.962704	0.897449	1.02877	1.1799	1.08754	1.06971	0.991546	0.968772	0.970303	1.09701	1.01389	1	0.963856	0.99392	1	0.999803	1.00062	1	1
245818_at	0.965835	1.00925	0.963074	0.917274	0.959184	1.09976	0.958758	0.990752	1.02353	1.0769	1.0116	1.07674	1	1.00006	0.788485	0.999072	1.16372	1	1.00868	0.897042	1	1	1.00019	1.05486	1.27165
245819_at	1.06909	0.96626	1.28069	0.992839	1.04545	0.909777	1.11275	0.963332	0.852827	1.05631	0.91846	1.00716	0.960585	1.042	0.990105	1.02224	0.990105	1	1.02224	1.07911	0.977926	0.982779	1.03467	1.0074	0.997512
245820_at	0.999644	1.04431	0.986512	1.08922	0.833261	0.992961	1.17776	0.915234	0.993996	1.15424	1.12353	1.00036	0.611669	1.00125	0.999612	1.00077	0.999612	1	1.00077	1.00135	0.999131	0.999131	1.01294	1.04002	1
245821_at	0.992119	0.855362	0.862714	0.94786	1.16176	1.21692	0.863024	1.00717	0.992833	1.12913	1.1152	1.22331	0.840454	0.607684	1.03998	1.14857	1.18811	1	0.799418	0.681279	1.10586	1.13919	1.07907	0.96987	0.796315
245822_at	0.972812	0.940638	0.947802	0.910489	1.03546	1.02719	0.948017	0.904039	1.10228	1.22042	1.08438	1.13893	0.992701	0.92353	1.18584	0.986539	1.08868	1.02422	1	0.979312	1.13439	1.14884	0.982154	1.00279	0.871029
245823_at	0.894712	0.914578	1.02328	0.993949	0.728402	1.02107	0.872714	1.00605	1.0797	1.0349	1.01918	0.948869	0.991616	0.956551	0.833093	1.0366	1.00474	1.08082	1.0338	1	0.995494	0.999364	1.90041	1.02175	0.999995
245824_at	0.889501	0.977661	0.884114	1.15349	1.27916	0.941591	1.11405	1.17607	0.993729	1.00627	1.19261	0.985029	0.930635	1.0183	0.450901	1.02602	0.975871	0.997153	1.00959	1.20315	0.988443	0.967248	1.04147	1.07606	1
245825_at	0.950853	0.992476	1.03593	0.998585	1.00142	1.06513	0.937465	0.982522	1.06962	1.09948	1.04411	0.923414	0.936868	1.0263	1.03141	1	0.977215	1	1	1	0.912045	1.03708	0.970065	1.0222	0.98666
245826_at	1.13388	0.895998	1.23636	1.19445	1.09629	1.24599	0.937619	0.840259	0.894116	0.950325	0.962767	1.03723	0.949056	1.10012	0.982749	1.00616	0.909306	1.0011	1.00616	1.35732	0.977618	0.971603	1.00917	1	0.999043
245827_at	0.757301	0.994427	1.12684	1.23014	1.00557	1.17105	1.04747	1.03745	0.911274	0.940092	0.992414	0.73535	0.968743	1.01201	0.513463	0.996604	0.99904	1.00046	1.43028	1.06625	0.993222	0.997097	1.01009	1.01389	1
245828_at	1.00677	0.872031	1.10924	0.993234	1.09513	1.09929	0.982396	0.85279	0.883927	1.03341	1.11735	0.988033	0.573105	0.944688	1.41598	1.02292	1.04091	0.891933	1	0.933402	1.32151	0.765566	1.05471	1.24265	0.539521
245829_at	0.825994	1.32921	1.92368	0.982751	0.949245	0.960258	0.549852	1.01725	1.11917	0.754311	1.38603	1.47102	0.49476	1.01484	0.838293	1	0.972986	0.992239	1.04465	1.17418	0.872131	1.09234	1.15253	1.35427	0.942577
245830_at	1.09867	0.921453	1.07682	1.09083	1.04296	1.60205	0.996298	0.905882	0.896567	0.986414	1.0037	0.956664	0.990023	1.02941	1.0603	1.05625	0.940887	1.00158	0.998683	1.04465	0.956418	1	0.998742	0.990868	1.08162
245831_at	1.2218	0.809498	1.26228	1.09503	0.95706	1.14116	1.05234	0.480853	1.03228	0.871569	0.949402	0.967719	1.24271	1.03531	0.978267	0.871462	0.83536	1	1.21071	1.18548	0.899933	0.808389	0.968178	1.00598	1
245832_at	1.07952	1.05665	0.964743	0.962621	0.965381	1.09961	1.13641	0.973893	0.925086	1.01238	0.987615	1.0376	1.10903	0.913657	0.739271	0.991334	1.18272	1.13046	1	0.783911	0.907843	0.980507	1.18359	1.13901	1.01011
245833_at	0.994275	0.761455	1.32051	1.17653	1.00573	1.18492	0.945396	0.962396	0.918703	0.880941	1.20861	1.09936	0.947873	1.01477	0.994687	1.01725	0.997321	1.00266	1.00266	1.09617	0.986633	0.987905	1.01865	1	0.990567
245834_at	0.986704	0.773983	1.24606	1.25447	0.984888	1.25315	0.944328	1.0133	0.82326	0.836749	1.1032	1.26319	0.9722	1.02421	0.994822	1.01726	1	0.998269	1.01728	1.0346	0.986157	0.986157	1.01902	1.01556	0.99135
245835_at	0.895454	1.02219	1.32404	1.22535	1.19642	2.26928	0.977807	0.781896	0.96998	0.844365	0.766646	1.04316	0.85168	1.38838	0.964306	1.28486	0.978246	1	1.04795	1.594	0.925269	0.966066	1.09094	1.19353	0.937395
245836_at	0.52257	1.12088	0.578671	1.22471	1.46221	0.862523	0.285073	0.764123	1.21974	0.879123	1.14752	3.15552	0.896949	1.39493	0.909912	1.22385	1	0.987033	1.17694	1.66833	0.911215	0.977067	1.40536	1.13325	0.967313
245837_at	0.838712	0.980532	1.02855	0.916148	1.09728	0.822296	0.844444	0.967159	1.14737	1.01947	1.30722	1.05121	0.70212	1.10258	0.898599	1.01584	0.997286	1	1.01471	1.1331	0.903439	0.991232	1.09008	1.03435	0.996187
245838_at	0.988941	0.96163	1.0084	0.89633	1.36007	0.769272	0.964716	0.991596	1.03491	1.07634	1.25769	1.15147	0.995478	1.00762	1	1.00547	0.999766	1	0.579341	1.00928	0.998336	1.15761	1.13803	1.01167	0.985965
245839_at	0.722737	1.00738	1.14284	0.901157	0.992616	0.898312	0.957605	0.865505	1.13723	1.24603	1.33912	1.1726	1.03684	1.19638	0.939316	1.10666	0.970156	0.971635	1.03684	2.55055	0.949284	0.97617	1.06753	1	0.949276
245840_at	0.973598	0.936302	1.0264	1.05047	1.23397	1.37909	1.09887	0.867722	0.687564	1.14956	0.87671	0.963426	0.978937	1.20498	0.93387	1.02537	0.908621	1	1.0562	1	1.82165	0.993035	1.1224	1.01125	1
245841_s_at	0.926405	0.84654	0.953015	1.00134	0.998655	1.03085	1.05878	0.936217	0.987301	1.02105	1.01843	1.00325	1.02111	0.889409	1	1	1.01488	0.981058	1	0.825216	0.972092	1.0321	1.03337	1.10882	0.907172
245842_at	1.15928	0.792319	0.932171	0.921156	1.16298	0.978458	1.12646	0.90029	0.95632	1.02154	1.03428	1.0484	0.970169	1.0676	0.996009	1.02781	0.995946	1	1.02781	1.10525	0.988039	0.986152	1.05565	1.00789	0.997993
245843_at	1.03467	0.979712	1.02029	1.14439	1.02747	0.970466	0.971593	0.912294	0.925208	1.1073	1.02959	0.954569	0.930507	0.997405	1.01561	1.04202	0.978104	1	0.900804	0.997405	1.00478	1.08266	1.1111	1.0241	0.848838
245844_at	1.08875	0.960259	1.00121	0.965896	0.939434	0.989027	0.950743	0.998788	1.06917	1.03987	1.07689	1.09335	0.991395	0.824207	1.27372	1.04642	0.999634	1.15137	0.923649	1.00557	1.04305	1	1.00518	0.904039	0.739727
245845_at	0.998405	0.958466	1.04757	0.763356	0.796176	1.00159	0.962853	1.02505	1.21131	0.946749	1.0188	1.20582	0.873328	0.912068	1.22244	0.756592	1.00954	1.18083	1.00645	1.22442	0.950729	0.964944	1	1.11084	0.735981
245846_at	0.939521	0.96711	1.12569	1.04226	0.961392	0.959713	1.00951	0.998839	1.13903	1.02446	0.983305	1.00116	0.873168	1.01283	1.30662	0.985584	0.812894	0.986889	1.13817	1.00031	1.08131	1.00031	0.999297	1	0.999679
245847_at	0.779728	0.864698	0.96448	1.03552	1.2233	1.25356	0.929256	0.736063	0.836268	1.38054	1.10161	1.09718	0.940234	1.01821	0.971337	1.0117	0.966231	1	1.01038	1.02996	0.957187	0.993503	1.01428	1.00389	0.996059
245848_at	0.895016	0.900572	1.03055	1.02914	0.91054	1.10447	0.947889	0.870812	0.979923	1.0689	1.0862	1.02008	0.994851	1.11808	1.06026	1	0.993122	1	1.09546	1.21894	0.999794	0.806882	1.00061	1	0.923819
245849_at	0.989211	0.874387	1.02683	1.01063	0.940292	1.11911	0.989368	0.911983	1.07169	1.04956	1.01941	0.984037	0.915408	0.960914	1.14931	0.954126	1.16011	1.12634	0.966537	0.965216	1.08802	1.08268	1	1.22136	0.718805
245850_at	1.0758	0.975208	1.00118	0.981397	0.990459	1.21219	0.956624	0.839446	0.998817	1.02148	1.07967	1.07927	0.994833	1.0614	1.238	1	1.09191	1.19335	1	0.60446	0.860087	0.839516	0.994833	1.86949	0.757853
245851_at	0.985881	0.943042	0.938683	0.916664	0.988054	1.0493	0.955075	1.01195	1.17068	1.17968	1.14504	1.08624	0.995292	1	1.1282	0.951885	1.10677	1.02186	1.00087	1	0.999686	1.01397	1.00002	0.976039	0.852375
245852_at	1.06401	0.91736	0.913326	1.03423	0.973378	1.02662	0.945921	0.746279	0.927783	1.13726	1.15105	1.03812	0.781437	0.952296	0.973419	1.06041	0.954748	1	1.0074	1	1	1.07303	1.10017	1.26351	0.742726
245853_at	1.0102	1.04335	1.03962	1.03381	0.88037	0.989799	0.915562	1.04277	0.952251	1.01905	0.919859	0.983327	1.14352	1.40476	0.878787	1.15642	1	1.05266	0.868686	1.13736	1	1	0.840156	0.771718	1.04518
245854_at	0.990658	0.822641	0.902664	1.00934	0.960659	1.1244	1.04003	0.895719	0.872077	1.0627	1.12122	1.09591	1.04335	0.945855	0.894347	0.985725	1.01025	0.993422	1	0.884783	0.98344	1.02032	1.08659	1.07714	1.22915
245855_at	1.01883	0.962478	0.996639	0.879158	0.887781	1.11951	1.10457	1.01105	0.940416	1.00336	0.940445	1.05488	1	0.884684	0.944722	0.959199	1.19636	1.09947	0.976585	0.930647	0.968434	1.26558	1.28689	1.12118	1.52497
245856_at	0.979154	1.05568	1.22047	0.905167	0.898906	0.917883	0.77935	0.899032	1.02085	1.19567	1.14078	1.16488	0.887845	1	0.809844	1	1.01358	0.99662	1.03521	1.06797	0.987636	0.993217	1.04763	2.90743	0.997728
245857_at	0.989775	0.960776	1.2222	0.741819	0.84355	1.01638	1.17482	1.18509	0.793116	1.01011	1.32793	0.989894	0.970235	1.00575	0.992013	1.00407	0.999714	1	1.23146	1.07273	0.764143	0.994537	1.00547	1.02278	0.995075
245858_at	0.909166	0.829873	0.983408	1.12599	1.01659	1.16067	0.87241	0.890369	0.967985	1.15837	1.14331	1.02432	0.996528	1.00146	0.998249	1.01281	0.998514	1.03927	1	1.02495	0.996283	0.99999	1.00025	1.00516	0.998764
245859_at	0.983095	0.811161	1.03365	1.03416	1.10071	1.00657	0.999158	1.00084	0.992867	0.931214	1.03446	0.929844	0.656119	1.03054	1.33634	1.01719	0.845836	0.896429	1.01518	1.57665	1.34076	1	0.922246	0.895708	0.943164
245860_at	1.06978	0.942167	1.03708	1.24438	1.02671	0.97068	1.0022	0.927784	0.935429	0.997802	1.01322	0.956913	0.991134	1.00802	0.999197	1.10639	0.997552	1	1.004	1.00162	0.997563	0.9976	1.00802	1.00161	1
245861_at	1.00705	0.991244	1.04364	0.992952	1.02177	1.01739	0.970074	1.09182	1.02915	0.986492	0.984485	0.98761	0.700839	1.2101	1.8071	0.878843	0.642184	0.699874	1.00946	1.22116	1.19672	0.937698	0.898198	1	1.40777
245862_at	0.910404	1.00871	0.952006	0.924501	1.00171	0.975322	0.936556	1.02676	1.11277	0.998287	1.00573	1.01355	1.01588	1.03478	1	1.04458	0.982963	0.947085	0.951628	1.01842	1.01964	0.997492	0.89319	1.00988	0.936988
245863_s_at	1.06402	0.912529	0.955175	0.995658	1.01898	0.828913	0.941032	1.1965	1.02267	1.00434	1.11818	0.914982	1.00016	0.78524	1.30006	0.991358	1	1.09863	1.01312	1.03342	1	0.999946	0.992501	0.980354	0.975922
245864_at	0.948646	1.03279	1.07269	1.07392	1.0131	0.923902	0.859232	0.959252	0.987644	1.03618	1.01236	0.942044	1.16105	1.07711	0.999697	1.01996	0.998981	0.861373	1	1.00578	0.993322	0.999391	1.00111	1.00031	0.999597
245865_at	0.912508	1.02621	0.830834	1.03477	1.19835	1.23172	0.973791	0.883886	0.812516	1.21852	1.13347	0.912958	0.975676	1.03578	0.996358	1.02443	0.99815	1	1.05646	1.0414	0.990603	0.983103	1.02643	1.01129	0.99439
245866_s_at	1.01677	1.2939	1.18294	1.12571	0.960431	0.860086	0.983226	1.55968	1.12168	0.911496	0.847138	0.89287	1.52595	2.35932	1.04482	1	0.544092	0.246974	1	3.14117	1.71846	0.233413	0.0482625	0.191645	2.26086
245867_at	1.13658	1.14048	0.877012	0.85403	1.01271	1.00021	1.00338	0.999786	0.801682	0.881595	0.909722	1.00878	1	0.909734	0.817364	1.01862	1.31223	1.17632	0.994158	0.837466	0.841976	1.01303	1.13405	1.01396	0.748594
245868_at	0.869252	0.908163	0.993594	0.941103	0.994326	1.00567	0.886863	1.0065	1.07211	1.14695	1.07128	1.03136	1.02134	1	1.01763	1.1118	0.936651	0.775567	0.921015	1.17827	1.1267	1.12349	0.986382	0.928729	0.773614
245869_at	1.25101	0.915172	1.07399	1.1449	1.08985	0.962288	1.0412	0.987918	0.792843	0.907432	1.01208	0.883174	0.993733	1.00943	0.974984	1.02828	0.974984	1	1.00473	1.07222	0.995274	0.965446	1.00781	1.04088	0.976472
245870_at	0.963533	1.08913	1.0635	0.851228	1.0336	0.966435	1.01623	1.14155	1.12564	0.905194	0.983773	0.958521	1.01617	1	1.02812	1.0201	1.03221	0.975907	1.03734	0.969221	0.961293	0.999661	0.921254	0.882633	1.16413
245871_at	0.916977	1.15563	1.2263	1.03773	0.874541	0.783554	0.847891	1.02388	1.10635	0.976117	1.16871	0.97561	0.99626	0.997509	1.19945	1	0.999382	1.02601	1.00375	1.00666	0.901255	0.984424	1.00458	1.00125	0.999382
245872_at	0.963068	1.03282	1.00034	0.99679	1.12218	0.883966	1.01886	1.15073	0.928052	0.936376	0.999662	1.02403	0.997144	1.00077	1.15553	1	0.996761	0.999071	1.16178	0.780899	1.17208	0.808026	1.17602	0.92377	1.0456
245873_at	1.09397	0.984815	0.943209	0.990813	0.950143	1.01715	0.769961	1.00919	1.02187	0.859856	1.14053	1.13047	1	2.70086	1.25463	1.21005	1.25683	0.961149	0.912077	1.11615	1.34583	0.744272	0.996583	0.85159	0.962284
245874_at	0.959052	1.00432	0.982824	1.07815	0.995685	1.48696	0.902309	1.13326	0.951893	1.13087	0.978594	1.47253	0.918103	1.01428	0.825308	1.35459	1.19077	0.921442	0.924815	1.03258	0.89565	0.944901	1	1.15142	1.46914
245875_at	1.01041	0.956552	1.19035	1.00984	0.924467	1.28528	0.93057	0.892911	0.912654	1.07183	0.990161	1.20854	0.940452	1.33077	0.845913	1	0.980079	0.943313	1	2.59164	0.900738	1.02743	1.0406	1.8316	0.849686
245876_at	1.07166	0.792679	0.995606	1.09972	1.11657	0.947239	0.891057	0.757725	0.939769	1.28289	1.07942	1.00439	0.51076	0.720813	1	1.16829	1.12326	0.963379	0.559302	0.820883	1.07524	1.30328	1.20037	1.05296	0.637575
245877_at	1.3206	1.2984	0.805901	0.831494	0.958818	1.02418	1.01436	0.985642	0.892519	0.967784	1.08139	1.16227	1.00524	0.976784	0.490796	0.87277	1.11153	1.25866	1.17703	0.878722	0.65884	0.999694	1	1.30481	1.23689
245878_at	0.989796	1.07939	0.998013	1.0815	1.08465	1.05946	0.924282	0.908871	0.978679	1.01733	1.00199	0.989013	0.853766	1	0.934537	1.01538	0.91395	1.16902	0.810817	1.48993	1.21274	1.26952	1.00877	0.881236	0.869412
245879_at	1.01734	0.933349	1.09443	0.884242	1.24642	0.741265	1.12243	1.00788	0.926898	0.83862	0.992124	1.16469	1.29516	1.00353	0.999703	0.769237	0.840949	1	1.19457	0.939976	0.998817	0.696306	1.01354	1.45264	1
245880_at	0.909262	0.98183	1.05359	1.16745	1.06586	1.18436	0.99196	1.03016	0.888416	1.00804	0.966981	0.923847	0.97844	1.03317	0.991655	1.06791	0.993269	1	1.02978	1.04143	0.930389	0.970249	1.09129	1.02491	0.998306
245881_at	0.988249	0.987249	0.977746	0.961543	1.05145	0.970225	1.01175	0.866668	1.14173	1.18688	1.05218	1.09891	0.733491	0.764663	1.0822	1.0838	1.03862	1.04846	0.912448	0.982715	1.05734	1.14599	0.989561	0.964333	1
245882_at	1.11801	0.988815	0.897315	1.02028	1.01048	1.22472	0.824955	1.00239	0.812357	0.890291	1.03081	0.997609	0.993046	1.01012	0.983589	1.00807	0.98164	0.989686	1	1.01012	0.969452	0.975597	1.01008	1.01619	1.12998
245883_at	1.13576	0.754897	0.968049	1.001	1.22159	1.18582	0.998998	0.96789	0.922363	0.975593	1.02507	1.02988	0.936705	1.01395	0.964885	1.01977	0.997733	1	1.03151	1.01815	0.95739	0.994738	1.01214	1.02636	0.998645
245884_at	1.00928	0.958045	1.12958	1.09114	0.995729	1.07503	0.966055	0.92092	1.03911	0.9954	1.00427	0.962196	0.697086	0.907031	1.29889	1.00337	0.992889	1.08453	0.996606	1.00032	1.07268	0.998309	1	1.00673	1
245885_at	0.983575	1.02897	1.07622	0.943801	0.751352	1.01643	1.03118	1.12043	1.05581	0.83791	0.730789	0.89706	1.32581	1.29513	1.18611	1.30647	1.21506	0.919619	0.939134	1	0.999484	1.02595	0.768656	0.774319	0.844525
245886_at	1.00097	0.88248	1.02111	1.07663	0.9922	0.993234	0.972149	0.839688	0.999026	1.18177	1.18728	1.03258	1	0.97541	1.07614	1.0868	1.02561	1.01073	0.838584	0.871834	1.0237	1.02042	0.926692	0.9498	0.952021
245887_at	0.961917	0.903218	1.03808	0.949929	0.896313	0.915377	0.954253	1.06163	1.07731	1.13708	1.06483	1.13385	0.995479	0.946232	1.11829	0.809191	1	1	1.0018	0.948275	1.03185	1.0666	1.01838	0.967337	0.930574
245888_at	0.981856	1.00435	0.960102	0.99565	1.10453	0.951631	0.989206	1.03492	0.945372	1.07202	1.03446	1.04229	1.02899	0.986794	1.04031	1	0.906529	0.961168	1.07353	0.984075	1.04783	1.01261	0.96852	0.914966	1.07225
245889_at	1.10626	1.26323	1.22036	0.906182	0.785627	0.833298	0.97972	1.26381	1.02028	0.945273	0.977264	1.06364	2.17896	1.5484	0.987052	1	0.928433	1.00271	1.0565	0.934363	0.836211	1.28468	1.12023	0.814322	0.977018
245890_at	0.891222	0.671338	1.08121	1.16498	1.17741	1.10321	1.11609	0.637334	0.723731	0.918789	1.21285	0.661646	0.891207	1.19762	0.997549	1.00979	0.995115	1	1.03537	1.25257	0.986554	0.990197	1.05238	1.01582	0.995037
245891_at	0.792665	0.840447	0.995787	0.988073	0.992118	1.00421	0.974277	1.04849	1.0722	1.07786	1.07175	1.06884	0.745601	0.851302	1.25314	1.04205	0.907646	0.889934	1	1.24997	1.2383	1.20268	0.98902	1.06018	0.931667
245892_at	1.09771	0.880104	1.20596	1.20785	1.06271	1.36445	0.974605	0.95455	0.831594	0.933029	1.0254	0.967412	0.994881	1.00314	0.96648	1.26889	0.928647	0.998819	1	1.24065	0.885698	0.916438	1.83079	1.00078	1
245893_at	0.921559	0.916581	0.961631	1.21943	1.05307	0.968822	1.08013	1.07489	0.981893	1.03999	0.995481	1.00452	0.907993	1.09536	1.02601	1.00793	0.833834	1	0.983829	0.927774	1.15156	0.984951	1.00178	1.02638	1
245894_at	1.04953	0.886023	1.01263	0.96997	0.960327	1.15783	0.993616	1.00254	1.06558	1.05361	0.983931	0.997461	1.04338	1	1	0.82401	1.02234	1.06646	1	0.933535	1	1.03824	0.996561	1.04588	1.14569
245895_at	1.01943	1.08634	0.888693	0.931104	0.940436	1.04944	1.05605	0.977239	1.03405	0.995067	1.00493	0.950359	1.04597	0.858879	0.905439	0.975841	1.33101	1.37671	1.04283	0.805059	0.990546	1.09621	1	1.1523	1
245896_at	1.05147	0.781212	0.962779	0.899618	1.01751	0.984501	1.0155	0.812395	0.912896	1.16918	1.2497	1.13008	1	0.791708	1.12559	0.933035	1.0948	1.11807	0.877031	0.947646	0.689717	1.09386	0.994791	1.15472	1.04968
245897_at	1.03936	1.062	0.998757	1.07212	0.939551	1.13618	1.05914	1.00124	0.958451	0.953886	0.970565	0.916013	1.18008	1.25076	1	1.14465	0.994626	0.917119	0.835535	1.00062	0.835653	1	0.83906	0.998244	1
245898_at	1.09921	1.16645	0.963719	0.932556	1.00168	1.04306	0.936375	0.950587	0.983326	1.03497	0.998317	1.06832	1.36271	1.03617	1.14536	0.91696	1.01045	1.17009	0.925571	0.631645	1	0.920842	0.918029	1.10632	0.696628
245899_at	1.04341	1.00285	0.991034	1.02593	1.05971	1.04298	0.983259	0.976969	0.94859	1.03064	0.997152	0.972356	1	0.776454	1.10322	1.07821	1.12545	1	0.99172	1.0534	0.967442	0.910591	0.997421	1.30624	0.841175
245900_at	0.971365	0.975525	1.00404	1.04145	1.03982	0.972546	1.05536	0.962377	1.0199	0.995961	0.964139	1.05905	0.991808	0.902939	1.50708	0.951743	1.01781	1.02527	0.777924	1.10801	1.06718	1.13962	0.932446	1	0.840853
245901_at	0.888602	1.08856	0.982425	1.08707	1.16244	0.993014	1.00699	1.0081	1.14944	0.990388	0.957929	0.83046	0.709585	0.767079	1.13591	1.09154	1	0.772425	0.975733	0.941436	1.264	1.36114	1.04883	0.860494	1.06499
245902_at	0.914085	0.888557	1.06075	1.07977	0.954673	1.00032	0.898624	0.873485	0.999682	1.03835	1.07432	1.01869	0.524464	1	0.993792	1.0049	1	1	1.00196	1.03656	0.99934	0.998369	1.16582	1.00033	0.999669
245903_at	1.06881	1.05723	0.892125	0.946165	0.846481	0.810934	1.00329	0.99671	1.07387	0.977655	1.09882	1.15929	1.44972	1.00233	0.993539	0.984928	0.953413	1.13482	1	0.987248	0.836288	0.770781	1.01029	1.04424	1.58841
245904_at	0.942646	0.998924	0.87193	0.881368	0.963669	1.08374	0.947017	1.11345	1.0712	1.00108	1.09122	1.03078	1.46816	0.957684	0.978654	0.871633	0.894029	1.01572	1	0.93217	0.88097	1.17807	1.05955	1.05707	1.25823
245905_at	0.994598	0.962075	1.02078	0.878958	1.0054	1.03632	1.01007	1.05049	0.993156	0.985573	1.11854	0.983878	1.3383	1.05001	1.05427	1.01921	0.851693	1	0.989137	0.999301	1.03846	1.04942	0.982072	0.893121	0.992477
245906_at	0.918297	0.841693	0.945295	1.19081	1.30629	1.02999	0.856205	0.892644	1.05941	1.12313	1.10915	0.970009	0.759734	0.978729	1.56198	1.31416	1.09774	0.894322	0.947692	1	1.65982	1.43534	1.0319	0.890882	0.990155
245907_at	0.860123	1.0402	0.856153	1.07827	1.07119	1.1172	0.843189	0.742692	0.961454	0.986276	1.03303	1.01372	0.817141	1.09217	0.944063	1.09232	0.999117	0.981926	1.06126	1.26312	0.990126	0.993939	1.24267	1.07474	1
245908_at	1.00843	0.943096	1.00813	0.991871	1.09292	1.0715	0.867928	0.854581	0.939119	1.01877	0.926038	1.0705	0.890114	1.02289	0.992479	1.01722	0.992479	0.998243	1.00571	1.10645	0.986919	0.981176	1.01915	1.17298	1
245909_at	1.04766	0.906839	0.998679	1.04134	1.04737	1.06762	0.982376	1.00132	0.960895	1.04479	0.983205	0.936542	0.891323	0.949236	1.14809	1.02751	1	0.945943	0.931784	0.944227	1.02259	1.02709	0.965472	1.0586	1.12214
245910_at	1.06535	1.01864	1.13213	0.968799	0.997407	1.00202	0.957759	1.02795	0.997985	0.913388	0.911515	1.11155	1	1.13365	1.15691	0.962969	0.932109	1.00416	1.06678	1.2533	1.07824	0.934638	0.905166	0.947053	0.838463
245911_at	1.02375	0.94777	1.00532	1.03006	0.944522	1.14662	0.975019	0.903532	1.00915	1.0308	0.980739	0.994681	0.98324	1	1.22088	1.08636	1.05381	0.993273	0.983845	0.975595	1.06433	1.00923	1	0.984553	0.731527
245912_at	1.0587	0.877053	1.11256	1.05222	1.01838	1.02078	0.961036	0.877622	0.842553	1.02458	0.981621	0.942248	0.988631	0.867466	0.956427	1.17747	0.969523	1.00549	1	1.03648	1	0.851152	1	1.5837	1
245913_at	1.04096	1.01874	1.17622	1.17902	0.89153	0.972421	0.995818	1.00788	0.983153	1.00418	0.88768	0.906924	1.23269	1.28673	1	1.01164	0.996641	0.902596	1	1.09311	0.960054	1.01347	0.77267	0.803588	0.964036
245914_at	1.02509	0.9101	1.02509	0.982233	1.01777	0.960584	0.931965	0.805798	0.854756	1.10752	1.08102	1.05074	0.810891	0.742807	1.17954	0.970695	1.2357	1.05298	0.890448	0.931235	1	1.38895	1.03957	1.13688	0.929389
245915_s_at	1.03999	0.947559	1.12277	1.07605	0.978142	0.998651	0.855697	0.932572	1.00135	1.06491	1.01943	0.967459	0.820592	1.08333	1.37814	1.34033	1.00685	0.804086	0.770465	1.13045	1.3048	1	0.859685	0.791334	0.724055
245916_at	0.987627	0.906971	1.16468	1.1339	1.00615	1.04741	1.01069	0.925437	0.953793	0.924572	1.16757	0.993846	0.909991	1.06075	0.990659	1.02282	0.99707	1	1.00701	1.22017	0.96551	0.990671	1.29251	1.05023	0.99825
245917_at	0.963759	0.998383	0.93101	0.896392	1.08842	0.971823	1.00162	0.903207	1.03797	1.0364	1.13393	1.15921	1.03652	0.882616	1.07264	1	1.05069	1	0.989153	0.937013	1.1547	0.966822	1.1725	1.05012	0.875185
245918_at	1.0038	1.20743	1.3068	0.982652	0.960167	0.9962	0.932978	0.910172	1.18212	1.30965	1.24068	0.935041	0.969643	1.02454	0.942682	0.994718	0.998934	1	1.00421	1.1826	0.897024	0.998401	1.10836	1.08	1.02902
245919_at	1.08201	0.835989	1.04462	1.14722	0.665516	1.14047	0.934551	0.872768	0.994917	1.00508	1.06461	0.869523	0.916554	1.10375	0.981051	1.06117	0.995231	1	1.06288	1.13504	0.97317	0.982689	1.08477	1.01421	0.989035
245920_at	0.780825	0.838994	1.05039	1.08675	0.939561	1.0576	1.09661	0.935291	0.849426	0.98825	1.01175	1.01891	1	1.0964	0.993117	1.00409	0.986056	0.997218	1.00409	1.11415	0.932596	0.947565	1.01108	1	0.99176
245921_at	1.11273	0.963179	1.03214	1.05109	1.00446	1.06518	0.99203	0.839643	0.908344	0.995541	1.09639	0.950753	0.585514	1.00455	0.997728	1	0.987565	1	1.10529	1.03397	1	0.996599	1.10973	1.00454	0.99542
245922_at	1.02969	0.716844	1.51714	1.6658	0.939513	0.886068	1.26495	0.970308	0.795341	1.29797	1.05569	0.781501	0.681478	1.21246	0.8283	1.03693	1	0.916053	1.13985	1.08409	0.89495	0.997474	1.2589	1.01905	0.910061
245923_at	1.02795	1.05484	0.936513	1.06563	1.02424	0.662762	0.751067	1.12662	0.892146	0.972612	1.03058	0.975758	0.876515	1.14356	0.920004	1.00037	0.996931	1	1.06077	1.07388	0.861495	0.98768	1.08738	1.72113	0.925
245924_at	1.13415	1.3394	0.9944	0.824109	0.900027	0.972453	1.26294	1.22318	1.0056	0.923178	0.961678	1.06105	1	0.892242	0.940095	0.932853	1.01395	1.03827	1.12715	0.887907	0.833919	0.96452	1.052	1.06425	1.01911
245925_at	1.09074	1.20043	1.207	1.03784	0.856906	0.864558	0.993697	1.20233	1.0063	0.801524	0.73671	0.774792	1.23096	2.54358	1.02641	0.846156	1	0.941112	1.53179	2.2233	0.93391	0.571973	0.674686	0.982564	1.00191
245926_at	0.943502	0.822693	0.988733	0.831443	1.05188	1.00639	1.08282	0.993614	1.0404	0.980304	1.0331	1.1778	1	0.701627	1.4012	0.628131	1.20787	1	1	0.988979	1.0784	1.04669	0.98577	1.03865	0.585814
245927_at	0.994135	0.968648	0.946929	0.937774	1.00587	1.05119	0.915526	0.874162	1.02074	1.05805	1.08285	1.20332	0.979188	1.00462	1	1.00695	0.995338	1	1.00462	1.00469	0.981482	0.981567	1.00929	1.00462	0.993081
245928_s_at	0.708841	0.942795	0.938443	0.963955	0.902562	1.03604	0.952079	1.15233	1.1563	1.21175	1.22996	1.07044	0.749804	0.655544	0.557097	0.51879	0.802584	0.919392	1.06801	1	1.00482	1.21833	1.42552	1.77459	2.65155
245929_at	1.16293	1.07239	0.979532	0.874291	0.902631	1.02047	1.20871	1.09376	0.896807	0.911852	0.914785	1.11931	1.08537	0.754038	0.66419	0.723836	1.07554	1.12566	1.04692	0.730728	0.756555	0.831624	1.081	1.1607	1
245930_at	1.0261	0.952795	1.07538	0.965651	0.977426	1.05811	1.03472	0.989926	1.01007	0.972407	0.938064	1.14937	0.914835	1.00384	1.10173	1	1.087	1.02512	1.08417	0.798566	1.03655	0.94157	0.993158	0.956032	0.774774
245931_at	0.97576	1.0581	1.11646	0.954818	0.965812	1.22875	0.958237	0.991859	1.00814	0.923329	1.28895	1.27891	0.9636	1.03963	0.952904	1.00215	0.961441	1.12532	1.00215	1.05461	1.08459	0.976394	0.998933	1	0.956139
245932_at	0.944173	0.994522	1.05166	1.00548	0.866847	0.934967	0.929026	0.980733	1.05773	1.03916	1.08218	1.08562	1	1.01018	0.979715	1.00156	1.05694	0.982222	1	1.49535	0.98171	0.977177	1	1.04727	1
245933_at	0.963686	0.976495	0.988068	1.17153	1.14538	1.14932	1.01193	0.954902	0.942863	1.03647	1.0905	0.865408	0.993206	1.01108	1	1.007	0.94379	0.944423	0.952569	1.04147	1.27724	1.1422	1.00941	0.920091	1
245934_at	0.947237	0.827854	1.01594	0.976877	0.992314	1.00769	0.930936	0.854774	1.14239	1.17437	1.10034	1.12291	1.10975	0.889627	1.15189	0.969643	1.0072	1.01561	0.983807	0.972564	1.10394	1.03574	1	1	0.753119
245935_at	1.02851	0.988358	0.958286	1.01164	1.04567	0.853293	0.857098	0.820245	0.934078	1.08435	1.08907	1.08088	0.988215	1.01566	1	0.98626	0.998027	1	1	0.990186	0.994574	1	1.25842	1	1
245936_at	1.43264	1.34676	0.879615	0.897463	0.915562	1.16918	1.33648	0.969983	0.930686	0.93894	1.03002	1.23573	1.07608	0.874396	0.728937	0.843722	1.19444	1.39575	1.0295	0.691931	0.824642	1	1.20753	1.29866	1
245937_at	0.970212	0.872678	1.01655	1.00536	1.09364	0.983637	1.00119	0.873044	1.03269	0.998807	1.05056	0.943613	0.989481	0.773861	1.19461	1.10437	1	1.00749	0.988577	0.845093	1.18738	1.09089	0.960052	1.03708	0.816895
245938_at	0.999769	1.00023	1.00194	1.05287	0.985844	0.874202	1.0165	1.03751	0.986093	0.975078	1.00545	0.977601	1.05555	1.09952	0.985138	1.00222	0.956201	0.969229	1.00162	0.957304	1.00161	1	0.889496	0.854964	1.03851
245939_at	1.02364	1.13163	0.947252	0.935165	1.00117	0.956048	1.04794	1.06661	0.945498	1.01745	0.971202	0.998831	1.01252	1.10365	0.791682	1.02049	0.977288	0.952989	1	0.937634	0.83634	0.941012	1.08143	1.03702	1.11558
245940_at	1.00555	0.973874	0.989314	0.99183	0.982648	0.844932	1.08602	1.12013	1.07292	0.994453	1.03874	1.16904	1.07947	1	0.830569	1.0446	1	0.993142	1.11701	0.970635	0.893937	0.938603	1.26264	0.908124	1.30329
245941_at	0.988494	0.810033	0.941814	0.876709	1.01151	1.11702	0.979141	0.885368	1.06243	1.04568	1.09371	1.05554	1	0.926625	1.22005	1.16155	1.0798	1.14132	0.96937	0.96352	1.04689	1.10684	0.985295	0.879941	0.552113
245942_at	1.02028	1.0546	1.10961	0.942914	0.916392	0.956327	1.00892	1.09286	0.959757	0.838718	1.08971	0.991082	0.979418	1.04777	0.998224	1.01876	0.922682	1	1.01967	1.08579	0.996852	0.926609	1.02637	1	0.999086
245943_at	1.18377	0.996746	0.961315	0.987562	1.00325	1.25225	0.973136	0.911281	0.829111	1.01193	1.06164	1.09878	1.01981	0.817672	0.704272	0.820716	1.09983	1.01981	1.06808	0.997449	0.76653	1	1.29792	1.25883	0.978251
245944_at	1.1427	0.92447	1.1703	1.05074	1.13018	0.930559	1.06361	0.989584	1.00947	0.990531	0.931808	0.959508	3.70496	1.00114	0.975279	1.00038	0.930441	0.981033	1.65922	0.996197	0.996964	1.02164	1.18381	1	0.933474
245945_at	0.938492	1.1314	1.07377	0.816513	1.06104	0.787533	0.831797	0.96004	0.938679	1.21404	1.03996	1.09883	0.99462	1.26225	0.948234	1.11733	0.959538	0.966579	1.29624	1.34834	0.989478	0.925365	1.23501	1.02452	1
245946_at	0.975743	1.02383	1.09554	1.10247	0.951999	1.29279	0.982288	0.937756	1.02011	0.95664	1.01771	0.910816	1.19394	1.00465	0.999394	1.00345	0.716297	1	1	1.00707	0.90796	0.998192	1.00465	0.947148	1.09634
245947_at	0.953592	1.02317	1.30258	0.896944	0.994681	0.868898	1.00464	1.03247	1.11338	1.02924	0.995362	0.966359	0.842743	1.09939	1.31663	1.10626	0.780246	0.819898	0.97759	1.31354	1.29456	1.00702	0.791869	1	0.996416
245948_at	0.937167	1.01097	1.16135	1.14968	0.98903	0.979913	0.963278	0.878505	1.12178	1.1383	1.14226	0.965345	0.548545	0.953078	1.04158	1.03078	1	0.795715	0.739459	1.06984	1.13894	1.15004	1.01043	0.888874	0.885963
245949_at	0.962391	0.878544	0.982117	1.0784	1.04234	1.08621	0.944074	0.946458	0.981974	1.04444	1.03492	1.01788	1.03901	0.989421	1.02772	1.00575	1	0.954394	1.01301	0.928554	1.00503	1.05018	0.984225	0.975197	0.98588
245950_at	0.938345	0.991488	1.00014	1.10554	1.08534	0.979568	1.02175	0.886597	0.999865	1.18121	1.14548	0.965774	1.01184	0.999647	1.00695	1.00553	0.99861	1	1	1	1.01886	1.02889	0.999691	0.9545	0.998521
245951_at	0.982064	1.00686	0.957419	0.924059	1.05218	0.989193	1.01518	1.22062	1.09946	0.993136	0.943192	1.09704	1.02909	1.12764	0.928134	0.931274	0.998835	1.00051	1.14414	0.79806	1.12057	0.998835	0.822169	1.01906	1
245952_at	1.00113	0.862647	0.874277	1.02393	0.99523	1.13676	1.10323	0.830298	0.925791	1.03548	1.06114	0.998874	0.87245	0.653111	1.18624	0.977015	1.05248	1	0.966742	0.780975	1.10357	1.01309	1.10357	1.03781	0.72933
245953_at	0.912637	1.1207	0.982573	1.13067	0.839212	0.92285	0.908499	1.01743	1.03924	1.11186	1.05617	0.920693	1.08165	1	1.03244	0.991905	1.00335	0.946714	1.00202	1.00204	2.01349	0.933873	0.998664	0.976387	0.9575
245954_at	1.01001	1.08376	1.01517	0.960398	1.0785	1.12709	1.0269	0.969574	0.888758	0.95897	0.959769	0.989991	1.12524	0.907054	1.1036	0.903088	1.0342	1.25576	0.883281	0.909895	1.08456	1.02059	0.926352	1	0.924784
245955_at	0.843154	0.829181	1.01687	0.920015	0.939274	1.26442	1.15295	1.08702	1.25959	1.04107	0.983132	0.888217	1.05203	1.24003	0.560403	1.04138	0.997206	1	0.975038	1.04555	0.992831	0.994212	1.28335	1.00625	0.994947
245956_s_at	1.00583	0.983151	0.92463	0.929891	0.93891	1.02351	1.00063	0.975279	1.02454	1.05636	0.999374	1.08418	1.06164	0.796453	1.11715	1.04025	1.31401	1.16652	0.946533	0.567329	1	0.97368	1	1	0.836005
245957_at	1.03558	1.05419	1.01086	0.964343	0.989144	0.953185	1.10061	1.04568	1.02058	0.930646	0.902777	0.931785	1	1.01464	0.959794	1.00161	0.995416	0.963876	1.07888	0.918481	0.982416	1.06248	1.00909	0.982948	1.10283
245958_at	1.00689	1.09669	1.20728	0.825829	0.993111	0.871207	0.921303	0.804301	0.903473	1.089	1.31657	1.0884	0.97845	1.02153	0.994052	1.04292	0.994052	1	1.03904	1.02347	0.984331	0.984331	1.05089	1.00586	0.994052
245959_at	0.888054	1.01706	1.01102	1.06228	0.966171	1.02585	0.789749	0.988978	1.10627	1.02616	0.955647	0.962035	0.867613	1.2069	0.937406	1.04994	0.97451	0.994298	1.03259	1.18594	0.930348	0.939584	1.04658	1.00231	1
245960_at	0.939801	0.903023	1.01112	1.04321	1.06174	1.02593	0.975439	1.00351	0.988574	1.06434	0.937431	0.996493	0.928678	1.00642	1.17635	0.911108	0.999918	1	1.02251	0.89686	1.21963	0.908371	1.02152	1.0017	0.885821
245961_at	0.992663	0.906747	0.979226	1.00734	1.01725	1.26228	0.928109	0.888554	0.937027	1.0274	1.03977	1.06012	0.99735	1.00606	0.987308	1.00208	0.999809	1	1.0017	1.01346	0.990534	0.979733	1.02784	0.992985	1
245962_at	0.966227	0.923002	1.20977	1.14496	1.05874	1.27365	1.09423	0.926561	0.945025	1.03377	0.887967	0.918462	0.980837	1.05961	0.991491	1.03611	0.991491	1	1.00857	1.08729	0.98511	0.98514	1.03198	1.01274	0.997912
245963_at	0.952067	1.04741	0.989812	1.52884	1.01019	1.38032	0.930261	0.932202	0.830144	0.703574	1.16822	1.24232	0.776034	1.03405	0.938724	1.02342	0.983482	1	1.02237	1.09733	0.993186	0.992214	1.02626	1.00494	0.996059
245964_at	0.999229	1.15905	1.03771	0.948964	0.994708	1.2016	1.13197	0.895849	0.771975	0.919641	1.11855	1.00077	0.973979	1	0.953581	1.00091	0.998644	1.0784	0.991212	1.03833	0.998414	0.995702	1	1.38451	1.00992
245965_at	1.24046	1.13833	0.994562	0.966241	0.998267	1.21653	1.16973	1.00444	0.957118	0.857553	0.928896	1.00173	1.31568	0.981332	0.969495	0.927702	1.57811	1.54877	1.38699	1	0.899158	0.963887	1.43589	1.68023	0.998975
245966_at	0.951016	1.09091	1.0027	1.08428	1.0321	0.997296	0.811574	1.20735	0.962841	0.848742	0.99253	1.00956	4.73901	2.0752	0.90249	1.00095	0.696416	1	0.937785	1.06228	1	0.959115	1.01115	0.969364	1.14575
245967_at	0.899917	1.16146	0.990927	1.08336	0.994696	1.04639	1.02557	1.35078	0.930632	0.86371	0.939066	1.0053	1.54824	1.0642	0.869911	0.999443	0.937334	1.00037	1.00167	1.02665	1	0.99703	1	0.998328	1.0449
245968_at	1.16561	1.01099	0.989007	0.956729	1.12609	1.18011	1.06791	0.934146	0.822748	0.864224	1.05364	0.932424	0.997366	1.29534	0.744555	1	0.953278	0.998863	1	1.26248	0.842072	0.715392	1.01634	1.08928	1.07814
245969_at	1.02441	1.00149	1.10098	1.01886	1.0677	0.985749	0.967258	0.93206	0.872437	0.998509	1.03548	0.932473	0.923717	1.22804	1.0052	1.06275	0.999764	1.01295	1.00389	1.13683	0.998583	1	0.756861	0.999764	1
245970_at	0.858079	0.971247	1.06187	0.892384	0.953108	1.02995	0.983121	0.900642	1.04127	1.20157	1.13351	1.01688	2.55282	1.00701	1	1.19538	0.991168	0.996382	1.02287	1.02455	0.992873	0.985897	1.00167	0.961294	0.994644
245971_at	0.936986	0.979294	1.03187	0.836529	1.01809	0.950264	0.981914	0.958491	1.09521	1.07136	1.02761	1.10591	1.03595	0.864702	1.05994	0.951177	1.17575	1.17357	1	0.905962	1.04375	1.02046	0.954184	0.95104	0.856583
245972_at	0.977085	0.956897	1.00365	1.03635	1.00907	1.1528	1.06222	0.996345	1.04813	0.947759	0.985767	0.930027	0.980911	1	1.08123	1.0226	1.01765	0.997503	1.00032	0.868108	0.780331	1.08257	1.08355	1	0.846018
245973_at	0.925997	1.28931	1.19223	1.21697	0.711396	0.850307	0.588169	0.84446	1.074	0.23777	1.6787	1.19939	0.862181	1.26309	0.971919	1.15861	0.996835	1	1.16192	1.34238	0.951038	0.979084	1.23069	1.02085	0.982356
245974_at	1.00967	0.904085	1.02073	1.19001	0.957111	1.05127	1.02032	0.873791	0.979661	0.956955	1.15235	0.990327	0.963285	1.00022	0.980179	1	1	1	1.11935	1.00044	0.999312	0.999911	1.00018	1.01457	0.999955
245975_at	1.15355	0.910751	1.07808	0.973015	0.994013	1.05317	1.03205	0.974306	0.986971	1.00599	0.991904	1.06561	1.03176	1	0.895581	1.09274	1.07201	1	1.08978	0.776243	0.927734	0.98125	0.966297	1.069	1.22043
245976_at	0.834989	1.23663	0.955717	1.01436	0.985645	0.937705	1.05134	1.228	1.29971	0.861078	0.960862	1.11995	2.43316	1.58203	1	0.99925	0.937227	0.938337	0.736718	1.00074	0.960512	1.14863	1.00074	0.975949	1.65936
245977_at	1.0464	1.0586	0.900019	0.84516	0.954015	0.947493	1.03787	1.04106	0.970083	0.969242	1.03377	1.02992	0.998103	0.764832	0.838888	1	1.16614	1.20735	1.01853	0.898293	1.03364	0.92095	0.952374	1.13276	1.12074
245978_at	0.876894	0.906873	1.07048	0.698305	1.23623	0.732015	0.992543	0.898916	1.24291	1.15787	1.0509	1.00746	0.856914	1.08704	0.752766	1.07496	0.959306	1.06783	1.03967	1.12555	0.697665	0.75451	1.31994	1	0.959879
245979_at	1.10157	1.18824	0.990727	1.19474	1.00927	0.888237	0.960635	0.969029	0.904539	0.934527	1.09036	1.04646	1.20317	1.00171	0.995417	1.00514	0.99596	1	1.01427	1	0.978248	0.980581	1.07557	1	0.996556
245980_at	1.21699	0.889548	0.977393	1.19466	1.20779	1.02261	0.965001	0.741417	0.927033	1.06675	1.03594	0.958814	0.821679	1.01697	1.25993	1.43507	1.03157	1	0.935293	0.960886	1.09866	1.18832	1	0.996183	0.77522
245981_at	1.02033	1.01032	1.00255	0.931568	1.02265	0.996983	1.02314	1.03384	0.98524	0.805717	0.915596	0.997446	1.05566	0.991	1	0.879036	1.06973	1.10162	1.16257	1.03114	0.915403	0.906477	1.14391	1	0.948564
245982_at	2.12779	1.76024	0.905219	0.475135	0.779851	2.28857	3.05124	0.963098	0.610513	0.42741	1.0369	1.47222	2.91372	0.804978	0.241054	0.428152	1	1.62088	1.27709	0.628485	0.428949	0.437169	1.1757	1.83697	1.93774
245983_at	0.969927	0.943159	0.981306	1.09375	1.0086	0.994908	1.06584	1.04099	0.983313	1.02843	1.00509	0.902972	0.983452	0.889106	1.06599	1.12011	0.993011	1.01661	0.86292	0.846606	1.06958	1	1.01442	1.15176	0.992623
245984_at	1.04809	1.1575	1.05427	0.849387	0.951908	0.908216	1.06562	1.12172	1.14102	0.90178	0.931687	0.948434	1.38469	1.45834	0.88906	1.00047	1	0.919679	1.34574	1.45257	0.989004	0.761292	0.78301	0.887291	1.2477
245985_at	1.12521	1.08506	0.930103	0.893787	0.982985	0.99459	1.15051	0.974029	0.982053	1.00541	1.02054	1.06644	1.06202	1.00267	0.982531	0.965603	0.993169	1.05946	1.03809	1.00588	0.933691	0.946387	1	1.14974	0.970858
245986_at	1.01885	1.10481	1.05085	0.944244	0.995516	0.993595	1.00448	0.966051	1.02219	0.939082	1.01308	0.993901	1.13172	0.932481	1	1.06136	1.05628	1.0586	1.0597	0.887114	0.894069	0.921296	0.99337	1.07403	1
245987_at	1.01537	1.32	1.09808	0.95558	0.984632	0.975493	1.27942	1.3169	1.22052	0.982209	0.900731	0.960007	1.44564	1.04912	1.16364	0.89712	1.16271	1.07263	1.02126	1	0.951895	0.950698	0.888333	0.909936	0.810153
245988_at	0.911736	0.950823	1.05346	0.998835	1.00117	1.09783	0.97743	0.973727	1.1019	1.0201	1.01465	0.988461	0.965101	1	1	1	1.11739	1.06487	1.03501	1.01434	1.00902	0.978097	1	1	0.912874
245989_s_at	0.908495	1.00855	0.951008	0.875469	1.06813	0.980888	1.13036	0.988144	1.13928	0.991449	1.0733	1.02283	1.00729	1.0378	1	1	0.969136	0.904842	0.962862	0.999702	1.24274	1.14128	0.959654	0.849838	1.19368
245990_at	0.968441	0.980569	1.00008	1.32991	1.10326	1.25373	1.17804	0.995417	0.999924	0.998642	1.14672	0.94093	0.911006	1.02528	0.980794	1.01049	1.05225	0.98513	1	1.03834	0.990584	0.954059	1.01986	1.68342	0.72939
245991_at	0.857684	1.01469	1.11852	1.00021	0.952292	0.91236	0.933344	0.990853	1.07349	1.11071	0.99979	1.01893	1.01687	1.20142	1.2369	0.924861	0.921165	1	1.07916	1.23707	1.24099	0.949075	0.893561	0.823354	0.935829
245992_at	1.00347	0.860886	1.12494	1.07097	0.996528	1.77731	0.931896	0.821525	0.871382	1.04219	1.01747	0.9712	0.952876	1.06032	0.994186	1.02825	0.998045	1	1.02629	1.19992	0.984768	0.990576	1.03768	1.02273	0.994264
245993_at	0.959046	1.16084	0.973505	1.11839	1.0018	1.10356	1.23398	1.03992	0.932035	0.9982	0.989406	0.92534	1.01474	0.918204	0.851984	1.1561	1.05473	0.979486	1	0.762978	0.933153	1.33942	1.0844	0.907226	1.06863
245994_at	0.948946	0.944401	1.08259	1.17139	1.00349	1.51887	0.996513	1.03516	0.907388	0.94251	1.02038	0.972722	0.985976	1.0042	0.997154	1.00284	0.997179	1	1	1.09678	0.925728	0.990078	1.05187	1	0.997154
245995_at	1.0918	0.899605	1.02802	1.03292	1.12789	0.949478	0.872173	0.895331	1.01329	0.911321	1.08939	0.986714	0.992545	1.01122	0.998162	1.00368	0.996266	1	1.00931	1.00934	0.992505	0.988824	1.01305	1.00188	1
245996_at	0.948982	1.04061	0.997613	0.964774	0.986546	0.862421	0.954388	1.04495	1.00239	1.26862	1.08277	1.10971	0.949506	1.08654	0.999428	1.01661	0.996574	1	1.11241	1.11349	0.992583	0.973597	1.02009	1.00462	0.996576
245997_at	0.935722	0.927356	1.0969	1.03277	1.01057	1.22677	0.878176	0.989431	0.818186	1.07987	1.1125	0.977181	0.992901	1.16565	0.997086	1.04212	0.990059	0.997031	1.04061	1.2135	0.98448	0.98592	1.14753	1.05486	1
245998_at	1.00015	0.957113	0.981955	0.972783	0.970227	1.05216	0.999321	1.12257	0.999848	1.01406	1.0499	1.11696	1.00761	1.09797	0.94196	0.743358	0.851104	1.12403	1.4076	0.822149	0.949547	1.02886	1	1.06128	0.99472
245999_at	0.963426	1.02722	1.01803	0.998004	0.933008	0.885115	0.953499	1.0902	1.02454	1.0456	0.973474	1.002	1.07714	1.1502	1.01305	1	0.978461	0.873991	1.04013	1.03553	0.927967	0.968518	0.953684	0.840114	1.02106
246000_at	0.924224	0.871577	0.994103	1.20738	0.985242	0.999945	0.856699	1.11185	1.03807	1.10581	1.00568	1.00006	0.766605	1.39853	0.997401	1.01661	1.11293	1	1.01575	1.46068	0.964212	0.943953	0.987804	1.00616	1
246001_at	1.67272	1.15892	0.786608	0.684037	1.14049	1.08681	0.357591	1.57227	0.900285	0.789314	0.913192	1.17777	1.30158	1.04891	0.452917	0.991423	0.989089	0.95697	1.02816	1.19945	0.926457	0.776993	1	1.00746	4.18823
246002_at	0.959224	1.22326	1.14918	1.12967	0.899509	0.899462	0.951595	1.07609	1.13972	1.04078	0.940878	0.83479	1.00476	1.28461	1.3915	1.20274	0.998687	0.921649	1.00476	1	1.70359	0.971862	0.569487	0.488289	0.974992
246003_at	1.03886	0.85444	0.778778	0.96324	1.02581	0.998515	1.05583	0.844543	0.866479	1.00149	1.1087	1.03119	0.9927	0.953604	1	1.15307	1.06504	1.01075	0.90358	0.875112	0.974877	1.03982	1.16856	1.02331	0.997943
246004_at	0.86888	0.542462	0.812249	1.64134	1.50612	1.22341	0.8701	0.50002	0.806458	1.33904	1.32579	1.1299	0.300702	0.507903	1.28971	1.22919	1.09153	0.694457	0.511082	0.81341	1.40166	1.31995	1.17837	1	0.488967
246005_at	1.16755	0.937406	1.11845	1.09244	0.869646	0.987707	0.896265	0.904612	1.01229	1.1513	0.933741	1.02747	0.954671	0.973856	1.4439	1.38057	1.14159	1	0.932686	0.917489	1.30869	1.20586	1.06048	0.922322	0.896639
246006_at	0.944331	1.16235	0.954237	0.866478	0.989377	0.849757	1.01192	1.09622	1.03978	1.04634	0.94335	1.01062	1.02748	1	0.970626	0.94819	1	1.00111	1.08069	0.971259	0.979523	1.00806	0.980656	1	1.07714
246007_at	0.783	0.794813	1.29895	1.76138	1.06671	0.962267	0.788211	0.985917	1.24158	1.2501	1.01408	0.840143	0.529311	1	1.69396	1.37733	0.83564	0.619436	0.732709	1.3237	1.37417	1.58813	1	0.71996	0.818953
246008_at	0.989086	0.998621	1.08214	1.17431	0.916027	0.988246	0.963234	1.00138	1.06641	1.07392	1.07236	0.986535	0.821914	1.07949	1.08493	0.657212	0.92886	1.01457	1	0.893382	1.30795	0.878836	1.09039	0.869521	1.04988
246009_at	1.02952	0.970862	1.06455	1.04498	0.831666	0.969486	1.03611	1.01537	1.06925	0.968906	0.881071	0.984631	1.06155	1.06575	1	0.936583	0.732322	1.01288	1.12115	0.999696	1	1	1.09737	0.951937	1.22116
246010_at	1.02542	0.987823	1.05276	1.09833	0.983225	1.0422	0.962523	0.975036	0.903109	1.03159	1.01218	0.960855	0.927713	1.21656	0.945244	1.00754	1	1.02323	0.974556	1	1.01268	1.1388	0.91992	0.970308	0.869332
246011_at	0.927644	1.20054	1.35822	1.10522	0.817384	0.845304	0.812864	1.11412	1.37753	1.07236	0.774838	0.771106	0.823193	2.00649	1.4574	0.889784	0.944686	0.759472	1.9545	1.90776	1.66434	0.84532	1	0.760982	1.47433
246012_at	1.02698	1.0052	0.981709	1.01156	0.930484	0.839801	0.973211	1.0828	1.03405	0.97458	1.00473	0.995272	0.997991	1.10615	1.06179	1.00144	0.898746	0.934321	1.00257	1.00787	0.767069	0.997991	0.997991	1	1.07429
246013_at	0.715899	0.851418	1.0556	1.01515	1.06371	0.997384	0.893915	0.631962	1.00262	1.21234	1.35838	0.865921	0.956741	1.24071	0.983924	1.03596	0.996629	1	1.16001	1.28889	0.985435	0.983924	1.05206	1.08609	0.990753
246014_at	0.751976	0.966232	1.23797	1.02652	1.17636	1.26868	1.20155	0.89023	1.0044	0.801459	0.847208	0.995596	0.912688	1.05265	0.953065	1.09584	1	0.966128	1.01038	1.11385	0.948324	0.953041	1.04132	1.01501	0.998166
246015_at	1.05864	0.980427	1.2043	1.1348	0.935603	0.937609	0.939388	0.938665	1.01957	1.09777	1.08363	0.957254	0.998128	1.02524	1.00236	1.0006	0.938623	0.699697	1.0006	1.3564	1	0.670793	0.999639	1.00284	1
246016_at	0.968388	0.980722	0.913942	0.973107	0.917466	1.01308	0.986921	1.05122	1.08441	1.05692	1.08517	1.1703	1.29488	1.01517	0.998	0.987792	0.995957	0.998998	1	1.10811	0.972735	1	1.00506	1	0.97472
246017_at	1.0143	0.980527	0.995791	0.994239	0.933108	1.01973	1.09634	0.951476	1.0073	1.03426	0.994566	1.00421	1.25313	0.754948	0.8353	1	0.958294	1.14199	1	0.815234	1.00441	0.928873	1.14327	1.14482	1.08198
246018_at	1.00979	1.15149	1.07975	0.969153	0.990213	0.90177	0.947593	1.14032	1.11863	1.12348	0.974396	0.982925	0.865401	1	0.893069	1.02838	0.830096	0.844454	1	1.22483	1.05849	0.999349	1	0.999853	1.55972
246019_at	0.891096	1.01852	0.960637	1.02156	1.01779	0.932383	0.973797	0.90247	1.00603	1.17974	0.993966	1.07369	0.621244	0.839365	1.18168	0.96487	1.02046	1.10703	1	0.936111	1.22486	1.17689	0.946947	1.08349	0.840395
246020_at	0.976162	1.13928	1.17083	0.917204	0.897493	0.90477	0.98094	0.938595	1.01906	1.11608	1.11617	1.06151	0.966182	0.957008	1.35213	1	0.955747	0.968276	1.02947	1.04442	1.08968	1.19599	0.949647	0.92578	1.03958
246021_at	1.26533	1.10434	0.878977	0.775737	0.991404	1.14501	1.14735	0.988641	0.774686	0.826293	1.04004	1.0086	0.923166	0.848856	0.74049	0.996258	1.19845	1.11707	1.03799	0.755341	0.794582	1	1.26696	1.16859	1.06853
246022_at	0.82838	0.94395	1.40366	1.16182	1.05326	1.12933	0.965943	0.952352	0.805167	0.933327	1.07395	1.03406	1.02448	1.02746	0.937819	1.00572	0.97832	0.952419	1.01452	1.09095	0.929165	0.981242	1.09601	1	0.982571
246023_at	1.00428	0.950342	1.22077	0.951904	1.04439	1.10959	0.995725	1.01949	0.772247	1.05771	0.994686	0.970921	0.778155	1.01619	0.969705	1.01084	0.99352	1	1.00427	1.1461	0.991355	0.993502	1.02059	1.3257	0.997799
246024_at	0.977557	1.04863	0.931593	0.992082	0.920173	1.39557	1.00792	1.13443	0.869174	0.931156	1.05455	1.01978	0.944407	1.08256	0.965953	1.05735	0.996568	1	1.03359	1.08606	0.977975	0.989951	1.07593	1.01002	0.996568
246025_at	1.02586	1.34049	0.97414	1.16499	0.931109	1.15397	0.937534	0.949979	0.960165	0.97201	1.202	1.19895	0.960224	1.05707	0.992511	1.0245	0.992551	1	1.01735	1.06942	0.987551	0.982705	1.04706	1.00246	0.965073
246026_at	1.00846	1.02869	0.932843	1.00997	1.04303	0.865379	1.06084	0.983388	0.965834	0.990616	0.991535	1.01218	1.01434	1	0.981456	0.903108	0.931747	1.01416	0.975934	0.911261	1.09309	1.0437	0.992374	1.05975	1.10917
246027_at	1.07219	1.12295	0.993289	1.00671	1.14245	0.950122	1.03881	1.04503	0.93258	0.978424	0.94997	0.936047	0.924639	0.87478	1	0.964958	1.03214	1.20336	1.00363	0.817028	1.03574	0.908412	1.04343	1.06443	0.999064
246028_at	0.968545	0.969576	1.22645	1.0623	0.97453	0.948232	0.790566	1.04034	1.16987	1.20706	1.01859	0.981407	1.08754	1.83533	1.82471	1	0.767298	0.782344	1.26478	2.40118	1.45496	0.925024	0.648034	0.765357	0.784188
246029_at	0.983954	0.995994	0.958396	0.947105	0.975306	1.04182	1.02793	1.00401	0.991491	1.07187	1.05928	1.03298	1.12729	1.02954	0.944858	1.03406	0.997666	0.937767	1.0302	0.968974	0.907654	0.981202	1.02238	1	1.03803
246030_at	1.13394	0.98329	0.883967	0.913524	0.963253	1.21174	1.04405	1.11744	0.953933	0.946358	1.01671	1.18543	1	0.929734	0.597146	0.775059	1.00508	1.07643	1.05036	0.777049	0.692231	0.825228	1.0008	1.1541	1.14861
246031_at	0.957345	0.8449	1.03518	1.08235	1.07839	1.10052	0.931303	0.889944	0.990181	1.10877	0.894832	1.00982	0.946454	0.949153	1.17197	1	1	1.05029	0.966202	1.12574	1.21859	1	0.909489	1.04894	0.805766
246032_s_at	0.829721	0.843162	1.04419	1.09258	0.951222	1.18151	0.955812	0.793508	0.880732	1.11897	1.13442	1.04536	0.956697	1.03522	0.997133	1.01457	1	0.961643	1.01536	1.03076	0.970192	0.998035	1.28751	1.00709	0.998093
246033_at	0.962966	1.07964	1.24132	1.2127	0.8527	0.807788	1.03621	0.932225	1.13514	1.1701	0.963789	0.771465	0.778979	1.20355	1.27597	1.12635	0.873827	0.996685	1	1.50426	1.40397	1	0.921146	0.961584	0.859227
246034_at	0.918532	0.936138	1.02424	1.09557	1.18604	0.941977	0.989907	1.08311	0.877289	1.01009	1.05243	0.916104	0.90882	0.919676	1	1.00279	0.997221	1	1	1	1.3539	1.00588	1	1	0.992254
246035_at	1.00226	1.01725	0.989408	0.957287	1.01599	0.961793	0.986161	0.997741	1.06735	1.17392	0.991404	1.12018	1.07539	1.00007	0.971662	0.962911	1.08513	1.02968	1.01141	0.849145	0.88182	0.875609	0.955774	1.04831	1
246036_at	0.989163	1.01084	0.975484	0.881373	0.930448	0.899298	0.916095	1.04681	1.14203	1.03867	1.09202	1.18545	1.02442	0.977123	1.0197	0.986251	1.02535	1.05662	1.05073	0.770216	0.984057	1	1	0.917873	1.37685
246037_at	1.11923	0.996043	0.988532	1.00206	1.00796	1.05436	0.976563	1.22196	0.997938	0.955753	0.965091	1.04663	0.967909	1	1.32175	0.892502	1.00148	1.04672	1	1.05444	0.988185	0.99989	0.945334	1.12128	1
246038_s_at	0.989284	0.938041	0.560179	0.691942	1.01072	1.68049	1.09608	1.05575	0.702393	0.909664	1.66888	1.73269	1.04011	0.860303	0.674691	0.92608	0.906808	1.38763	1	1.02454	0.834246	0.940204	2.12212	2.52314	5.85085
246039_at	1.0273	1.01066	0.977698	0.908974	0.989336	0.965387	0.978966	0.986151	1.16014	1.07773	1.07181	1.20943	0.999412	0.999945	1.16853	0.974291	1.13081	1.00031	0.890682	0.918648	1.02473	1	1.1379	1.00082	0.896883
246040_at	1.02333	0.929312	0.981187	1.04671	0.963437	1.01745	0.98255	0.867318	0.940095	1.04509	1.07423	1.04128	0.713837	1.01109	0.91765	1.0351	0.982699	1.01703	0.940592	1.02737	1	0.958235	1.10526	1.18313	0.907775
246041_at	1.1286	0.990583	0.907478	0.929348	0.979508	1.00942	1.13538	0.945715	0.876911	1.07144	1.07051	1.046	0.986617	1.05962	0.743889	1.2165	1.09277	1	1.01959	0.986617	0.883769	1.00427	0.983385	0.929751	1.07113
246042_at	0.990951	0.994649	1.03752	0.972853	0.975951	0.968327	0.970233	1.04217	1.03589	1.0642	1.13281	1.00535	0.998668	0.99521	0.967594	1.03597	1	1.03204	0.911457	1.01491	1	1.02445	0.958801	1.06144	1.30794
246043_at	0.940743	1.12852	1.00957	1.03382	0.976216	0.888561	0.885702	0.850176	0.990427	1.11955	1.17171	1.09729	0.998789	0.964507	1.08382	1.00061	1	1.09441	0.909154	1.00134	0.936404	0.877592	1.22427	1.02196	0.875867
246044_at	1.00873	1.08248	0.945498	0.840752	1.12263	0.921035	0.915378	0.991268	1.05681	1.07368	0.968478	1.07633	0.999834	0.873249	1	0.859602	1.0729	1.04458	1.02611	0.950797	1.03856	0.946625	1.04532	1.14059	0.909759
246045_at	1.13098	0.944068	1.01197	0.908141	0.868663	1.00233	0.682246	1.09935	0.997668	0.959514	1.0315	1.14328	0.647475	1.07666	0.997317	1	1	0.99773	1.08297	1.04786	1	0.895087	0.618333	0.997831	1.79457
246046_at	0.818988	0.993925	1.00212	1.11826	0.997883	1.18679	1.03644	0.822029	0.901119	1.01752	0.983277	1.00586	0.978257	1.0217	0.974408	1.02185	0.994976	1	1.02003	1.08689	0.991618	0.998346	1.02003	1	0.996624
246047_at	0.861887	1.01718	1.23608	0.968738	1.01199	1.28556	0.920738	0.898186	1.25596	1.05834	0.988008	0.864445	0.987398	1.01421	0.925246	1.01127	0.99861	1	1.01127	1.01841	0.99861	0.994404	1.01274	1.0339	0.993023
246048_at	0.947174	0.954178	1.21617	0.972863	0.938262	1.28383	1.08793	1.27005	0.958724	1.11152	0.99846	1.00154	0.91031	1.05729	0.976293	1.03529	0.807796	1	1.10864	1.21102	0.989331	0.98929	1.15803	1.05795	0.999335
246049_at	0.975055	1.05627	1.02495	1.14962	0.969964	1.15603	0.956607	0.791762	0.842463	1.08333	1.04524	0.948457	1.03562	1.47701	0.824275	1	0.974293	0.985857	1.04282	1.16876	0.960051	0.984245	1	1.02286	1.06861
246050_s_at	0.941308	0.991922	1.0018	0.977336	1.0193	1.01917	1.05149	1.03482	1.09393	0.992078	0.967613	0.998202	0.989349	0.963678	1.052	0.91191	1.05042	1.00715	0.937606	1.06018	1.03162	1.00146	1	0.979866	0.848756
246051_at	0.992948	0.931037	0.879147	0.912141	1.05397	1.09592	1.0554	0.944134	1.00705	0.967284	1.07508	1.10865	0.984259	0.707972	0.820679	1.11427	1.21549	1.0587	0.899158	0.802159	1	1.08492	1.12879	1.10143	0.94544
246052_at	1.01827	0.97389	1.00892	0.991084	0.908852	0.901861	1.01069	1.05154	1.0931	1.04576	0.833572	0.873873	0.930152	1.00131	0.999206	1	0.998673	0.999475	1.02187	1.00185	1.22365	0.982585	1.05852	1.54286	0.983325
246053_at	0.886419	0.925967	0.992321	1.00768	0.924233	1.05294	0.922506	1.0308	1.01932	1.0334	1.01017	0.973114	1	1.25219	1.04213	1	1	0.994807	1.01084	1.00291	1	0.99329	0.930069	0.996038	1.0461
246054_at	1.0122	0.910132	1.05813	1.24744	1.12898	1.15583	1.15626	0.987796	0.924172	0.934518	0.898241	0.925312	1.25366	0.942989	0.984377	1	1.00656	0.938029	1.16189	0.841448	1	0.992587	1.01237	1.90428	1.22959
246055_at	0.931939	0.853888	0.939181	1.06724	1.07896	1.0929	0.906554	0.993789	0.954654	1.08495	1.17352	1.00621	0.668176	0.666213	0.995396	1.09139	1.15565	0.957242	0.823259	0.744423	1.08821	1.23708	1.18999	1	1.44744
246056_at	0.999492	1.02506	1.0035	1.00051	1.10764	1.06492	1.11718	0.950839	0.971287	0.909246	0.992961	0.986243	0.995573	0.961925	1.00343	1	1.03979	1.04537	0.978714	1.0337	0.987723	0.999944	1.13021	1	0.933646
246057_at	0.760561	0.837244	0.860471	1.1088	1.08754	0.926433	0.943513	0.868993	1.07761	1.27951	1.11778	1.05649	0.526385	0.767971	1.26205	1.41153	1.01415	0.833654	0.588684	0.662612	1.36589	1.30223	1.05812	1	0.787033
246058_at	1.09074	0.971424	0.968826	0.846977	1.001	1.03957	0.983574	0.92335	0.999003	1.01077	1.05125	1.00963	1.06631	0.918524	0.972909	0.853159	1.05524	1.14446	1.05617	0.928968	0.961047	1	1.19581	1.1297	0.99349
246059_at	1.01924	0.995963	1.09469	0.953487	0.93139	0.946026	1.06521	1.07896	1.03988	0.997927	0.966328	1.00207	0.947024	0.999679	0.999586	1.00009	1.13158	1.02537	1	1.08409	1.07225	1.10185	0.977024	0.999679	0.870433
246060_at	0.994504	0.911663	1.09388	1.0055	0.945193	0.986776	0.865097	0.866689	1.00786	1.05161	1.05401	1.03931	0.876685	0.992443	1.02663	0.950862	1.00661	1.01701	1	1	1.01722	1	1	1.12553	0.856505
246061_at	1.03239	0.96014	0.916815	1.03819	1.04952	1.00868	0.993148	0.91551	1.00685	1.02128	0.976647	0.991163	1.04421	0.98356	1.02465	1	1.01529	1.04872	1.00007	1	0.931315	0.999967	0.970861	1.04849	0.999967
246062_at	0.996894	1.00311	1.01144	1.05818	1.02027	1.02152	0.977966	1.07571	0.967668	0.996025	0.993786	0.969838	0.876088	1.01191	1.28004	1.09425	1	0.997545	0.956441	1.17859	1.11767	1.02254	0.908479	0.849796	0.97397
246063_at	1.07153	0.90949	1.05146	1.08337	1.01407	1.00034	0.893396	1.03915	0.95471	0.999659	0.98639	0.927021	0.971969	0.99659	1.16053	1.4997	0.811385	0.969561	0.955184	0.961522	1.56623	1.01128	1	1.0011	1
246064_at	0.970209	0.951088	0.92632	1.08354	1.04146	1.00103	0.915255	0.921119	0.999477	1.04	1.00052	1.01989	0.970319	1	1.01717	1.04793	0.985999	0.954029	0.886489	1.0008	0.902029	1.06214	1.01317	0.970163	1.00192
246065_at	0.89496	1.01057	1.08202	0.989425	1.1806	0.783911	0.909482	0.765236	0.943732	1.28167	1.24873	1.28075	0.924942	1.02268	0.989051	1.04218	1	0.979275	1.04218	1.17289	0.978038	0.989051	1.11666	1.00616	0.998835
246066_at	0.985413	0.919823	1.01187	0.972155	0.998128	1.05706	0.972233	0.922125	1.00187	1.07853	1.0344	1.00669	0.871284	0.995737	1.04235	1.0624	1	0.812082	0.932805	1.0506	1.03603	1.07217	1	0.979985	0.809831
246067_at	1.14325	1.10495	1.02462	0.997682	0.927409	0.913775	0.89723	0.945868	0.937677	1.14937	1.00232	1.04044	1.12369	1.00296	0.99851	1.25941	1	1.26658	0.993298	1	0.700741	1.54078	1.00296	1	0.629049
246068_at	0.997867	0.936973	0.934166	0.894694	1.08663	0.907236	1.01841	1.00488	0.992759	1.03761	1.00213	1.02099	1.00785	0.975962	0.987267	1.07816	1.08334	0.987686	1.00367	0.953893	0.998573	1.00115	1	1	0.994307
246069_at	1.49662	1.28626	1.01217	0.922371	0.931544	0.98783	1.33155	0.958303	0.933402	0.90835	1.0962	1.20115	1	0.738978	0.927917	0.882338	1.46476	1.6846	1.22322	0.830918	0.906905	1.01849	1.72098	1.40613	0.82261
246070_at	1.0131	0.854293	0.982809	1.01159	1.00126	0.917192	0.998737	0.897131	0.9163	1.04335	1.10413	1.00313	1.02864	1.00438	0.885103	1.13629	0.960012	0.98169	0.889629	0.863052	1.0648	1	1	1.02473	1.16093
246071_at	1.10169	1.12261	0.828978	0.763429	1.18179	0.997062	0.498759	1.58303	1.00181	0.871578	0.998194	1.14295	0.999913	0.885758	0.909733	1.14021	1.20224	0.912838	0.871455	0.655652	1	1.32428	1.00047	1.00043	3.20788
246072_at	0.858797	0.911185	1.00766	1.19657	0.992342	1.27992	0.92286	1.14288	1.15587	1.01117	0.948128	0.948335	0.969631	1.06367	0.927095	1.09705	0.997003	1	1.09398	1.09705	0.891772	0.987782	1.05251	1.0131	0.992929
246073_at	0.990165	1.03155	0.925089	0.980289	0.98137	0.869939	1.07936	1.03469	1.02689	1.00983	0.964188	1.0775	1.36329	1.12654	1	0.979374	0.914812	1.05389	1.18065	0.970777	0.899103	0.886227	0.894988	1.03429	1.35331
246074_at	0.934108	0.980408	0.927574	1.07665	0.960318	1.03715	1.04992	0.958488	1.09413	1.06362	1.01959	0.974622	1	0.916014	1.03925	1.19376	1	1	0.950635	0.994927	1.26562	1.14567	1.00004	0.826191	0.893307
246075_at	1.3352	1.00768	0.804518	0.936003	1.07458	1.15645	0.608022	1.48092	0.918786	0.830804	0.99232	1.15437	0.997406	1.0019	0.827175	1	0.998962	0.999479	1.37479	1.00242	0.945135	0.998445	1.00087	1	2.15907
246076_at	0.926333	0.934117	0.905683	1.01463	0.910269	1.01494	0.783288	1.00901	0.990991	1.02578	1.04145	1.02003	0.827139	0.746082	1.16204	1	1.0491	0.982185	0.771699	0.881386	1.12768	1.17299	1.05363	0.988311	1.09204
246077_at	0.887635	0.920234	1.00733	0.992673	1.03206	1.12713	1.0447	1.11634	0.804509	1.00813	0.937532	0.985093	0.899427	1.02819	0.996099	1.02579	0.996099	1	1.01664	1.0477	0.991007	0.991002	1.06439	1.0335	0.9884
246078_s_at	1.1729	0.946533	1.12729	1.17843	1.02097	0.975741	0.847361	1.18903	0.81829	0.979026	1.07777	0.921978	0.960423	1.06044	0.996322	1.00458	0.98191	1.01339	0.996983	1.23684	0.989252	1.01377	1.14527	1	0.990559
246079_at	1.02201	0.977995	1.20275	1.04387	1.05624	1.0285	1.04461	0.942495	0.916152	0.882491	0.915547	0.913568	0.954075	1.00286	1.1832	1	0.996625	0.999217	1.00026	1.00703	0.986772	0.999217	1.00077	1.01893	0.992438
246080_at	1.12164	1.00544	0.994559	1.14303	0.88771	1.33131	1.14019	0.942717	0.836226	0.867817	1.06679	0.871843	0.62132	1.01353	0.485497	1.00878	1	0.998024	1.02548	1.25927	0.79423	0.999204	1.23659	1.02085	0.996802
246081_s_at	1.17444	1.0811	0.888538	0.787778	0.918271	1.01699	0.991358	1.05105	0.998124	0.865376	1.00188	1.04078	1.18012	0.944555	1.3134	1.02048	1.4261	1.40638	1.21915	0.726217	0.832149	0.998413	0.995636	0.998447	1
246082_at	0.982318	0.916307	1.18558	0.917535	1.13039	1.00848	1.05757	0.850245	0.753089	1.10698	1.04199	0.991518	0.93848	1.35557	0.991494	1.0649	0.994843	1	1.05988	1.11454	0.994843	0.98292	1.07868	1.02564	0.989807
246083_at	1.04412	1.00018	0.95702	1.02823	0.999816	0.862895	0.987663	1.02255	0.952237	1.03448	0.958739	1.05175	0.997464	1	0.999275	1.00159	0.999641	1	1	1.00101	0.999711	1	1.00051	1.07183	0.999712
246084_at	1.07389	0.94811	0.997784	1.30163	1.07857	1.11117	1.06002	0.990929	0.811514	0.947473	0.903405	1.00222	1.0136	0.841545	0.739266	1.00177	1.08864	0.999642	1.00177	0.778504	0.998757	0.998944	1.00349	1	1.19239
246085_at	1.01029	0.879425	1.0145	1.04347	1.09215	1.16772	0.914007	0.989708	0.8531	0.91352	0.932918	1.03148	0.971118	1	0.869289	1.01703	1.02019	1.11228	1.01719	0.969939	0.87794	0.759056	1.00317	1.0554	0.925913
246086_at	0.99449	0.895882	1.12009	1.00551	1.07472	1.21355	1.02314	0.903179	0.891729	1.02525	0.952229	0.956329	0.937089	1.13639	0.9892	1.01432	0.996398	1	1.01615	1.11669	0.990963	0.976769	1.04309	1.00543	0.996398
246087_at	1.006	0.994003	0.990188	0.907705	0.834784	0.936078	0.94414	1.02453	1.02519	1.04316	1.08472	1.08952	1.04782	0.905329	0.986858	1.11979	1.1979	0.996483	0.913372	0.786904	1	0.995351	1.00133	1.04134	1.15124
246088_at	1.03921	0.863476	0.991485	0.966773	1.16952	0.986777	1.00851	0.8963	0.936512	1.08667	1.13464	1.06257	0.98209	0.937769	1.23706	1	1.12032	1.12641	0.949676	0.76483	1.3586	0.94396	1.06004	1.09117	0.754485
246089_at	0.988362	1.08621	1.01726	0.971528	0.977677	0.801932	1.01164	1.03779	1.02101	1.01501	0.950505	0.951048	1.05082	1.00196	1.12782	0.978074	1.01963	0.906168	0.992335	1	1.03957	0.995995	0.866325	0.81217	1.05941
246090_at	0.850913	0.891495	0.886434	0.938155	1.02716	1.00322	0.967206	1.0675	0.996775	1.06034	1.04451	1.03673	0.982919	1	1.0457	1.10332	0.961586	0.770067	0.997337	1.04458	1.15764	1.1682	0.908992	0.748571	1.22036
246091_at	1.07603	0.983163	0.921215	0.899052	1.15759	1.01684	1.06333	1.10886	0.859089	0.977572	0.939835	1.07327	0.998674	0.88139	1.03065	1.06083	1.11296	1	0.993448	0.81605	1.02483	1.07939	1.00491	0.996533	0.940058
246092_at	1.00496	1.01986	1.05116	0.923572	1.01772	0.861106	0.972355	0.995041	1.03678	0.937749	1.02387	0.970051	0.96782	1.07564	1.02773	1.03838	1	0.894494	1.03275	1.06628	0.982406	1.00591	0.900932	0.951351	0.998986
246093_at	0.968818	1.19964	1.07016	1.07631	0.928986	0.912285	1.03118	1.20551	1.09534	0.928796	0.828181	0.898369	2.03745	1	0.867247	0.872736	1	1.07078	0.989554	0.755804	1	1.49956	0.902488	0.815052	1
246094_at	0.930413	1.00165	1.0221	0.902004	0.918664	1.22361	0.93876	0.977432	0.998347	1.11288	1.09813	1.1062	1	1	1.13231	1.07987	1	0.905853	1.00753	0.495627	1.05134	1	1.15095	0.939798	0.986011
246095_at	0.94402	0.888379	1.09018	0.896914	0.876422	0.861893	0.986821	1.01318	1.05152	1.09471	1.0631	1.29084	0.956435	1	1.47433	0.983565	1.04572	1.51133	0.894342	0.939166	0.999676	1.13727	1.05229	1.16451	0.864553
246096_at	0.951358	1.34918	0.916007	1.37366	1.19388	1.15383	1.0962	0.966196	1.03063	0.78922	0.858323	0.969365	0.930643	1	0.994054	1.0325	0.997022	1	1.08708	1.14151	0.977736	0.982276	1.11948	1.03551	0.991138
246097_at	1.29723	1.17669	0.959805	0.992482	0.933411	1.04324	1.03949	1.01541	0.846122	0.916272	0.936505	1.00752	1	0.86878	0.671697	0.981126	1.12264	1.27836	1	0.945682	0.735493	1.03832	1.08509	1.06022	1.09183
246098_at	0.998493	1.06748	1.0574	1.00151	1.01522	0.861165	0.818852	1.07289	1.02286	0.855946	0.934441	0.93611	0.967751	1.27089	1	1.12065	0.999698	1.35789	1.00061	0.902291	1.02686	0.707563	1	1	1.0342
246099_at	0.893114	0.953755	1.01053	0.995572	0.979983	1.03417	1.00443	0.991862	1.10594	1.19507	1.05508	0.954052	0.787782	1.00485	0.933893	1	0.489367	0.823221	1	2.74324	2.25675	1.2389	0.25203	1.88103	3.03561
246100_at	1.01131	0.843821	1.19735	0.988689	0.859611	1.14614	0.900189	0.902226	0.962387	1.24779	1.38112	1.13909	0.888989	1.18902	0.970749	1.16443	0.991953	0.9953	1.11288	1.26304	1	0.947165	1.1387	1.03795	0.978522
246101_at	0.922688	1.15224	1.02843	0.916506	0.941599	0.971567	0.922262	0.905421	1.05181	1.24747	1.17723	1.0471	1.81796	1	0.988676	1.02724	0.982225	0.990301	1.01608	1.04184	0.975813	0.975796	1.03366	1.00163	0.985481
246102_at	0.70653	1.0955	1.14546	1.07452	0.949489	1.09139	1.12024	0.860193	0.818958	1.03908	0.960924	0.76715	0.976604	1.0702	0.976527	1.00374	1.25605	0.988622	1	1.09664	0.984046	0.943373	1.03014	1.00371	0.976527
246103_at	1.01859	0.956926	1.0228	0.891703	1.09773	0.832884	0.90063	0.846839	1.0409	1.0079	0.999439	1.00056	1.17314	1.03899	1.2456	1	1	0.944357	1.00374	0.960298	1.45942	0.87727	0.884543	0.992312	0.781624
246104_at	1.03684	1.01824	0.937648	1.44091	0.998561	1.35064	1.08322	0.984536	0.871277	1.00144	0.953645	0.986295	0.990101	0.922131	0.958286	0.921722	1	0.999805	1.00333	1.00455	0.997123	1.02918	1.03327	1.17252	1.22275
246105_at	0.747069	1.0784	1.05867	0.952186	0.765324	1.38519	1.04781	0.796862	0.539829	1.08784	1.19037	0.939151	0.778432	1.2307	0.995803	1.01265	0.994974	1	1.00085	1.34382	0.982283	0.994939	1.89733	1.00845	0.998324
246106_at	0.820027	1.22099	1.11303	1.59486	0.78024	1.13711	0.97913	1.02087	1.02919	0.820649	0.878451	0.861194	0.867714	1.0465	0.997761	1.08158	0.9978	1	1.08158	1.08032	0.946973	0.987592	1.17773	1.02038	0.967248
246107_at	1.03342	0.941903	1.18815	1.01058	0.985886	0.989418	1.10837	0.987342	0.91252	1.06656	0.977088	1.0972	0.959443	1.00425	0.995783	1.04322	0.998367	1.00425	1.01104	1.09991	1	0.999167	1.05841	0.983971	0.995783
246108_at	0.877515	0.95064	1.00197	1.16679	0.998034	1.08519	0.971676	1.1506	1.011	0.979378	0.978736	1.13251	0.976743	1.01228	0.87415	0.99589	1.04527	1.16559	1	1.04923	0.80578	0.883775	1.00406	0.99589	1.91868
246109_at	1.05249	1.03717	1.03894	1.08515	0.890249	1.00922	1.04644	0.990781	0.934568	0.967497	0.92897	0.886725	1.10144	1.1953	1	1.05706	0.94463	0.802545	1.0128	1.4183	0.983094	0.970982	0.955907	0.948628	1.11839
246110_at	1.18813	1.11538	0.992069	1.01392	1.02698	0.935148	1.00793	0.854603	0.863462	0.898061	1.02767	0.961969	0.926085	0.835676	0.821498	0.955593	1.25537	1.19713	1.05903	1	0.794904	1.04603	1.29007	1.47506	0.860815
246111_at	0.978071	1.05889	0.983721	0.935198	1.01093	0.923437	0.946603	1.0013	0.998704	1.06447	1.00454	1.02571	0.931457	1	1.17262	0.993985	1.0025	1.07894	1	1	1	1.03209	0.996641	1.08826	0.993412
246112_at	0.969139	0.913963	1.03638	1.04479	1.06762	1.09666	0.99336	0.949067	0.999966	1.00003	0.996693	1.02559	1.07354	1.1291	1.10003	1.01817	0.976035	1.11525	1	0.898918	1.07077	0.906978	0.935462	0.933186	0.706992
246113_at	0.984006	0.873751	1.13679	1.39463	1.06229	1.38474	1.01599	1.15184	0.859557	0.938275	0.884094	0.906994	0.895275	1.38464	0.952661	1.00166	0.988777	1	1.24066	1.05884	0.985172	0.985172	1.01958	2.37473	1
246114_at	0.826763	0.854719	1.89494	1.45187	1.08508	0.86598	0.643895	1.29944	1.26794	1.28361	0.857046	0.914917	0.426521	1.94639	3.03736	1.49015	1.06946	0.707866	0.975145	4.25524	2.92469	1	0.80391	0.675347	0.531175
246115_at	1.14923	1.01979	0.973175	0.889038	0.960354	1.0023	0.931169	0.995414	1.00591	0.997697	1.13834	1.09078	0.99929	0.90425	1.17302	0.930594	1.06158	1.13155	1	1.00346	0.999371	1.05803	1.00223	1	0.91854
246116_at	0.886157	1.37074	0.951322	1.05343	0.995522	1.19049	0.813349	0.863283	0.947044	1.00448	1.08965	1.03298	0.976218	1.03573	0.996031	1.02242	0.994674	1	1.02112	1.06077	0.989408	0.992029	1.02906	1.00526	0.998646
246117_at	0.896401	0.933141	0.928678	0.942451	1.11534	1.03623	0.983617	0.929198	1.02616	1.01638	1.11404	1.0693	0.806288	0.892	1.00107	0.991003	1	1.21564	0.967524	1.00615	1.10672	0.998081	1.14906	1.01335	0.998416
246118_at	0.93516	0.831045	1.08128	1.07054	1.04612	0.953072	1.30049	0.750132	0.992642	1.00736	0.961173	1.03272	0.921503	1.20506	0.976738	1.03916	0.976738	0.983923	1.02317	1.22088	0.966148	0.967855	1.06065	1.00174	1
246119_at	1.02577	0.95782	1.00938	1.09191	1.04171	0.990621	0.943809	1.02332	1.03395	0.975334	0.986956	0.927053	0.997404	1.13889	1.04048	1.00467	0.913081	0.963717	0.975281	1.11476	1.01051	1.02929	0.950936	0.930154	1
246120_at	0.968436	1.009	0.875133	0.798957	1.07273	0.990998	1.14811	0.96108	1.04714	0.983531	1.05887	1.14203	0.914051	0.638197	1.00134	1.0365	1.17643	1.15857	0.917474	0.744612	0.934025	1.13776	1.13228	1	0.688842
246121_at	0.959274	0.808015	1.05056	1.15523	1.02536	1.23217	0.964825	0.974642	0.63181	1.0262	1.07151	0.938517	0.986609	1.0109	0.913093	1.45694	0.995251	0.999716	1.00083	1.53287	0.911641	0.991304	1.00166	1	1.0109
246122_at	1.23552	1.12855	0.888253	0.925969	0.910729	1.10555	1.25481	0.967397	0.892305	1.00391	0.996086	1.04559	1.38117	1	0.870413	0.726327	0.8546	1.06255	1.23224	1.00044	0.817656	0.895614	0.96266	1.41956	1.21809
246123_at	1.06173	0.907841	1.15538	0.927601	0.936719	1.64957	1.16053	1.01781	0.982186	0.932517	1.15636	0.944838	0.971894	1.05594	0.995249	1.03738	0.992934	1	1.01869	1.07239	0.983638	0.985973	1.02801	1.00926	0.997621
246124_at	1.09819	0.994541	0.929963	1.12411	1.00789	1.00213	0.997866	0.967898	0.933979	1.07605	1.01327	0.987265	0.91436	1.02299	1.00098	0.992241	1.07456	1.08822	1.00348	0.965214	1	0.951507	0.976264	1.02704	0.830368
246125_at	1.30722	1.00639	0.754836	0.734144	0.887664	1.25563	1.37364	1.01274	0.906042	0.888804	1.02758	0.993608	1.44766	0.858783	0.457823	0.530943	1	1.16179	1.2585	0.870009	0.633884	1	1.17474	1.18553	1.36379
246126_at	1.22024	1.20395	0.981917	0.866595	0.887679	1.11341	1.1534	0.947593	1.00801	0.920687	0.991987	1.07631	1.17858	0.711697	0.593886	0.808372	1.30494	1.45434	1.18553	0.775663	0.641807	0.982431	1.31055	1.26985	1
246127_s_at	1.00898	1.02062	0.991024	1.01306	0.973502	1.03329	0.930135	1.06906	1.04536	0.85656	0.873106	0.961197	0.970922	1.07926	0.99212	1.02775	0.990843	1	1.03433	1.21761	0.98943	0.982886	1.03561	1.00662	1
246128_at	0.958511	0.986537	1.02973	0.931282	0.827926	1.35002	1.01346	1.13174	0.960872	1.02613	0.926377	1.1125	0.960856	1.08681	1	1.06563	0.989379	0.994624	1.06038	1.12589	0.984007	0.985821	1.00534	1.00348	0.996458
246129_at	0.938607	0.931283	1.14678	0.972379	0.987141	1.4113	0.975545	0.748642	1.4203	1.01286	1.13977	1.09816	0.938638	1.08404	0.996725	1.10333	0.99841	1	1.05504	1.03077	0.980631	0.982243	1.0744	1.02096	0.98864
246130_at	0.891422	1.19201	1.25006	0.993947	0.826582	1.11984	0.991015	0.846025	1.00605	1.25468	1.18032	0.948632	0.814056	1.01725	0.646218	1.18934	0.99722	1	1.01173	1.01171	0.99722	0.992384	1.30647	1	0.997217
246131_at	0.974296	0.932545	0.984293	0.83906	1.01629	0.982354	1.00648	0.993524	1.22303	1.19352	1.13825	1.16259	1	0.999384	1.12582	1.07846	1.00448	1.01061	0.975453	0.999119	1.04235	0.970696	0.99857	1	0.793728
246132_at	0.977732	1.04073	0.950037	1.30246	1.13326	1.24472	1.02227	0.890124	0.884627	0.893025	1.08264	0.919585	0.99441	1.00736	0.999702	1.04507	1	1	1	1.09805	1	0.991166	1	1.00148	0.912559
246133_at	0.907219	0.972675	1.01638	0.849697	0.991481	0.95892	1.11134	1.03134	1.10646	1.03494	0.993936	1.00606	1.20236	1	1.02969	1.02808	1.13105	1	1.0152	0.97313	1.08476	0.997369	0.88504	0.835798	0.684517
246134_at	0.917279	0.929683	1.10489	1.05031	0.951682	1.04766	1.00294	0.997788	1.00221	0.974095	0.967679	1.04261	1.12297	0.901521	1.26006	1.03203	1.0737	1.15737	0.963495	0.981759	1.22643	0.982126	0.952706	1	0.947835
246135_at	0.982311	0.997843	1.0246	0.988662	1.00216	1.01011	1.04153	1.06144	0.922528	0.93895	0.959954	1.02736	1.07951	0.992691	0.987692	1	0.913051	1.01467	1.01745	1.03472	1.00346	0.968144	0.946881	0.904029	1.048
246136_at	1.1185	1.00608	1.16338	1.32279	0.770724	1.01938	1.09385	0.814085	0.743052	0.993921	0.794421	0.936297	0.973858	1.03366	0.996308	1.01302	0.996188	1	1.02424	1.04858	0.988752	0.986875	1.02984	1.02436	0.996336
246137_at	0.973223	1.01228	1.18244	0.987718	0.894554	1.05993	1.02395	0.848286	0.845779	1.1541	1.03559	0.938958	0.884928	1.01134	0.972488	1	0.993501	1	1	1.25749	0.998355	0.975717	1.02581	2.28908	1.05993
246138_at	0.993358	0.963346	0.952787	0.956179	0.845146	1.00664	1.22976	1.11683	0.990803	1.25639	1.226	1.04968	1.93044	1.02015	0.97993	1	1.13472	0.997414	1.01917	1.0061	0.881407	0.993901	1.28603	0.997414	0.757577
246139_at	0.900636	0.961978	0.88466	0.9404	1.03455	1.08842	1.02534	0.908779	1.04491	0.974656	1.11912	1.04903	0.993655	0.778754	1.15953	0.852305	1.13701	1.15804	1	0.807679	0.887852	1.02074	1.09051	1.02323	0.767283
246140_at	1.03442	0.855565	1.05461	1.09342	0.949712	0.965584	0.926957	0.935005	0.958667	1.21267	1.18047	1.10076	1.08076	1.1978	1	0.967062	0.87472	0.765073	0.982646	1.05283	1	0.833402	1.11771	1	1.04179
246141_at	0.927764	1.05189	1.0195	1.07877	0.9805	0.966861	1.12527	0.964222	0.895222	1.05221	1.14542	0.940233	1	1	1.00717	0.988896	0.997367	0.998691	1.00454	1.00454	1.04879	0.998691	1.00454	0.97979	0.991518
246142_at	1.22733	1.15907	0.902518	0.899347	0.845343	0.876865	0.998588	1.04001	1.10769	1.00141	1.00499	0.962517	1.66694	1.59829	0.896382	1.13738	1.01774	1.2312	1.18756	0.960657	0.824852	1	0.786185	0.979986	0.736021
246143_at	1.06205	0.967358	1.0021	1.01328	0.958683	0.979885	1.03643	1.07318	0.997904	1.07866	0.88079	0.970656	1.14358	1.12756	0.959559	1.14709	1	0.978825	0.966495	0.882077	1	1.08448	0.998759	1.04102	0.940299
246144_at	1.00396	1.08046	0.982696	0.932717	0.901568	0.78718	0.971535	1.11716	1.14593	1.03965	1.02543	0.996038	1.08426	1.7218	1	1.01057	0.709324	0.999917	1.1274	1.65829	0.944211	0.893678	0.867497	0.575317	1.00762
246145_at	0.98209	0.961948	1.0389	0.902931	1.06708	1.1824	1.01847	0.951566	0.956105	0.968074	1.2182	1.01791	0.97927	1.03528	0.995851	1.0165	0.993785	1	1.01651	1.05792	0.987627	0.987576	1.02908	1.00626	0.995874
246146_at	0.9012	1.10675	1.11005	0.881245	0.820544	0.884142	1.00496	0.927013	0.995038	1.1462	1.01564	1.07617	1.12969	1.16926	1	0.954802	1.01295	1	1	1	0.987765	0.999847	1	0.774761	0.999956
246147_s_at	1.04211	1.02921	1.03201	0.923816	0.954637	0.932017	0.979625	0.935805	1.01835	1.00626	0.993737	1.04884	1.08288	1.00449	1.11898	1	0.921538	1	1.10055	0.987144	1.01724	0.992748	0.97152	0.946169	1.04355
246148_at	0.993779	0.977786	0.973636	0.937589	1.00622	0.895581	0.933834	1.20043	1.13151	1.07923	1.09128	1.24351	0.995559	0.784869	0.99503	0.876829	1.04245	1.01663	1.0274	0.849956	1	1	1.16719	1.26088	0.970782
246149_at	0.955704	0.931499	1.04341	0.845918	1.07071	1.21118	0.976145	1.22544	0.994874	0.924269	1.00513	1.00988	0.967089	1.0183	1	1.022	1	1	1.00183	1.04212	0.983481	0.983567	1.02369	1	1
246150_at	0.995633	0.969704	1.02272	1.07888	0.962407	0.959965	0.98592	1.12604	1.03776	1.08841	0.993711	1.00437	1.02378	1.40017	1	1.04101	0.795775	0.988859	1.00074	0.988102	1.0041	1	0.79974	0.593335	1
246151_at	0.937509	0.938538	1.01048	0.950993	0.993923	1.00608	0.968127	1.06569	0.991833	1.1949	1.19931	1.17534	1.05152	1.00038	1.18626	0.99802	1.42253	1.00038	0.996474	0.968294	0.974583	1.10151	1	0.989848	0.977713
246152_at	0.951885	0.94714	0.978582	1.01005	1.03715	0.907886	1.05472	0.825209	1.0225	1.05214	1.08424	0.989955	0.965586	0.999511	1.11805	1.13459	1	1	1	0.938046	1.2737	1.01138	1.00786	0.913047	0.923611
246153_s_at	0.970808	0.87926	0.934301	0.985026	1.04898	0.961848	1.14093	0.888014	1.08812	1.01497	1.05096	1.05829	1.05925	0.908045	0.993355	1.07429	1.02259	0.928114	1	0.782175	1.15029	1.06288	0.901281	0.895651	1.09955
246154_at	1.10169	1.3979	1.23523	0.915525	0.622806	0.727894	1.08447	1.23289	1.1848	0.843452	0.724827	0.898837	1.02379	1.41822	1	0.613554	0.727644	1	1.37124	1.48073	1	0.588626	0.842886	0.989881	1.18168
246155_at	1.00685	1.01772	0.997761	1.20051	0.913693	0.998042	1.06792	1.08408	0.953177	1.00196	0.959212	0.959892	0.97995	1.00046	1.20702	1	0.997567	0.99778	1	1.08196	1.19039	1	1	0.992686	0.997567
246156_at	1.06189	1.06158	1.02692	1.02613	0.935129	0.908225	0.970112	1.24711	0.982172	1.01783	0.960614	0.978941	1.05352	1.04288	0.921231	1.02552	1.0376	1	1.01207	0.960032	0.969238	0.930234	0.96433	0.981313	1
246157_at	1.12817	1.00477	1.00809	0.995229	1.11332	0.976119	1.0239	0.989408	0.971142	0.992114	0.965118	1.03303	1.12508	1.0706	0.993541	1.02165	0.968506	0.985614	1.01636	0.872606	1.05514	0.982535	1	0.99182	1.26231
246158_at	1.25644	1.21215	0.98463	0.844616	0.974514	1.01198	1.15166	0.808151	0.860351	0.988016	1.13318	1.10871	1.00465	0.776844	0.603265	0.939541	1.18079	1.07998	0.998348	0.783212	0.751155	1.13593	1.41711	1.27221	1
246159_at	0.982742	1.03799	0.938935	1.11198	1.13154	0.902384	0.953699	0.788555	1.00537	1.30376	1.20304	0.994625	0.634073	0.720762	1.09944	1.61044	1.81245	0.968927	1	0.414886	1.44321	1.78207	1.15505	0.940359	0.859862
246160_at	1.03303	1.00958	1.01103	0.937985	0.993094	0.977672	0.976523	0.927107	0.983698	1.00691	1.05861	1.05805	0.956471	0.984033	1	1.06359	1.01982	1.06409	0.997707	1.01234	0.982805	0.95411	0.998726	1.01651	1
246161_at	0.958505	0.957736	1.07476	0.99386	0.984982	0.928349	0.946467	1.00614	1.03686	1.0778	1.14331	1.05141	1	1.08719	0.931482	1.06174	0.988374	0.841903	1	1.01179	0.966322	1.11342	0.979484	0.956201	1.35817
246162_at	0.992874	1.09014	1.11794	0.962828	0.982628	1.03365	0.972148	1.04917	1.15876	0.931037	0.912625	1.00713	1.08912	1.00397	1.12189	0.993435	0.967074	1.13741	1	1	1	1.12081	1.01146	0.826137	0.932338
246163_at	0.974869	1.02513	1.05805	0.972037	0.93382	0.80355	0.829046	0.855542	1.04823	1.32958	1.42705	1.10479	0.981557	1.02339	0.994963	1.00507	0.994963	1	1.00507	1.09677	0.993294	0.988303	1.05181	1	0.986651
246164_at	1.08645	1.00452	1.06431	0.950128	0.62933	1.03656	1.1037	0.927327	0.995477	0.935843	1.01584	0.720274	0.949013	1.04581	0.943787	1.06514	1	0.92071	1.02818	1.05637	0.99302	0.99302	1.08113	1.02646	0.998284
246165_at	0.879627	0.910071	1.0259	1.08781	1.07682	1.00502	0.869883	0.943528	1.02643	1.14519	0.994978	0.968401	0.961139	1.01618	0.961139	1.00182	0.956665	1	1.00182	1.02569	0.958407	0.999085	1.06942	1.0611	0.999589
246166_at	0.974191	1.02776	1.07713	0.935771	0.989238	0.965439	0.949214	0.855066	1.12935	1.09199	1.06011	1.01076	0.992559	1.01075	0.994863	1.007	0.999835	1	1.21275	1.01515	0.997283	0.999838	1.01206	1.42991	0.872868
246167_at	0.993832	1.00617	1.24614	1.54845	1.09203	0.62839	0.946479	0.844886	1.30739	0.982707	1.51858	0.934289	0.958449	1	0.997126	0.995639	0.997126	1.08571	1.00425	1.08432	0.988488	0.984172	1.06151	1.80513	1.00425
246168_at	0.681588	0.996035	0.89126	1.01339	0.968072	1.2307	0.975393	1.01109	0.644671	1.04991	1.13261	1.00396	0.980868	1.09405	0.964639	1.01508	0.994464	1	1.02325	1.11993	0.978074	0.952277	1.02879	1.02174	0.99594
246169_at	0.996794	1.02026	1.00321	1.10511	0.967593	1.02347	0.970048	0.960084	0.959132	1.034	1.08955	0.930527	1.00124	0.989448	1.03706	1.00141	0.950755	1	0.93767	1.01096	1.00967	1.06005	0.996823	0.99832	0.965469
246170_at	1.01344	1.09878	1.0292	1.04617	0.994741	0.845112	0.96282	1.14037	1.00526	0.984245	0.85739	0.923654	0.986263	1.03009	1.11425	0.936983	0.96789	1	1.06365	1.00154	1.05449	0.980849	0.911694	0.919803	1.11479
246171_at	0.929892	1.08023	1.02741	0.833581	0.903569	0.889579	0.961082	0.999709	1.07222	1.00029	1.02732	1.03969	1.0562	1.21158	1.09533	1	0.979745	1.01494	0.985684	1	1.04532	0.9988	0.887366	0.840818	1
246172_s_at	0.983632	0.95466	1.00586	1.24439	1.05124	1.04733	1.05897	0.932454	0.938079	1.14345	0.994145	0.875715	0.988044	1.01738	0.703682	1.01193	1	1	1.29858	1.34347	0.935917	0.985909	1.10749	1.00542	0.993504
246173_s_at	0.888944	0.800844	0.893083	1.02759	1.05377	0.991636	1.09938	0.88892	0.982802	1.07627	1.06307	1.00836	0.999294	0.889495	1.29181	1.21401	1.0939	0.922758	0.767257	0.746567	1.33739	1.20044	1.04727	1	0.90251
246174_s_at	0.757192	1.12741	0.99007	1.05807	0.798218	1.13191	1.3655	0.89232	0.894774	0.963912	1.24332	1.00993	0.912615	1.05672	0.974162	1.05975	0.991965	1	1.08573	1.07447	0.969172	0.991869	1.06961	1.01438	0.988733
246175_s_at	1.07333	0.907327	1.04531	0.810804	0.766805	1.14518	0.969711	1.03029	1.05872	0.828294	0.821484	1.16051	0.960829	1.03465	1.49948	0.966765	0.999559	1	1.02633	1.67476	0.993557	1.21358	1.02771	1	0.836628
246176_at	0.971244	0.798339	0.999546	1.23147	1.00045	0.864785	1.08272	0.838153	0.805884	1.0186	1.18591	1.24506	0.988832	1.01188	0.977014	1.01114	0.997742	0.996203	1.08164	1.08388	0.985995	0.995536	1.3459	1.04754	1
246177_at	0.885624	1.01723	1.114	0.982772	1.21198	0.835807	0.836928	0.773239	0.980929	1.16458	1.44398	1.07876	0.935214	1.04106	0.997274	1.03025	0.976539	1	1.01655	1.07554	0.990344	0.990344	1.0425	1.00816	0.997274
246178_s_at	1.00016	0.79317	1.24197	0.84439	0.999842	0.792211	0.906139	0.732507	1.04317	1.09122	1.04825	1.11367	0.893485	1.41829	1.19231	0.969775	0.81759	1.10433	0.96926	1	1.00137	0.857479	1.04316	0.956102	1.13583
246179_at	0.764347	0.998599	1.12857	1.27908	0.949977	0.840646	1.04884	0.914734	1.05315	1.24737	0.972055	1.0014	0.987833	1.00724	0.992649	1.01455	0.992649	1	1.01461	1.01952	0.992649	0.987833	1.01706	1	1
246180_at	0.998061	0.946731	1.07186	0.997242	0.954457	1.10097	1.08081	0.952836	1.00194	0.971134	1.08279	1.01894	1.10076	1.0055	0.99142	0.747872	1.01204	1	1.15243	1.02238	0.944556	0.91831	1.00629	0.804948	0.694588
246181_at	1.00808	0.978882	0.991924	0.970755	0.849357	1.06404	0.961024	0.885233	1.07141	1.1749	1.33327	1.12911	0.999019	1.04876	0.963021	1.03021	1	0.999019	1.00488	1.03414	0.970801	0.982513	1.26026	1.00393	0.988348
246182_at	0.919064	0.849152	1.05893	0.97181	0.896865	1.01862	0.933745	0.998563	1.00144	1.03255	1.02895	1.00869	1.00716	1.00498	1	1.00112	0.999444	1	1.00112	1.0083	0.999444	0.998891	1.00276	1	0.991196
246183_at	0.959184	0.877164	1.10196	0.991864	1.05855	1.10037	0.944847	0.965425	0.897164	1.00814	1.15294	1.10707	0.984958	1.04927	0.998579	1.03428	0.98219	1	1.0124	1.05747	0.989068	0.972585	1.08498	1	0.994494
246184_at	0.841545	0.812518	1.02062	1.01354	1.03881	0.947751	0.904728	0.854124	1.0288	1.06185	1.0302	0.986464	1	1.15652	1.22896	1.09439	0.945811	0.888005	0.994261	1.10954	1.32228	1.01035	0.793393	0.911401	0.993758
246185_at	0.99609	1.01232	1.02877	0.985507	1.02291	0.969226	1.00858	0.881642	0.926603	0.991035	1.00391	1.03428	0.840011	1.03807	0.984228	1.08164	1.00552	1.11451	0.943098	1.03656	1	0.944462	1.06693	0.984228	0.792663
246186_at	1.17332	1.09141	0.946879	1.07021	0.977571	0.783669	1.10263	1.07048	0.850321	0.876703	1.0054	0.994598	0.939338	1.05221	0.995726	1.06765	1	0.987352	1.0325	1.07065	0.975956	0.988764	1.08888	1.02968	0.981698
246187_at	0.997994	0.740237	1.42422	0.914342	0.847765	1.52067	0.816435	0.796862	1.00201	1.68109	1.18232	1.56261	0.660672	1.14126	2.16474	0.976753	1.27519	0.573991	1.00511	1.05283	0.999049	0.961247	1.00057	0.999268	1
246188_at	0.802985	0.972503	1.19877	1.11547	0.925257	1.08069	0.974655	1.01124	0.988764	0.789182	1.12276	1.02693	0.977304	1.05964	1	1.0507	0.991336	1	1.01582	1.09262	0.993041	0.982597	1.01581	1.00891	1
246189_at	0.901588	1.05208	1.11028	0.919723	0.878765	0.947917	0.922358	0.912905	1.09663	1.08252	1.05993	1.12345	1	1.05851	1.00644	1.22534	0.915204	0.952678	0.649054	1.13701	1.0076	0.940178	0.594762	0.997227	1.25504
246190_at	1.00111	1.05622	0.964379	1.02637	1.01898	1.11534	0.977399	0.970506	0.99889	0.995973	0.994458	1.00666	1.05091	1	1.03268	1.00005	1	1	1.01736	0.964272	0.973998	0.999171	0.996785	0.993575	1.10668
246191_at	0.983803	0.929334	1.09398	0.867922	0.994587	0.969689	1.00541	0.903654	1.00936	1.09675	1.17851	1.12419	0.937089	1	1.05956	1.0872	1.02542	0.980022	0.986288	0.974703	1.01718	0.959049	1.02287	0.982691	1.00975
246192_at	1.02722	0.983196	1.04728	0.97102	0.998342	1.03236	1.00166	0.967535	0.986636	1.03387	1.03191	0.981387	1	0.973724	0.989806	0.987279	0.99788	1.0447	1.05436	0.981907	1.13994	0.941371	1.0021	1.03105	1.03823
246193_at	1.00273	0.997272	1.09513	0.990279	1.09471	1.09606	1.2924	0.953081	0.953725	0.983879	0.972256	1.16047	1.24041	1.3435	0.76943	0.979733	1	1.00035	1.21406	0.653657	0.845225	0.948516	0.952149	1.0016	1.20434
246194_at	1.13289	1.03034	1.06648	0.945897	0.924802	1.14177	1.08873	0.929899	0.873561	0.964235	1.04435	0.969657	0.864504	1.00454	0.917067	0.990813	0.999096	1.0791	1.10798	1.03122	0.95972	1	1.25097	1.2965	0.992461
246195_at	0.979191	0.929784	1.15691	1.12225	0.94998	0.839506	0.889919	1.0685	1.09191	1.07173	0.871558	1.02081	1.42239	1.20258	1.62059	1.11599	0.961103	0.747925	0.756911	1.02669	1.32842	1	0.592607	0.715853	0.511456
246196_at	0.966093	0.851101	0.986329	0.951341	0.902394	0.996565	1.01663	1.00344	1.04081	1.13625	1.0366	1.0741	1.12707	1.0057	0.987405	1	0.997147	0.992034	1	0.929115	0.995966	0.930784	1.00473	1.03853	1.07169
246197_at	1.02968	1.1084	0.941442	0.909071	0.926254	0.799704	0.970317	1.33127	1.2434	1.11269	0.798341	1.07641	2.38619	1.32497	1.67525	1.60099	1.21212	0.938048	0.924366	1	0.939869	1.2995	0.927201	0.495941	0.8253
246198_at	1.03128	0.972292	0.83821	0.993714	1.00629	0.934038	1.0805	0.946727	0.896078	1.03254	1.08378	1.04903	0.848118	0.786138	1.05661	1.00394	0.984022	1	1.04771	0.876624	1.04062	1.10203	0.992931	1.0826	0.974064
246199_at	1.12834	1.23206	1.11636	0.922773	0.962033	0.996301	1.18906	0.954255	0.936864	0.974822	1.03661	1.0037	0.910215	0.992004	0.838469	0.902793	1.09522	1.0758	1	1.10927	0.928212	1.09682	1.1884	1.17057	0.820848
246200_at	1.10971	1.0448	1.04412	0.989296	0.975371	0.89193	0.908154	1.1795	1.08084	1.0107	0.941809	0.8725	0.999003	1.00264	1	0.805362	0.977764	1.35091	1.00099	1.00116	1	0.45427	1.0005	0.843541	1
246201_at	0.969324	1.03159	1.02626	0.904134	0.982276	0.853679	0.887606	1.03694	1.03586	0.927366	1.01772	1.03108	1.31379	1.01901	1.00567	0.937584	1	1.0202	1.03982	1	0.94123	0.883726	0.886096	1	1.04354
246202_at	1.10735	0.998982	0.933077	1.01288	1.01236	0.962075	0.962964	0.909373	0.950548	1.00102	1.05119	1.00384	0.949048	0.996788	1	1.04608	1.00197	0.972175	0.97598	0.959371	1	1.05624	1.09196	1.12574	0.948794
246203_at	1.17871	1.24951	0.945345	0.907632	0.822151	0.89886	1.08733	1.26978	1.06485	1.01614	0.904239	0.983855	2.69737	1.30117	0.828923	1.00498	1.40247	0.998265	0.943573	0.71583	0.998753	2.11283	1.22912	0.930752	1
246204_at	0.995585	0.840983	0.884005	1.02077	1.00441	0.92653	0.86753	1.08545	0.952708	1.06029	1.0193	1.12221	0.854594	1.173	0.953637	1.03716	0.961664	1	0.977261	1.23779	1.10464	1	0.934209	1	1
246205_at	0.994054	0.950861	1.06951	1.12693	1.10558	1.00595	0.953174	0.978434	0.971793	1.03734	1.05779	0.953078	0.778343	0.984789	1.50378	1.36346	1	0.931085	0.827291	1.29195	1.29721	1.09884	0.901712	0.694616	1.07314
246206_at	1.04718	0.852043	0.939008	1.04462	1.09269	1.18666	0.978884	0.985972	0.895234	1.01403	1.02202	0.869324	0.938748	1.09503	0.998364	1.00801	0.995205	1	1.05799	1.16265	0.980714	0.982181	1.02417	1.02416	0.988671
246207_at	1.00197	0.939887	0.869881	0.79285	0.974176	1.0059	0.933691	1.01727	1.03022	1.11339	0.998026	1.10259	0.972499	0.94635	1.07999	1	1.11002	1.00166	1.00396	0.990168	1.01656	0.999834	0.985168	1.04714	0.980221
246208_at	1.00055	0.999451	0.88217	1.11889	1.17732	1.02118	1.04495	0.910469	0.806672	0.984332	1.05903	0.890279	0.972404	1.0334	0.99018	1.02361	1	0.99397	1.0256	1.03543	0.978212	0.980304	1.02152	1.00392	0.99018
246209_at	0.973413	1.08296	1.14785	0.978772	0.94057	1.03648	1.02123	0.938705	1.03087	1.09374	0.940067	0.937034	0.873762	0.992886	1.20758	1	1	1	0.981632	0.983017	1.21583	1.06291	1.01847	1.00032	1
246210_at	0.923331	1.04697	0.820084	0.970655	1.06438	0.913481	1.04716	1.05683	1.08415	0.991267	0.925751	1.00873	1.09363	0.989571	1.05462	1.36565	1.01996	0.861938	0.941171	0.785049	1.1136	1.024	0.867202	0.811899	1
246211_at	0.99835	0.984035	1.05221	1.01671	0.894339	1.02726	0.944506	1.00165	1.08953	1.01335	0.929766	0.945819	1	1.26097	1.07048	0.813792	0.618329	0.918451	1.16972	1.42197	1.07032	0.889785	0.783778	0.987711	1.2043
246212_at	0.964249	0.939696	1.00209	1.22287	1.01302	0.966798	0.86438	1.08546	1.0355	1.06187	0.912235	0.997915	0.998198	0.999888	1.15898	1	1.00542	0.999326	0.711935	1.00091	1.16011	1.00237	1.01171	0.976866	0.99899
246213_at	1.08794	1.14132	0.960088	1.11771	1.01416	1.07042	1.06067	0.985841	0.930432	0.926213	0.94508	0.925054	1.10129	1.18344	1	1.07258	0.997176	0.761452	0.891792	1.45229	1.48079	0.997094	0.725092	0.787087	1.00467
246214_at	0.983502	1.12048	0.855782	0.726744	0.92827	1.01052	1.03308	1.00777	1.11056	0.98244	0.992234	1.19098	1.63807	1	0.78973	0.778309	1.21842	1.37817	1.32032	0.936367	0.838735	1	0.751051	1.00171	1.5213
246215_at	0.799276	1.19948	1.07919	0.889405	0.960016	0.785634	0.978244	1.02176	1.06751	1.07612	0.92863	1.02793	1.15027	1.14412	1.20344	0.728928	0.885646	0.943456	1.23132	1.15536	1.1004	1	0.842226	0.845972	0.861108
246216_at	0.980614	1.14471	1.02662	1.00498	0.950073	0.955758	0.995016	1.1627	1.03506	0.977672	1.04478	0.901223	1.22469	1.35259	1.01661	0.950266	0.707046	1	1.13823	1.17534	0.95545	0.97825	0.745017	0.941413	1.30017
246217_at	0.94805	1.12896	0.950709	0.870064	0.947969	1.00632	1.15854	1.08078	1.07272	0.87755	0.993682	1.09534	0.994827	1.00258	0.99974	1.00557	1.10004	1	0.924974	1.01087	0.999096	0.999613	1.00039	1	1.04918
246218_at	1.00701	1.01629	1.03482	1.02735	0.869484	1.00615	1.14153	0.993852	0.95183	0.870299	0.776353	0.966129	1.50403	0.944761	0.992699	0.972297	0.96257	1	1.15203	1	1	1.0261	0.92856	0.829441	1.30465
246219_at	0.922497	0.941156	1.07525	1.00347	0.960868	1.00504	1.0579	1.09395	1.05709	0.996529	0.953376	0.990673	0.990176	0.976283	1.23736	1.14372	1.02152	0.937908	0.906226	0.969035	1.13545	1.06238	1	0.990783	1.07044
246220_at	1.00092	0.999079	1.05032	0.910454	1.1181	0.970186	0.997072	0.972743	0.98627	1.00517	1.0292	1.05472	1	1.04987	0.998265	1.01575	0.975996	1	1.04575	0.924508	1.00267	0.981561	0.929223	1	1.01471
246221_at	1.0022	0.921745	0.966191	0.855542	1.01988	1.05319	0.879903	0.974398	1.03926	1.08444	0.997803	1.11543	0.863506	0.822776	1.37916	0.858012	1.16826	1	1	0.937832	1.16216	1.02024	1.03432	1.01749	0.86843
246222_at	0.738591	1.05077	1.11673	0.895401	0.821436	0.872409	1.01876	0.95402	1.17589	0.981245	1.08081	1.0961	0.990742	1	1	0.737115	0.999394	0.858332	1.0006	1.13667	1.22457	1.05309	1.00946	1.05336	0.933169
246223_at	1.00185	1.16887	1.01323	0.987881	0.998155	1.06676	1.05302	1.12191	0.987712	0.969954	0.930775	0.96657	0.988397	1	1	1.07764	1.01621	0.906814	1.0524	0.988251	1	1.00945	1.00235	0.984717	0.87302
246224_at	1.03382	0.991836	1.10745	1.46488	0.823531	0.97836	1.00816	0.906702	0.946556	1.19272	1.04193	0.880001	0.9764	1.02843	0.994233	1.01058	0.995915	1	1.00978	1.02033	0.993488	0.993487	1.15199	1.00245	0.995076
246225_at	1.06698	0.719377	0.739419	0.922106	1.05605	1.28824	1.04704	0.783477	0.723367	0.952962	1.1858	1.16292	1.05308	0.794978	0.808069	1	1.0238	1.00791	0.961273	0.739235	0.916011	1.04567	1.11401	1.16707	0.957064
246226_at	1.22813	1.13329	1.06965	0.962874	0.930378	1.00479	0.985961	0.942107	0.963717	1.1154	0.99521	1.04023	1	0.956642	0.858226	1	1.04145	0.970807	1.10478	0.999762	0.831086	0.910667	1.17582	1.04967	1.06714
246227_at	0.784275	1.05345	0.927095	1.06725	0.917373	1.05191	0.8203	0.745603	1.02165	1.08144	1.10294	0.978347	0.941279	1.0604	0.959988	1.05157	0.990172	0.962674	1.18675	1.12344	0.977774	0.980435	1.35834	1.02127	1
246228_at	0.8865	1.16036	0.9597	0.963014	0.911862	0.923254	1.06084	1.02611	1.12977	1.06086	1.08483	0.973891	1.21407	1.30232	1.05352	0.899683	0.934985	1	1.08051	0.890969	0.765915	1.09631	0.869088	0.902193	1.62565
246229_at	1.12621	1.01366	1.09556	0.986339	1.26501	1.08073	1.29147	0.706056	0.982199	0.919733	0.876663	0.813152	3.55551	1.04238	0.928845	1.09999	1.45823	1	1.01232	1.03003	0.863214	0.993171	0.993128	0.949346	0.912513
246230_at	1.14996	0.987639	0.906076	0.869095	1.01236	1.0336	0.94349	0.934374	0.803752	1.08326	1.07961	1.12171	0.99612	0.593783	0.999615	1	1	1	0.962325	0.968929	0.952997	1.19103	1.01828	1.13194	1.1973
246231_at	1.08995	0.945974	1.06641	0.887169	0.942055	1.06083	0.999356	0.891077	0.920065	1.00064	1.03423	1.1407	1.12889	0.909939	1.04262	1	0.974294	1.05941	1.02315	0.997602	1.0427	0.908963	1.04585	0.999935	0.951083
246232_at	0.952471	1.02711	1.01961	1.03712	0.980386	0.979848	1.03833	1.03272	1.04829	0.920592	0.932701	0.902911	1.45603	1.16921	1.19007	1.07589	1	0.783813	0.916541	1.04385	1	1.03287	0.923534	0.770554	0.947771
246233_at	0.892679	1.04928	1.02395	1.00211	0.997889	0.920142	0.921954	0.961432	1.07212	1.00598	1.01781	0.938728	0.979324	1.21737	1.21304	1.20782	0.920049	0.982062	0.908755	1.13675	1.12986	0.924628	1.13548	0.811483	1
246234_at	0.992371	1.07271	1.04769	0.955016	0.923162	0.937756	0.962198	0.967855	1.00763	1.05455	1.02539	1.05683	0.735213	0.933406	1.02296	1.03703	0.999784	1.04661	1	1.03687	0.999855	1.04632	1	0.973755	0.890827
246235_at	0.999091	1.04198	0.966421	0.969386	1.00091	1.03419	0.950542	0.891394	0.937195	1.09837	1.0027	1.0133	1.04302	0.669748	0.635372	0.967204	1.43084	1.21178	0.829523	0.670223	0.884905	1.15916	1.40483	1.16163	1
246236_at	1.10832	1.00128	0.861324	0.996414	0.978981	1.05431	1.01311	0.99892	0.849993	0.955965	1.00685	1.00108	1	0.234619	0.711415	1.16563	2.61602	1.89137	0.99489	0.617799	0.892627	1.81951	1.72052	1.4447	0.782949
246237_at	0.965648	0.987356	0.947952	1.09721	0.882215	1.00739	1.00564	0.7839	0.99617	1.09931	1.08301	1.00383	0.822772	0.880613	1.17777	1.03648	1.01837	1.04507	0.936082	0.991831	1.12542	1.15246	0.991831	1	0.73431
246238_at	0.93654	0.9941	1.12082	1.06844	0.916012	0.974972	0.985864	1.21338	0.904316	1.16798	1.13542	1.0059	1.01514	1.3956	1.34558	1.0105	0.803697	0.877919	0.968687	1.60348	1.29284	0.994474	0.806228	1	0.995387
246239_at	0.910282	0.981816	1.13467	1.01818	1.11955	0.967519	0.958981	1.09757	0.96522	1.02795	1.06992	0.953238	0.962122	1.16353	1.41411	1.00274	0.709268	0.888103	0.869724	1.23846	1.24018	0.997262	1.00313	0.995503	1
246240_at	0.945092	0.905355	0.996356	1.06046	0.92996	0.900942	1.01477	0.925946	1.00364	1.05022	1.01069	1.05794	1.04945	0.931657	1.05317	0.947751	0.991938	1	1.00018	1.00035	1.03933	0.9837	0.955803	1.10099	0.932145
246241_at	1.0113	1.27344	1.16792	1.11824	0.981524	0.933107	0.953474	1.175	0.870668	1.00331	0.99669	0.972515	0.940461	1.0351	1	1.02008	0.996108	0.987232	1.00056	3.04349	0.942086	0.945433	1.00333	1.00897	0.996654
246242_at	0.83512	1.06468	0.938381	0.884248	0.896874	0.968533	1.31508	0.798358	1.03147	1.08868	1.10416	1.12084	1.95506	0.322321	0.703694	0.643591	0.489837	1.23016	1.25793	1.29782	1.67467	1	0.774166	1.00567	0.894987
246243_at	0.998029	0.90027	0.928487	1.01421	0.895249	0.953678	1.02313	1.21161	1.00197	1.03889	0.987817	1.13834	0.84609	0.738914	0.999042	1	1.0867	0.999127	1	1.05083	1.02732	1.04066	1.02123	1.07407	0.792596
246244_at	0.860508	1.00119	1.06696	1.063	1.02972	0.9581	1.0079	1.0384	0.998807	0.938254	0.86619	0.938712	1.12488	1	1.10851	0.996545	0.870561	0.980517	1.00015	1.15135	1.14049	1.04127	0.905546	0.871283	0.999948
246245_at	0.987412	0.989843	0.940291	0.999324	1.06441	1.00068	0.991443	1.11239	0.95766	1.06406	1.01235	1.09161	1.23202	1.24993	1	0.965019	1.04784	0.883624	1.07635	0.92318	1.04823	0.896951	0.882912	0.780738	1.09614
246246_at	1.04482	0.935091	1.07593	1.01421	1.03373	0.919914	0.832853	0.917241	0.916127	1.03268	1.07461	0.985792	0.989106	0.994795	1	1.06494	1.34834	1.00377	0.817403	1.00489	0.990613	0.993279	1.12891	1.03044	0.917791
246247_at	1.19406	1.03886	1.00525	0.892985	0.87163	1.06632	0.973057	1.08012	0.973731	0.92279	0.994751	1.14562	1.17789	0.848903	0.646261	1	1.35196	1.27525	0.984863	0.623688	0.733604	0.998008	1.33408	1.22846	1.24552
246248_at	0.817859	0.834671	1.24649	1.03191	0.84426	1.10957	0.960456	0.725496	1.17963	1.04438	1.0183	0.981705	0.783922	1.21703	0.713551	1.09416	0.869015	0.854666	1.01029	1.42465	0.954786	0.914434	1.26954	1.1409	1
246249_at	0.968907	0.763721	0.993065	1.05857	0.994329	0.943403	1.03365	0.782366	1.00567	1.16862	1.23587	1.0828	1.00019	0.762931	1.0971	1.12133	0.981757	0.998119	0.895174	0.992167	1.19434	1	1.08794	1.00641	0.997314
246250_at	1.11827	1.23965	1.30415	1.04471	1.01703	0.908778	0.999129	0.901943	1.00087	0.933716	0.885762	0.975761	1.69418	1.22685	0.90342	1.11	1.0184	0.855029	0.940771	0.936923	1.07831	1	0.908336	0.639353	1.02568
246251_at	1.00765	1.01114	0.867328	0.999403	1.04145	1.01552	0.981696	1.0467	0.996689	1.0006	0.9837	0.974234	0.994574	1.00706	0.999453	1.00272	0.998383	0.992963	1.01575	1.02665	1	0.997282	1.00653	1.00165	0.99893
246252_s_at	0.995179	1.20552	1.00482	0.880695	0.899926	0.953752	1.15644	1.15566	1.0713	1.01077	0.868299	0.911798	2.1423	1.1202	1.01862	1.17817	1.08342	0.754586	0.763099	1	0.969298	1.15298	0.863728	0.773516	0.841647
246253_at	0.846868	0.868764	1.0434	0.824401	1.09504	0.881411	0.920329	1.14171	1.13598	1.08173	0.960807	1.03919	0.991089	0.819751	1.40397	0.580254	1	1.00119	1.48997	1.25888	1.67154	0.94338	0.896103	0.906508	1.01162
246254_at	0.971221	1.03091	1.04845	1.02609	1.03092	0.800872	0.986787	0.99552	0.878984	0.981574	1.18816	1.00448	0.980326	1.23433	0.976303	1.12901	0.89656	1	1.13384	1.63687	0.997044	0.899534	1.20373	1.00191	0.994095
246255_at	0.974482	0.987596	1.13137	1.11622	0.95632	1.00125	1.14834	0.88881	0.997063	1.03107	1.07039	0.998751	0.997904	1	1.00052	1	0.999871	0.998822	1.02189	1.5327	1.10361	0.911477	1.00338	1	0.999871
246256_at	0.913831	0.924053	1.05423	0.907008	1.09309	1.00557	1.11479	0.878503	0.937086	0.99443	1.05558	1.01253	0.971693	1.03644	0.994884	1.0265	0.995028	1	1.01152	1.05655	0.988261	0.988261	1.03816	1.03325	0.998278
246257_at	0.951987	0.83021	0.975733	0.678116	0.942937	0.943116	1.03909	1.04393	1.03266	1.0748	1.02427	1.24794	1	0.905544	1.21457	0.891786	1.01266	1.04381	0.984745	0.927924	1.11097	1.00652	0.921316	1.06741	0.908711
246258_at	1.14568	0.759003	1.11335	0.8715	1.13864	1.14343	0.984008	1.01599	1.12414	0.967323	0.96221	0.952023	1	1.01194	0.994819	1.09593	0.958088	0.968296	0.696047	1.02313	2.38125	1.3793	0.994819	1.23229	0.805626
246259_at	0.972082	0.88149	0.980665	1.10979	1.04368	1.03811	0.993144	0.909123	0.946479	1.05822	1.01726	1.00686	1	0.959945	0.951776	1.04592	0.959008	1.01524	0.775536	0.934601	1.14094	1.08154	1.02598	0.807564	1.12837
246260_at	1.04076	1.1254	0.84837	0.76696	0.940873	1.00879	1.37784	1.07394	0.870753	0.95598	0.99121	1.04862	1.12936	0.951409	0.874889	0.917567	0.965148	1.10073	1.19165	0.935606	0.951699	1.04104	1.084	1	1.32958
246261_at	1.00728	1.05909	1.06703	0.691293	0.79095	1.01926	0.980916	0.91017	1.07875	0.965697	0.992722	1.05346	0.989423	0.792695	1.57542	0.967973	0.913241	1.04978	1.22513	1.15598	1.00754	0.994754	1.05489	1	0.426956
246262_at	1.00354	0.995692	0.967331	0.887426	0.953913	0.996463	1.14635	1.07691	1.02407	1.07922	1.14529	0.902983	0.753335	0.945321	1.37483	1.18674	1.0113	1.26653	0.802493	1	1.60631	1.96239	0.887399	0.861066	1
246263_at	1.0053	0.994695	1.02384	0.971663	1.11887	0.953044	1.07562	1.10347	1.03011	0.947012	0.926963	0.981327	1.08106	1.02616	1.12056	0.976469	0.942478	1	1	1.05429	1	1.00193	0.957281	0.959847	0.902586
246264_at	0.9969	0.927411	1.0031	1.0379	0.992235	1.05265	1.06371	0.941202	0.785341	1.08632	1.06557	0.896171	0.956356	1.00098	1.0263	1.31709	1	1.12671	1	1.00115	0.944912	0.998853	1.02435	0.999669	0.975541
246265_at	0.951904	0.880287	1.01317	1.10463	1.15392	0.972218	1.0145	0.911171	0.94066	1.11511	1.13105	0.986831	0.992769	1	1.02418	1.23063	0.997476	1.07853	0.988671	0.919783	1.06883	0.995969	0.998641	1	1.00045
246266_at	1.08491	1.01746	0.993284	0.989009	1.10328	0.958337	1.16917	1.01224	1.00672	0.967726	0.987107	0.937722	1.23464	1	1.07204	1.1047	0.81759	0.947952	1.02396	0.961435	1.00107	0.907728	0.99871	0.941123	1.03665
246267_at	1.26613	1.13936	1.01902	0.946649	0.946091	0.687439	0.93405	1.13584	0.920565	1.07475	0.980976	1.07904	1.02592	1.07559	1.03723	1.05832	0.954064	0.901824	0.982553	1	1.03998	0.96319	0.889311	0.839284	1.03526
246268_at	0.998721	0.883687	0.824804	0.964585	1.06992	1.00337	1.01791	0.745831	0.831041	1.03871	1.09019	1.00128	0.779012	0.702064	1.01297	1.21693	1.24966	1	0.85484	0.804288	1	1.25377	1.47804	1.06953	0.786111
246269_at	1.04519	0.973258	1.17686	1.0007	0.912563	0.908692	1.04259	0.887995	0.96101	0.999298	1.1347	1.09049	0.91512	1	1.59105	1.22294	0.999649	0.984936	1.01933	1	1	0.929238	1.10997	1.01831	0.764748
246270_at	0.908598	1.10768	1.19217	0.99323	0.964222	0.695904	0.739387	1.15865	1.22111	1.04616	0.777316	1.00677	0.964689	1	1.40221	1.42149	1.10384	0.751301	0.863393	0.988539	1.18205	1.04469	0.815319	0.672494	2.12417
246271_at	1.02388	1.03142	0.969957	1.19748	0.91083	0.946161	0.966977	0.841711	0.991807	1.04838	1.08484	1.00819	0.953543	1.07936	0.992374	1.00589	0.994401	1	1.0697	1.05417	0.980783	0.980783	1.03483	1.01561	0.994199
246272_at	0.974299	1.12954	1.20234	0.985403	0.878872	0.902172	1.1403	1.04833	1.13594	1.0146	0.915673	0.889247	1.76528	1.65322	0.850045	1.00006	0.95593	0.998617	1.0056	1.34955	1	0.99706	0.957442	0.970797	1.02065
246273_at	1.0188	1.03773	0.990814	1.01797	1.02793	1.00919	1.37548	0.807829	0.84943	0.932411	0.898074	0.948037	5.66618	0.960955	0.934154	1.00045	0.405485	2.14521	2.46493	2.60646	2.3516	0.943712	0.725136	0.981318	1
246274_at	0.850446	0.863792	0.914378	1.1212	1.07003	1.10238	1.03775	0.924094	0.887645	1.0646	1.06709	0.962254	0.825599	1.00917	1.33002	1	0.978718	0.983375	1.02282	1.03962	0.963584	0.974233	1.03044	1.003	0.978785
246275_at	1.01998	1.05989	1.06411	1.02013	0.949179	0.748075	0.882337	0.98299	1.03467	1.01701	0.883402	0.911106	1.13777	1.12528	1.21949	1.04283	0.974733	0.912783	1.0074	1.03461	1	0.960129	0.802833	0.756592	0.688343
246276_at	1.04115	1.06738	0.998093	0.903438	0.945298	1.00191	1.10641	0.984114	0.959022	0.98419	1.00585	1.07226	0.965636	0.919838	0.945436	0.964648	1.01499	1.09527	1.06639	1	1.01688	0.988827	1.28437	1.0648	0.985149
246277_at	1.05593	1.00802	0.987968	1.11367	1.02871	0.981224	0.92283	1.1278	0.922477	1.19126	0.847597	0.991977	0.96999	1.23595	1	1.08681	0.976496	0.984465	0.99781	1.30391	0.957663	2.25398	1.01676	1.8819	0.984465
246278_at	1.01208	1.14004	1.21955	1.01802	0.864519	0.849281	0.943191	0.922987	0.987916	1.04081	0.982876	1.06634	1.19944	1.35494	1	0.996249	0.931898	0.938708	1	1.27082	1.09983	0.739954	0.867647	0.805296	1.05298
246279_at	0.843714	1.00723	0.984102	1.06978	1.04439	1.00729	0.947978	0.992769	0.982023	0.965966	1.10685	1.05202	1.18155	1.00208	0.937326	0.962408	0.940509	1	2.3079	1	0.990614	1	1.02924	1.15233	0.99794
246280_at	1.10579	1.09899	0.973945	1.08954	1.06146	0.953783	1.01642	0.955184	0.924682	0.983576	0.958671	1.07731	1.19032	0.99594	0.940296	1.12977	1.31912	0.97364	0.997243	0.723387	0.815231	1	1.03444	1.11861	1.33726
246281_at	0.937444	0.980491	1.1734	1.0853	1.01143	0.953341	1.00569	1.0445	0.935937	1.03955	0.994312	0.983822	1	0.996215	0.998445	1.0018	0.99796	1	0.969272	1.00742	1.03654	0.997372	1.00399	0.999943	1
246282_at	1.11719	1.00409	0.998054	1.00195	1.00632	1.00319	0.8876	0.878327	0.947595	0.950605	0.968087	1.06166	0.976016	1	0.985291	1.00257	1.03201	0.950686	1.04797	0.98797	1.57881	1.04138	1.09472	0.957361	0.96666
246283_at	1.00534	0.989834	0.997056	0.964501	0.872157	0.995709	0.981634	1.05312	1.13226	1.00444	1.00294	1.09874	1.20681	1.13203	1.10624	0.939836	0.937107	1.10846	1.12666	1	0.940311	0.879587	1.01174	0.858299	0.902595
246284_at	0.976548	0.99056	0.884603	1.00944	1.11395	1.06468	0.909247	0.879033	0.967312	1.13052	1.17881	1.05456	1.00432	1.16106	1	1.2813	0.763822	0.9471	0.973801	1.03375	1.07601	1	0.969078	0.995379	1.15296
246285_at	1.00497	0.854982	0.967102	0.708998	0.908978	1.00325	0.996754	1.07832	1.26038	1.18657	0.971972	1.51177	0.980253	0.849147	1.18467	0.868258	1	1.16688	0.966795	1.12221	1.02902	0.994844	1.00515	1.07136	0.884883
246286_at	0.96354	0.954953	0.848026	0.944621	0.98948	1.02229	1.11935	1.02814	1.01052	1.0241	0.906527	1.02652	1.10984	1	1	1.17727	1.09165	1	0.929964	0.967633	1.01102	1.03202	0.994339	0.972886	1.05661
246287_at	0.93335	1.00405	1.01908	0.938654	1.02081	0.885106	0.886649	1.01414	1.05783	0.995947	0.987073	1.05838	0.908578	0.759178	1.04206	0.950319	1.12822	1.03252	1	0.933525	0.896405	1.11377	1.10967	1.03252	0.895696
246288_at	0.999333	0.864833	0.9863	1.13616	1.09503	1.14453	0.910907	0.954082	0.9016	1.07659	1.07854	1.00067	0.742594	0.795974	1.48098	1.66612	1.1523	1	0.532675	0.859035	1.72108	1.40874	1.11578	0.844555	0.831779
246289_at	0.919052	0.90876	1.02669	1.0205	0.95075	1.12349	1.0185	1.06484	0.976521	0.981501	1.02763	0.948267	1.03943	0.958575	1.02613	0.887071	0.893814	0.888343	1	1.1383	1.07225	1.01877	0.922814	0.979561	1.12344
246290_at	1.00886	1.06851	1.04197	1.04176	0.899996	0.935746	0.918113	0.988187	0.936815	0.997885	1.00925	1.00211	1.03348	1.0237	0.996297	0.982046	1.03728	1	1.03532	0.916039	0.977656	1.04043	0.899221	0.896124	1.23118
246291_at	0.891375	1.00551	1.04691	0.932551	0.996398	0.842592	0.968657	0.991998	1.0581	1.04351	1.0036	1.00671	1	1.00155	0.999775	0.993103	0.986738	1	1.02209	1	0.964971	0.955645	1.08957	1.03325	0.999775
246292_at	1.0109	0.876017	0.915071	0.870591	1.0045	1.01564	1.04355	0.943572	1.07092	0.995503	0.976933	1.22955	0.958285	0.799423	1.20634	0.928648	1.0103	1	0.986019	0.970132	1.08096	1.01253	1.00066	1.13214	0.932331
246293_at	1.13376	0.858968	1.0457	1.00503	1.0651	1.05397	0.750513	0.994968	0.833056	1.08745	0.913694	0.922905	0.883309	1.00984	0.894416	1	0.948707	0.985816	1	1.01544	1	0.975307	1.22008	1.27025	6.14357
246294_at	1.08665	0.920334	1.03171	1.05755	0.924845	1.02461	0.923745	0.743561	0.922673	1.0814	1.1467	0.975393	0.825385	0.866253	0.979049	1.1674	1	0.900646	0.970889	1.00357	1.05178	1.04836	1.04967	1.0022	0.887382
246295_at	0.998438	0.929834	1.08475	1.06383	1.02565	0.968635	0.961784	0.973899	1.05799	1.11631	1.00156	0.973511	0.953944	0.964364	1.05712	0.964497	1.02224	0.978258	1.09249	1.28299	1.09054	1.02367	1	0.989288	0.95369
246296_at	0.906761	1.11434	0.855022	1.03692	1.09188	0.94963	1.08875	1.04428	1.1407	0.934085	0.930776	0.963081	1.00029	0.880169	1.10621	1.07256	1	0.904003	0.963298	0.947757	1.2185	1.05669	0.7259	0.699966	1.0568
246297_at	1.10762	0.993664	1.13838	1.09186	0.894618	1.14072	1.00634	0.890573	0.947905	0.966983	1.03148	0.957846	0.978534	1.00719	0.987461	1.00358	0.995514	0.999114	1.00538	1.00807	1.04119	0.995514	1	1.00093	0.999114
246298_at	1.01678	1.05974	0.950087	0.83205	1.00172	0.957091	0.998282	0.964094	1.04693	0.964155	1.02057	1.04761	1.11991	0.945739	1.18566	1.02735	0.969414	1.03845	0.991257	0.972771	0.999767	1	1.00107	1.00004	0.846373
246299_at	0.798596	0.916409	0.913738	0.991773	1.00823	0.877407	1.59976	0.649424	1.13086	1.18476	1.18971	1.2779	1.50697	0.431719	0.717025	0.476305	0.55458	1.04619	1.20154	1.15028	1.3377	1	0.909764	1.10604	1
246300_at	0.994431	1.17839	1.09141	0.909275	0.926981	0.819537	0.938292	1.00557	1.12578	1.15786	0.993422	1.10877	0.949724	1.00077	1.12295	1.03247	1.00154	0.956318	1	1.23585	1.00347	0.999685	0.92586	0.884759	0.969027
246301_at	1.00484	1.03551	0.944025	0.97426	1.00143	0.998569	0.947116	1.02298	0.940702	1.01671	0.958751	1.03525	0.991315	1.08114	1	0.97524	1.05099	1.05955	1.0933	0.992613	0.914264	0.963502	1.09694	1.07469	0.994757
246302_at	0.99108	0.92389	0.781746	0.862982	0.940751	1.09284	0.822217	1.11407	1.01309	1.00892	1.08648	1.01388	1.80976	0.919397	0.801785	0.786055	0.825163	1.00359	1.12123	1.08899	0.997386	0.978156	1	1.00359	1.49558
246303_at	0.905083	0.848527	0.907188	1.16595	1.00711	0.992889	0.945631	0.843132	1.07335	1.28906	1.22337	1.14772	0.775803	1	1.46815	1.39688	0.999961	1	0.669698	0.871546	1.47489	0.999518	1.00263	1.18816	0.619529
246304_at	0.924376	1.07858	1.25994	1.04868	0.8829	0.923144	0.951318	1.0851	1.17289	1.04895	0.897203	0.913965	1	1.55651	1.28511	1.05162	0.822462	0.770494	0.978543	1.4398	1.23177	0.968042	0.693688	0.774265	1.01858
246305_at	0.996464	1.08488	1.00354	0.91636	0.940219	1.05105	0.954865	1.13394	1.02414	0.989139	0.948207	1.00808	1.04127	1.32921	0.960996	1.08532	0.880633	0.81859	0.984111	1.07291	0.829894	1.02829	0.921883	1	1.0835
246306_at	1.05157	0.978436	0.785926	1.06173	0.949803	1.06778	1.09834	0.890009	0.901416	1.02156	1.10094	0.931846	0.997193	0.986296	0.987202	1.07521	1.05027	1.084	0.941162	0.978429	0.998978	1.0863	1.02575	1	1
246307_at	1.00514	0.959531	0.954148	0.970445	1.07457	1.00998	1.02488	0.825626	1.03973	1.07744	0.968598	0.994859	0.94544	0.887214	1.04684	1.05722	1.0126	1	0.959993	0.867165	1.04888	0.958709	1.05794	1.0663	0.885033
246308_at	1.11432	0.938665	0.865513	0.927675	0.964268	1.07426	1.03573	0.854456	0.904804	1.08538	1.1582	1.06958	0.919855	0.926664	1	1.03753	1.10337	1.14505	0.997704	0.889374	0.987107	1.14036	1.15239	1.21665	0.789398
246309_at	0.996484	1.00352	1.02543	1.02554	0.96467	0.962403	1.13617	0.957445	1.02849	0.9785	1.03412	0.938412	1.00142	0.9682	1	0.9841	0.999999	1.4253	0.965671	0.970007	1.02273	0.996736	1.00142	1.28134	1.23595
246310_at	1.22927	1.13127	0.898605	0.559907	0.616441	1.2062	1.5706	1.02861	0.971391	0.696703	0.910858	1.04888	1.0726	0.754534	0.454593	0.450196	0.948713	1.46869	1.71048	1	0.698608	0.975026	1.79167	2.36452	2.07262
246311_at	0.963716	0.963938	1.00121	0.904996	0.96511	0.948075	1.04925	1.03914	1.23192	1.00226	1.03515	0.998786	1	1.05747	1.05495	0.910742	1.00633	0.905653	1.02029	1.16772	1.00788	0.92362	0.933361	0.928247	0.986768
246312_at	1.00677	1.05287	0.952932	0.922117	0.977005	0.965587	0.962985	1.09781	1.14763	0.996694	1.00331	1.03782	1.02305	0.798037	1.5512	0.779359	1	1.061	1.35366	1.39171	1.35499	1	0.924122	0.938237	0.800965
246313_at	1.14688	1.15691	1.04858	0.794007	0.870545	0.875883	1.0447	0.944771	1.0355	0.923323	0.964504	1.03861	1.05994	1.17105	0.842804	0.781347	0.952732	1.40698	1.23748	1	0.812262	0.843689	1	1.03054	1.03229
246314_at	0.985784	0.936546	1.00231	1.05019	1.07764	1.02495	1.03053	0.907507	0.964185	0.960252	1.00625	0.99769	0.990401	0.874193	1.09721	1.03867	1.096	0.853467	0.988324	0.866883	0.948688	1.11135	1.07832	1.05126	1
246315_at	0.999057	0.976614	1.00094	1.08557	0.945676	0.936102	0.9329	0.785413	1.05554	1.16945	1.07449	1.16317	1	1.1126	1.47736	0.659189	1	1.71068	1	0.901367	1.79718	0.94242	1.00168	0.994481	0.906364
246316_at	0.916059	0.988091	1.17247	1.13947	1.0096	0.995474	0.955399	1.09174	0.807731	1.41322	1.00453	0.910006	0.996292	1.0092	0.967713	1.00089	0.997204	1.00089	0.998119	1.01473	0.974139	0.997182	1.01107	1.00089	1
246317_at	1.04221	0.931445	1.10587	1.09452	0.931413	0.980783	0.92885	0.980504	1.02283	1.15217	0.976644	1.01922	0.981533	0.972029	1.00022	0.99716	0.933537	1.26632	1.04429	1.02773	1.15452	0.954834	1	0.891645	1.16209
246318_at	0.969635	0.999879	0.97482	1.00012	0.835668	1.01989	1.05074	0.949868	1.03443	1.07396	1.042	0.998919	1.02177	0.998018	1.05342	0.997502	0.973559	0.998018	1	1.00015	1.03457	1.00959	0.997651	1	0.991274
246319_at	0.935203	0.865851	1.02717	1.17557	1.09311	1.00136	0.930219	0.76809	0.998635	1.24117	1.14933	0.913972	0.920345	1.01778	1.4292	1.25688	0.88683	0.900323	0.920253	1.18965	1.48126	1.13621	1	0.882667	0.830747
246320_at	0.963024	0.960263	1.06006	1.00052	1.03728	0.954122	0.889762	0.972153	0.999479	1.01463	1.04624	1.03091	1.00492	1.21101	1	1.24511	0.954828	0.864135	0.973944	0.953021	1.0653	1.05657	0.916746	0.891876	1.04909
246321_at	0.82785	0.798132	1.34702	1.0722	1.00613	1.192	1.02836	0.761212	0.993867	0.933044	0.826881	1.0147	0.836181	1.30538	0.982272	1.11076	0.995458	1	1.06994	1.4721	0.935755	0.981413	1.11172	1.05683	0.987915
246322_at	0.872235	0.921482	0.927035	0.991988	1.08704	1.08399	1.02989	1.03887	1.02836	1.00801	0.952678	0.943734	0.848955	0.993433	1.05289	0.894026	1.03497	1.08649	0.993433	0.949518	1.05793	1.24745	1.04253	1	0.85324
246323_at	0.947877	1.00959	1.16001	1.0777	0.979014	1.18777	0.983636	0.951844	0.996242	1.12091	1.00376	0.947344	0.94549	1.07468	1	1	0.999687	0.99992	1	1.06402	0.998508	0.998906	1.02721	1.00188	0.99992
246324_at	0.958763	0.980386	1.16672	0.930025	0.863581	0.988245	1.02123	0.969299	1.16552	1.05975	1.06472	1.01175	0.924282	1.18734	1.05755	1.24381	0.80756	0.945687	1.20107	1.00136	1	0.914857	0.977097	1.10118	0.926013
246325_at	1.06018	0.982128	1.09258	0.857525	0.844337	0.877378	0.901182	1.07598	1.11415	1.13342	0.821574	1.01787	1	0.969429	1.01742	1.00283	1.06021	1	1.00152	1.02441	0.989067	1	0.944331	1	0.919021
246326_at	0.928099	0.823427	1.03044	1.09891	1.00273	1.02432	0.902722	0.997275	0.75534	0.945637	1.0713	1.02766	0.988512	1.06311	0.999634	1.00631	0.665675	0.994821	1	1.17992	1	0.940814	1.00702	0.997269	1.21069
246327_at	0.971241	1.05993	1.02236	0.960186	0.928456	0.977644	0.926304	1.07908	1.067	0.902191	1.02394	1.13205	1.2637	1.0624	0.90074	1	0.976721	0.963864	1.14933	0.920837	1.04544	0.98038	1.0224	0.941217	1.12364
246328_at	0.989368	0.933062	1.01063	0.964728	1.02612	1.06178	0.938621	0.910347	0.979671	1.05227	1.09632	1.12453	0.790924	1.00055	1	1.09117	0.999898	1.06859	0.981678	1.00055	0.999898	0.999898	1.01629	1.03621	0.792203
246329_at	1.08477	0.998392	1.09537	0.964606	1.00161	0.994723	0.887603	0.960615	0.956126	1.11333	1.05895	1.10682	0.863179	1.00021	1.4643	1.22625	1.03194	1.11944	0.93165	0.998007	1.05421	0.997382	1	0.998007	0.667677
246330_at	1.09925	1.04311	1.00697	0.800451	0.893518	1.07106	1.01604	0.993029	0.962966	0.934444	1.01995	0.988669	1.10948	1.00751	0.997202	1.047	1.05772	1.19693	0.938597	0.965094	0.841578	1	1.06022	0.935509	0.92509
246331_at	0.907462	1.02831	1.10344	1.0557	1.06607	1.07714	0.91041	1.0816	0.946376	0.956319	0.955532	0.97169	1	1.00207	0.999735	1.007	0.997218	1	1.00144	1.00018	0.999466	0.999821	0.984029	1.00045	0.999644
246332_at	1.00109	0.866225	1.12801	0.998909	0.970144	1.02909	1.06216	1.06603	0.912041	0.911713	1.20085	0.949579	0.814647	1.0269	0.925269	1.01591	1	0.998997	1.07378	1.22201	0.988997	0.907306	1.02286	1.00395	0.993007
246333_at	1.02389	1.03649	1.12874	0.979361	1.19522	1.02064	0.896543	0.96197	0.809898	1.03482	0.955469	0.809087	0.966572	1.03346	0.995716	1.026	0.99702	1	1.02322	1.12195	0.97971	0.991208	1.06526	1.00871	0.997019
246334_at	0.985321	0.976392	0.868356	0.948332	1.06978	1.01468	0.974595	0.942307	1.12689	1.21865	1.02047	1.18274	1.06676	0.867263	1.23202	0.863338	1.18116	1.25802	0.90363	0.831708	1.10133	1	1.02945	0.86845	0.953745
246335_at	0.98575	1.12439	1.06253	1.00366	0.996338	1.03494	1.31087	0.989114	0.952687	0.964101	1.01437	0.952605	0.737968	0.818653	1.06579	0.876485	0.849918	0.88902	1	1.0308	1	1.21488	1.16121	1.02014	1.44299
246336_at	1.05185	0.835323	0.970845	1.07845	1.03683	1.35367	1.18423	0.872682	0.850119	1.02915	0.885819	0.873278	0.966657	1.06896	0.993692	1.04805	0.993692	1	1.04376	1.08369	0.983162	0.978959	1.06062	1.01047	0.991599
246337_at	1.11282	0.774352	1.03193	1.04895	1.03747	0.954165	0.970701	0.919991	1.0293	1.06799	0.923648	0.92725	0.962271	1.05549	0.996157	1.04172	0.994126	1	1.04377	1.06947	0.976157	0.986092	1.0556	1.01591	1
246338_s_at	0.981799	1.0424	1.16823	0.906409	0.889619	0.802078	1.03004	0.837593	1.00498	1.13645	1.14691	0.995023	0.748297	1.00053	0.785099	1.05636	0.982875	0.98626	1.33114	1.30508	0.802088	1	1.55686	1.4365	0.855373
246339_at	1.07019	0.874611	0.902278	1.06406	0.996753	1.00325	0.935034	0.703947	0.940654	1.15272	1.19699	1.09712	0.849173	0.922472	1.08499	1.06665	0.974696	0.991972	0.965443	1.03829	1	1.01998	1.10603	1.13222	0.862245
246340_s_at	1.00294	1.13662	0.997059	1.1188	0.847074	1.02631	1.26731	1.24925	0.858247	0.89128	0.94745	0.944106	0.893404	1.08501	0.837563	0.769391	0.989986	1	1.80797	1.03096	0.895589	0.986886	1.22932	1.86935	2.242
246341_x_at	0.9552	0.929486	1.13826	0.88809	0.839558	1.39679	1.0448	0.952866	0.872206	1.0937	1.0984	1.06827	0.960586	1.0522	0.997794	1.03491	0.995593	1	1.02838	1.06768	0.986797	0.964956	1.04581	1.01961	0.995637
246342_at	1.28959	0.996132	0.881272	0.999129	1.00087	1.44287	0.915486	0.875138	0.701413	1.04197	1.5073	1.11286	0.965081	1.02596	0.991136	1.01731	0.993414	1	1.0152	1.03471	0.989011	0.986853	1.03467	1.00863	0.993414
246343_at	0.860043	0.918022	1.17017	0.991305	1.06686	0.933459	0.949274	1.0087	1.13782	1.06624	1.07469	0.985924	0.961923	1.01134	1.61733	0.985614	0.989552	0.930264	1	1.20138	1.46891	1.14679	0.943786	0.876736	1.00241
246344_at	1.00884	0.900401	1.01072	0.991161	0.774404	0.910901	0.822906	0.962294	1.11599	1.04184	1.16564	1.0983	0.974847	1.01452	0.977751	1.0252	0.978751	1.43809	1	1.43608	1	0.974847	0.998038	1	0.976787
246345_at	1.00817	1.03694	1.05056	1.07046	1.02035	0.936712	0.957086	1.03187	0.957283	0.991833	0.966339	0.969203	1	0.828398	1.12819	0.856825	1.00029	1	0.992233	0.868668	1.0315	1.2145	1.01056	1.16471	1
246346_at	0.920461	1.13852	1.00962	1.12435	1.05067	0.908725	0.916944	0.974288	1.02149	1.08253	0.990378	0.984031	0.970854	1	0.801208	1	0.944197	1.37443	0.92364	1.00393	1	1.11963	1.1213	1	1.02113
246347_at	1.04289	0.894978	1.05214	1.00346	0.974168	0.998249	0.877222	0.940023	1.00175	1.11842	1.03767	0.981229	0.892357	1	1.01056	0.946646	1	0.989917	1	1.01462	0.902876	1.06078	1.10153	1.05271	1.0915
246348_at	1.02655	0.914859	1.01649	0.925992	0.926165	0.911601	0.938822	1.01571	0.997911	1.01132	1.00209	1.01846	0.875953	1.04809	0.946446	1.01695	1	1.07426	0.994632	1.04799	0.998713	0.901831	1.07501	1.28344	0.973608
246349_at	1.14386	1.08897	1.09979	1.26504	0.861429	0.711615	0.907983	1.10839	0.731063	0.728394	1.10101	0.911032	0.923871	1.04159	0.978203	1.01631	0.974629	1	1.50733	1.03438	0.970951	0.967294	1.43674	1.15225	0.978323
246350_at	0.957033	0.946018	1.08868	1.07349	0.948067	1.03978	0.932099	0.990003	0.993607	1.04062	1.04223	1.00639	0.992693	1.00288	0.999699	1	0.997483	1.21206	1.0013	1.0083	1.03815	0.993651	0.999699	1.52433	0.999699
246351_at	1.03743	1.00776	1.00441	1.06578	1.04028	1.18087	0.982601	0.925458	0.928819	0.962199	0.98846	0.995595	0.902824	1	0.934683	0.952488	0.988418	0.973	1.07912	1.06896	1.03525	1	1.02371	1.07023	1.01065
246352_at	0.765468	0.811032	1.10119	1.07301	1.04773	1.1241	0.906105	0.806068	0.850779	0.991549	1.14227	1.00845	0.908014	1.0889	0.974008	1.21544	0.995615	1	1.02167	1.22439	0.869023	0.979466	1.80083	1.00222	0.996775
246353_s_at	1.42612	0.593396	0.816419	0.740738	0.957011	0.828098	0.914952	1.22149	1.17554	1.04299	1.09012	1.09938	0.836824	1.22413	0.919737	1.14015	1	0.975329	1.10814	1.27218	0.983795	0.945217	1.15061	1.0535	0.935642
246354_at	0.948618	0.788798	1.01482	1.05964	0.911017	1.34556	1.12319	0.795444	0.995881	0.934747	1.10609	1.00412	0.980835	1.01557	0.996444	1.012	0.996403	1	1.06828	1.0168	0.991595	0.991595	1.09111	1.1463	0.998839
246355_at	1.00577	0.938085	0.994225	0.975508	1.0276	1.02568	0.878272	0.793473	0.937492	1.08783	1.03148	1.01364	0.790582	1.00131	0.920343	1.02457	0.894616	1.32057	1.25023	0.922581	0.923351	1	1.25943	1.03213	1
246356_x_at	0.891223	0.835264	1.08457	1.15165	0.911489	1.02257	0.985797	0.89962	0.953403	1.0142	1.17264	1.22843	0.988901	1.01117	0.983297	1.0045	0.982207	0.983417	1.03671	1.03223	0.97443	0.977788	1.00566	1	1.02336
246357_x_at	0.872328	1.0187	1.25975	0.993415	0.986802	0.748827	0.882797	0.716414	1.04911	1.20221	1.29717	1.00659	0.931501	1.16088	0.914123	1.07416	0.996612	1	1.09317	1.03536	0.895194	0.981048	1.20034	1.0361	0.898496
246358_x_at	0.849237	1.10858	1.046	0.941944	0.962603	0.736052	0.781454	0.774274	1.12179	1.0374	1.24456	1.03881	0.914481	1.15323	0.959927	1.01865	0.997349	1	1.09524	1.08628	0.984807	0.954569	1.13708	1.04902	0.98385
246359_x_at	1.03347	0.841845	1.11095	1.34346	0.969335	1.1683	0.867609	0.831603	0.815693	1.00109	0.998912	1.00845	0.980981	1.01413	0.979793	1.02339	0.978557	1	1.1216	1.10308	0.975488	1	1.06816	1.02213	0.987095
246360_at	0.887519	0.963362	1.33813	1.23486	0.753195	1.43663	0.940941	1.11949	1.00144	1.25851	0.943248	0.998556	0.954816	1.1825	0.98797	1.0422	0.990995	1	1.03927	1.24136	0.981957	0.983456	1.05121	1.03459	0.98797
246361_s_at	0.95952	1.07436	0.767315	0.840597	0.779334	1.15217	1.1285	1.13264	0.990953	1.00905	0.94454	1.31879	0.763502	1.29085	0.831468	1.00333	0.997119	1.08668	1.03692	1.24024	0.828315	0.953962	1.3046	1	0.989623
246362_at	1.04384	1.50825	1.23908	0.896774	0.864164	0.915755	0.963834	0.835156	1.01868	1.09185	0.981317	1.75631	0.761071	1.28791	0.935029	1.0996	1	0.999906	1.14709	1.30702	0.933474	0.979444	1.27423	1.04677	0.993838
246363_at	0.813516	0.998015	0.929664	1.11908	1.1098	1.58553	0.907929	0.991701	1.00324	1.00199	0.92879	1.07671	0.944232	1.06898	0.969207	1.01343	0.992314	1	1.00561	1.09211	0.978863	0.986485	1.0421	1.01341	0.98081
246364_at	0.869948	0.952831	1.02809	1.24455	1.06498	1.48844	1.11279	0.971913	0.929942	1.16624	0.947609	0.829627	0.996855	1.00629	0.990521	1.00155	1	0.996855	1.00155	1.01103	0.984211	0.990521	1.03005	1.00159	0.9984
246365_at	1.278	1.23597	1.04623	1.18298	0.972889	0.913786	0.930463	0.966315	0.910839	0.962658	1.02711	1.2173	0.940261	1.02713	0.865228	1.04383	0.992859	1.01029	1.04562	1.11931	0.842577	0.896516	1.06869	1	0.884671
246366_at	1.12271	1.10839	1.11984	0.811191	0.931761	0.877221	0.943608	1.32929	1.04964	0.950362	0.875937	1.10061	1.11489	1.05779	0.916466	0.853991	2.32476	1.46183	1.08442	0.33323	0.607249	1	1.06674	0.910451	0.319803
246367_at	0.893872	0.935843	1.13779	1.14503	1.02677	0.99871	1.06336	0.981466	0.995798	0.968665	1.00129	1.03032	0.814775	1.00086	1	1.00857	0.998287	0.999147	1.01501	1.04458	0.940827	0.996141	1.00086	1.01632	0.998705
246368_at	1.14726	0.949172	1.22043	1.03172	1.07264	1.17603	0.897601	0.878463	0.965712	1.01816	0.981836	0.739679	0.94538	1.0694	1.32181	1.08299	0.928088	1	1	1.65645	1	0.920779	0.803492	1.01302	0.972078
246369_at	0.904338	0.917282	1.22796	1.03813	1.08891	1.18588	0.995488	1.00451	0.976253	0.958488	1.01564	0.945876	0.922379	1	0.958444	1	0.850393	0.739791	0.922386	1.03848	1	0.947958	2.03931	1.37161	1.31408
246370_at	1.16648	1.06497	1.1202	1.24403	0.85385	1.0189	0.921473	0.931611	1.00541	0.871902	0.943431	0.99459	0.977784	1.20471	0.984006	0.528242	0.997991	1	1.02117	1.0443	0.979952	0.994961	1.01819	1.02531	1.00317
246371_at	0.893543	0.906313	1.33157	1.24907	1.03747	0.848752	0.795251	1.02452	1.30905	1.15679	0.975478	0.8662	0.302133	1.75086	2.20312	1.30518	1	0.627162	0.672018	2.55465	2.01839	1.2235	0.817817	0.494232	0.742231
246372_at	1.17905	1.71441	1.15588	1.24133	0.999594	0.992565	0.98571	0.714885	0.967556	0.925405	1.00041	1.02771	0.897506	1.12359	0.988301	1.02242	0.994078	1	1.02353	1.16128	0.987081	0.978797	1.03061	1.033	0.996493
246373_at	0.887248	1.06649	0.927287	1.03101	0.924113	1.00203	0.939653	1.09012	1.0104	1.11686	0.971722	0.99797	1.00022	1.22839	1	1.01281	1	1.00069	0.818926	1.15217	0.999767	0.760059	1.00068	0.922583	0.345633
246374_at	1.13188	1.29749	0.887298	1.00182	0.87184	0.998184	1.04219	1.10633	1.09427	0.992184	0.852146	0.783038	1.15964	1.47601	0.632345	1.44086	0.981656	1.05217	0.929935	1	0.999355	1	1.00173	1.00269	0.660693
246375_at	1.05395	1.00368	0.943661	0.895392	0.956326	0.887636	0.996318	1.07302	1.05348	1.05994	0.922761	1.14523	0.990547	1	1	1.07661	1.2743	1.11474	0.916824	1.05135	0.944485	1	1.11177	1.04869	0.566657
246376_at	0.967812	0.996509	0.872296	1.01339	0.985111	1.00796	1.00349	1.07491	1.00672	0.955161	0.974093	1.02026	1	1.10182	1	1	0.822598	1	1.00155	1.17051	0.959465	0.988319	0.961388	0.945416	1.44984
246377_at	1.05295	0.954127	1.10548	1.25927	1.00454	1.01097	1.06342	0.99078	0.892612	0.963489	0.93562	0.995462	0.980092	1.00379	0.986766	1.0095	0.994293	1	1.01227	1.04173	0.994293	0.994293	1.04078	1.01238	0.998124
246378_at	0.999811	1.06026	1.10147	1.05879	1.03352	0.870079	0.945138	1.02663	0.960529	1.00019	0.960397	0.998201	1.14973	1.14467	0.994015	1.18671	1	0.930315	0.966782	0.974321	1.0347	1.01263	0.913855	0.923841	1.19893
246379_s_at	0.949033	0.894255	0.957072	0.994579	1.09381	0.953357	1.00683	1.00137	0.998627	1.05854	1.04108	1.11794	1.01871	0.973993	1	1.0043	1.04126	1.00021	1	0.940445	1	1.01937	0.987129	0.999267	1.01728
246380_at	0.928809	1.05297	1.00074	1.20327	0.951058	1.00606	1.12574	1.10776	0.908339	0.865335	0.999258	0.947442	0.933609	1.11309	0.993965	1.04373	0.994068	1	1.0393	1.07999	0.986486	0.98348	1.10259	1.02119	0.992541
246381_at	0.915747	0.983313	1.10435	1.2367	1.03918	1.07122	1.00847	0.828902	0.938351	0.999152	1.00085	0.785546	0.982737	1.0188	0.925678	1.01368	0.999386	1	1.03762	1.02672	0.998185	0.996356	1.01759	1.02423	0.999696
246382_at	0.854316	0.930493	1.05626	1.03582	0.971521	0.991123	1.04468	0.988948	0.964589	1.05375	1.00888	1.02312	0.988794	1.01944	0.998795	1.00353	0.998216	0.957581	1.04596	1.08901	0.997061	0.996475	1.01473	1.00293	1
246383_at	0.783189	0.993181	0.877611	1.02711	1.02418	0.86124	0.878283	0.936732	1.00682	1.12133	1.16289	1.07444	0.938565	1.01376	1	1	0.996715	1	1.00747	1.09009	1	0.982947	1.08883	1	0.90595
246384_at	0.912589	1.0246	1.05698	0.877618	0.989242	0.894219	1.00253	1.20599	1.05389	0.997474	0.911296	1.01431	1.05372	1.12491	0.89866	1.0124	0.944871	0.930899	1.08009	1.0384	1	0.992519	0.935552	0.930072	1.45522
246385_at	0.975203	0.999652	1.16091	0.985355	1.06073	1.00021	1.07008	0.916366	0.861765	0.999792	1.14676	1.00416	1	1.20757	0.592353	1	0.987951	1	1.00067	1.34789	0.876415	1	1.18735	1.70322	0.986643
246386_at	1.04689	1.069	0.947014	1.1677	1.08492	0.997442	1.086	0.986541	0.80596	1.00256	0.883371	0.795269	1.16554	1	1	1.00489	1	1.38011	1	1.0318	1	0.971425	1.00243	1	1
246387_at	1.15818	0.946264	0.926584	1.00608	0.993918	1.18452	1.13686	1.0384	0.853765	0.919459	0.869409	1.04942	1	0.965292	0.858927	1.00041	1.45069	1.62946	1	0.966322	0.998566	1.41866	1.4125	1.00206	0.999393
246388_at	1.00656	1.01668	0.94814	1.08979	1.10729	1.09317	0.939136	0.985653	0.925604	0.92599	0.993439	1.11314	0.77754	1.00858	0.989419	1.01644	1	1.06362	0.918357	1.18396	1	0.960246	1.05194	1	0.987824
246389_at	0.996181	0.986585	1.05211	1.24104	1.15381	1.00382	0.977209	1.04356	0.910205	0.981743	0.948516	1.01231	1.16344	1.21398	1.05735	1.00128	1.02127	1.0002	0.995847	0.972812	0.999899	0.98913	0.977754	0.923379	1
246390_at	1.00613	1.11946	0.967159	1.00885	0.993875	0.898403	0.864604	1.19531	1.08434	0.863638	0.803428	1.02453	1.6023	1.39688	1	1.57082	1.50106	1	0.996199	0.761494	0.839762	1.05312	0.901417	0.838339	0.364237
246391_at	0.982835	1.02501	0.994755	0.919107	1.00524	0.869394	1.02916	1.02123	1.02393	0.97065	0.932038	1.0072	1.03973	1.00765	1.02338	0.981001	1	0.87856	1.07086	0.841286	0.995022	1.01146	0.954436	1	1.03249
246392_at	1.02297	1.00255	0.816819	0.952538	1.19276	1.19533	0.867698	0.99745	0.811771	1.37887	0.971515	1.23943	0.585355	1.00677	0.985321	1.03017	0.984918	1.64552	1	1.01151	0.982917	0.984104	1.04448	1.01073	0.988446
246393_at	1.02313	1.56497	1.45788	0.844697	0.747444	0.651067	1.12236	1.38824	1.28371	0.976872	0.729916	0.959504	0.652729	0.864768	1.15059	1.13102	1.0129	0.982796	1	0.981662	1.00712	1.29266	1	1.06597	0.95598
246394_at	1.07076	0.934022	1.05199	1.17006	1.37273	0.964596	0.982951	1.01705	0.971615	0.929046	0.956186	1.30927	0.826565	1	1.17658	1.5041	0.996793	1	0.983233	1.01088	0.972169	1	1	1.04268	0.932877
246395_at	1.05453	1.02628	0.817783	0.881916	0.997621	0.963726	1.15983	1.00238	0.937717	0.959985	1.01126	1.06608	2.65129	0.826414	0.441234	1.18072	1.6311	1.44047	1.0006	1	0.444467	0.750905	1	1	0.942475
246396_at	1.01387	1.01498	1.05421	0.872319	0.799281	0.863178	0.986128	1.02553	1.0727	0.967217	0.948412	1.06533	0.899836	1.10316	1.19454	0.88253	0.887275	0.983614	1.19562	1.42361	1	1.13588	0.979544	0.963615	1.1345
246397_at	1.00879	1.03438	1.25323	0.941527	0.994516	0.792982	0.773301	0.862802	0.964003	1.21384	1.30793	1.00548	0.995066	1.07652	0.998399	1.03344	0.963485	0.971936	1.01834	1.09688	1	0.955395	1.04485	1.00198	0.9386
246398_at	0.993904	1.0061	0.870229	1.01328	1.02048	1.09925	0.936812	1.01679	0.973195	0.987972	0.900238	1.02614	1	0.930908	1.00595	1.0554	1.06751	1.06143	0.950192	0.941939	0.935618	1.01769	0.945921	1	1
246399_at	1.04797	0.961802	0.896591	0.993499	1.05626	1.15695	1.0065	0.867422	0.945747	0.962463	1.18375	1.05847	0.814185	0.40881	0.863283	1.53987	1.58613	1.0008	0.520827	0.719005	1.05041	1.46845	1.08056	1	0.686649
246400_at	0.870625	0.917602	1.08026	0.991482	1.03917	0.966795	0.983713	1.00772	1.01806	1.0454	1.09239	0.992284	0.869282	0.971556	1.01019	1	0.921192	0.858833	1.01908	1.01	1.01675	1.03071	0.986192	0.934576	1.07305
246401_at	1.07585	1.05514	0.978351	0.989085	0.942044	1.00588	0.945869	1.18441	0.994125	0.882023	1.12127	1.09075	1.43162	0.938375	0.526552	1.36045	1.00386	1	0.959464	1.14405	0.980533	0.738422	1.00935	1.46205	0.999183
246402_at	1.00006	0.979744	0.825795	1.44539	0.953789	1.40345	0.979959	0.999944	0.935699	1.25875	1.09522	1.44169	0.989008	1.26965	0.918617	1.07223	0.999073	0.954288	1.08321	1.25787	0.948772	0.909527	1.116	1.00546	1
246403_at	0.884527	1.0739	1.13293	0.908242	0.869294	1.19359	1.35393	0.986734	1.03782	0.92332	0.910348	1.01327	1.1595	0.998277	0.978662	0.892792	1.01444	0.917417	1	0.951316	0.859152	1.6841	1.06952	1.0032	2.60998
246404_at	0.929332	0.906169	1.02621	0.847779	1.00013	1.03871	1.02591	0.9882	1.02189	0.989863	0.99987	1.03311	1.07777	1.02169	0.979454	0.884208	1.00522	1	1.16763	0.965679	0.979454	1.0346	0.796046	0.965557	1.16561
246405_at	1.03596	1.00428	0.898392	0.835102	0.968085	0.637366	1.07052	1.0028	1.04645	1.00359	0.742075	0.997195	0.962211	1.05187	0.971919	1.01401	0.99467	1	1.01405	1.08315	0.988146	0.971919	1.01727	1.07342	0.998921
246406_at	0.947953	1.08595	1.05601	1.27003	1.0152	0.840284	1.17359	1.01752	0.801037	0.984798	0.872262	0.895576	0.905407	1.00638	0.943659	1	0.93988	1	1	1.11371	1	1	1.00257	1	1.61516
246407_at	1.06401	1.00748	1.11831	1.07406	0.940425	1.1028	0.992524	0.973099	0.830871	0.910925	1.11908	0.959434	0.978587	1.02599	0.992418	1.00315	0.992453	1	1	1.03517	0.990875	0.989321	1.0168	1.00151	0.993922
246408_at	1.01469	1.07963	1.05745	0.884289	0.955169	0.969671	0.997622	1.07523	1.08734	1.00164	0.98515	0.998359	0.970917	1.02758	1.02091	1	0.936542	0.998262	1.06862	1.17913	1.10384	0.945727	0.917592	0.876714	1.01653
246409_at	1.03436	1.03457	0.921312	1.09021	1.07047	0.984788	0.992716	0.998509	0.978475	0.915244	1.08655	1.00149	0.98248	0.822991	1.45655	1.10644	1	0.98248	1.40311	0.830748	1.02811	1.15094	1.04138	0.909408	0.708939
246410_at	1.06901	1.17597	1.08894	1.00012	0.937236	0.882131	0.999884	1.12306	0.995565	1.04007	0.929315	0.948705	1.02468	1.09996	1	1.00316	0.999999	0.903353	1.00026	1.00246	0.978348	0.999999	0.991278	0.998573	1.14177
246411_at	1.30394	1.25525	0.887708	0.852627	0.841026	1.05164	1.16046	0.822192	0.825888	0.948359	1.11956	1.10849	1.00817	0.904751	0.759338	0.888201	1.12461	1.44668	1.06856	1	0.647085	0.918727	1.07984	1.38532	0.920417
246412_at	0.961935	1.03589	0.974901	0.879443	1.00166	0.912854	1.00576	0.995236	1.01613	1.01931	0.998343	1.05246	0.986988	0.777791	1.05285	0.965659	1.13679	1	1.07821	0.939591	1.08076	1.05021	1	1.03768	0.915939
246413_at	1.09369	0.941956	1.0013	0.970138	0.998698	1.15196	0.94383	0.911568	1.06585	0.981001	1.22576	1.02664	1.14062	1.00722	1	1	0.926745	0.985364	0.992698	1.06035	0.95431	1.00722	1.00187	1.14077	0.957982
246414_at	0.957347	0.556367	0.998192	1.05781	0.858818	1.22465	1.06902	0.526636	1.00768	1.00797	1.00181	0.829405	0.853208	1.11706	0.899455	1.11217	0.937528	1	1.10625	1.31898	0.874056	0.919149	1.26405	1.03984	0.996997
246415_at	1.08447	1.00552	1.04831	1.22351	1.06345	1.14896	0.988049	0.994477	0.872985	0.982402	0.935273	0.890053	0.942798	1.14808	1.02866	1.16991	1.27871	1.01659	0.819581	1	1.06767	0.857964	0.841135	0.878641	0.882866
246416_at	0.968653	0.94337	1.1538	1.10505	0.950411	1.31904	1.05324	0.751449	0.855438	1.03135	1.13565	0.925132	0.962449	1.05862	0.995205	1.03986	0.995205	1	1.03531	1.07269	0.985866	0.985866	1.04927	1.01642	0.995311
246417_at	1.03343	1.04203	0.979999	0.977271	0.999311	0.934815	1.10499	1.00069	0.897636	0.972916	1.0556	1.02597	0.996089	0.984795	0.863663	0.889339	1.04235	0.932298	1.09076	0.942719	1	1	1.1219	1.05239	1.50338
246418_at	0.996256	1.09401	1.00374	1.0341	1.16338	0.964565	1.19634	0.899915	0.876482	0.957375	1.02091	0.941882	1.06738	1.05059	0.957909	0.988837	0.96426	0.965518	1	1.00497	0.958592	0.958963	1.16991	1.16294	1.14107
246419_at	1.08277	0.967178	1.18638	1.00437	0.904046	1.50533	0.995631	0.873074	1.03003	0.900522	0.992858	1.14727	0.992523	1.00185	0.998569	1	0.998985	1.08979	1.00112	1.01792	0.996962	0.998323	1.14992	1.07017	0.999754
246420_at	1.10807	0.994412	0.978474	1.03425	1.03235	1.00061	1.07311	1.03946	0.959647	0.99939	0.849352	0.873965	0.773459	1.05952	0.983891	1.32278	0.905581	0.961334	1	1.03667	1.02099	1.07194	0.870787	0.83656	1.16562
246421_at	0.965532	0.887348	1.18714	0.932824	0.913391	0.951914	0.906512	1.07701	1.03447	1.10506	1.1025	1.11905	1.08864	1.17984	1.29548	1	0.938973	0.85101	0.982806	1.06214	1.03894	1.0083	0.930686	0.868342	0.916443
246422_at	0.947617	0.987029	0.92189	1.1167	1.01588	1.01802	0.981843	1.15404	1.01297	0.945241	0.957874	1.08915	1.06968	1	0.851907	1.05308	1.07747	1.02432	0.838002	0.84741	0.821234	0.894677	1.00072	1.09131	1
246423_at	1.03446	0.716339	0.928206	1.0103	1.05859	0.829561	1.02394	0.989705	1.04893	1.04678	0.63521	0.954844	0.998786	1.00008	1.05197	1	0.95605	0.963518	1.11837	1.00114	0.999311	1.00003	1.00097	1	0.949539
246424_at	1.0538	1.05696	0.947373	0.983168	0.977118	1.12148	0.982064	1.01683	1.04216	0.92623	1.04556	0.980384	1.00875	0.84717	1.03698	1.06817	1.09758	1	0.827607	0.976374	0.997628	1.02306	0.971181	1.00304	0.884195
246425_at	0.887209	1.15665	0.937581	0.886376	1.00248	0.864975	1.05896	1.09158	1.1566	1.06007	0.997519	0.901094	0.923819	1.00561	1.02123	0.845066	1.0426	1.02835	1.0501	0.989808	0.956817	1.15553	1	0.905122	0.807644
246426_at	1.01172	0.939962	0.956352	1.01956	1.04895	0.890726	0.982885	0.988281	1.12208	1.25989	1.21608	0.926678	0.92426	1.0221	0.996828	1.06945	0.995305	1	1.05374	1.03153	0.976352	0.990526	1.01733	1.0063	0.996828
246427_at	1.15353	0.990884	0.899613	1.00912	1.02279	1.06774	1.05147	1.03494	0.955312	0.93873	0.908757	0.970347	0.870079	0.962258	0.784897	1.0017	1.00049	1	1.00165	1	1.10051	1.16934	1	0.869865	1
246428_at	1.07447	0.992173	1.13728	0.968899	1.07759	0.972989	0.978187	0.928618	0.999508	1.08821	1.00049	1.12004	1	1.03037	1.11194	1.00349	1	1.04663	0.974615	0.976444	0.992385	1.00257	0.638481	1.00137	0.953777
246429_at	1.0265	1.00677	0.936192	0.98701	0.954222	1.19847	1.08509	0.965533	0.989388	1.12921	0.993229	1.09928	1.37157	0.980368	0.931342	1	1.18145	1.42416	1	1	0.722555	1.36724	1.29233	0.947693	1.13278
246430_at	1.09772	0.957127	0.96083	1.24921	1.28672	1.03917	0.945479	0.90427	0.886664	1.21242	0.863305	1.14512	0.816495	1.06749	0.825187	1.14621	0.832001	0.994418	1.02971	1	1.64439	0.983857	1.20135	1.17791	0.839082
246431_at	1.18788	0.872788	1.07938	1.24387	0.876977	1.2012	0.909449	1.04525	1.40076	0.883125	0.954751	0.810643	0.834254	1.17329	0.946829	1.07184	0.97216	1.00083	1.07769	1.32539	0.828476	0.950998	1.19873	1	0.990703
246432_at	0.906424	1.04173	1.15846	0.994036	0.743923	1.28005	0.982569	0.898011	1.1552	0.905586	1.1528	1.00596	1.59307	1.00151	0.996197	0.770161	0.914185	0.96855	1.91047	1.0314	1.21653	0.983188	1	1	1
246433_at	0.927784	0.960845	1.00332	0.923844	1.01148	1.012	1.05224	1.0241	1.00821	0.930933	0.943535	0.996683	0.999837	1.00041	1	1.00024	1	1	1.00016	1.00131	0.997709	0.998199	1.00467	1.00319	0.99885
246434_at	1.00984	0.912873	1.15	0.990156	0.981816	1.04135	0.970318	0.865936	0.9719	1.09029	1.0201	1.08448	0.911937	0.94019	1	0.993085	1	0.961056	0.885988	1	1	1.19533	1.14617	0.992066	1.0964
246435_at	0.995334	1.08732	0.977846	0.82304	1.09184	0.745083	0.91296	0.86781	1.00467	1.42153	1.06299	1.4051	0.995342	1	1.09457	1.00199	0.994041	0.99932	1	1.00563	0.997336	0.997336	1.00431	1.69158	0.977743
246436_at	1.04288	0.917866	1.02913	0.824841	0.970871	0.936687	0.871039	0.871337	1.11968	1.21867	1.22677	1.10142	0.994031	0.935874	1.33545	1.00148	1	1.00094	0.948314	0.908384	1.27968	1.0401	0.998633	1.00578	0.943637
246437_at	0.823163	0.904962	1.21468	1.17617	0.817979	1.26592	1.00777	0.934242	1.10253	1.09691	0.780301	0.992231	0.950361	1.06637	0.9834	1.01654	0.989642	1	1.01441	1.08708	0.991666	0.979387	1.05392	1.11817	0.987616
246438_at	1.07035	1.01516	1.06999	0.876092	1.19373	0.897828	0.987492	1.01251	0.592732	0.859953	0.934841	1.09134	0.945155	1.01478	0.967348	1.00985	0.998161	1	1.07898	1.32788	0.997563	0.996313	1.01172	1.00125	0.909435
246439_at	1.06059	1.22121	0.86327	0.932252	0.928491	1.14949	1.15272	1.08938	0.939407	1.08373	0.913688	0.934889	1.15867	0.853493	0.617254	0.952186	1	1.18609	1.02628	0.88633	0.951931	0.892988	1.13615	1.28013	1.00715
246440_at	0.981322	1.15042	1.16401	1.05801	0.831474	0.92352	1.05957	0.920381	1.00276	1.03788	0.997235	0.913204	1.0144	1.21904	0.766053	0.94261	1	0.842619	1.03318	1.09018	0.894691	0.819673	0.9678	1.01305	1.34038
246441_at	1.13977	0.993423	0.992434	0.992803	1.03877	1.04645	1.14375	0.99509	0.869364	0.980694	1.00491	1.0806	1.04257	0.992259	0.829022	1	0.976271	1.11585	1.02868	0.870244	0.89352	0.966257	1.02549	1.10805	1.26109
246442_at	0.878573	1.03449	1.0775	0.967525	1.02381	0.88114	0.976188	1.0771	1.15639	0.916008	0.833658	1.03027	1.15088	1.1423	1	0.98451	1	0.945937	1.07355	0.915317	1.02563	0.961918	0.799288	0.929935	1.24125
246443_at	1.05975	0.982943	1.08468	0.994772	1.01803	0.927661	0.876679	1.03524	0.985056	1.00523	0.861517	1.05093	1	1.04142	0.969059	1.02712	0.928157	0.930693	1	1.00497	1.10696	1	0.919973	1.04945	1.05055
246444_at	0.992237	1.01935	0.946404	1.03776	0.897033	0.867418	1.00776	0.884326	0.933115	1.08297	1.07992	1.03778	1.03893	0.987848	0.899974	1.05543	1	0.989896	1	1.00084	1.05245	0.999788	1.11424	0.991466	0.999318
246445_at	1.0908	0.840099	0.860267	1.12386	1.06949	1.10118	0.915686	0.808121	0.808618	1.00226	1.01938	0.997741	0.843337	0.70922	1.00361	1.07931	1.07085	0.960945	0.808416	0.69424	1	1.12089	1.16362	1.16997	0.407427
246446_at	0.902431	1.04664	1.02666	0.921406	1.01946	0.980539	1.0608	1.09234	1.02743	0.914734	0.94833	0.895796	1	1.25078	1.02727	0.947148	1.02284	0.957279	1.00111	1.0578	1.03218	1	0.995427	0.947489	0.792314
246447_at	0.96919	0.969292	1.02977	0.976765	0.889284	0.996179	0.916073	1.00382	1.05584	1.15215	1.05918	1.11854	0.868691	0.966277	1.12915	0.999655	1.00574	1.06219	1.06735	1	1.02637	0.906958	0.999655	1.07745	0.804564
246448_at	1.0203	1.01812	1.06355	0.973605	1.0357	0.896838	0.997773	1.26714	0.999938	0.978871	0.907952	1.00006	1.1886	1.01989	1	0.895716	1	0.906785	1	1.10599	0.938693	0.988202	1.05822	0.936088	1.08417
246449_at	0.900446	1.0672	1.06736	1.03279	0.948226	0.880885	1.04411	1.01108	1.05697	0.98892	0.846592	0.853152	0.886933	1.0364	1.23126	0.913978	0.930929	0.980789	1.05751	1.31059	1.22285	0.960302	0.965673	1	1.04767
246450_at	0.985835	0.962742	1.21962	1.02404	0.923699	0.909737	0.912124	0.976055	1.03656	1.07753	1.01417	1.02494	0.999833	1.00205	1.90022	1	0.678657	0.85624	0.999833	1.10107	1.31487	1.00804	1.00017	0.797526	0.999488
246451_at	1.02834	1.01738	0.987937	1.01206	1.01299	0.968224	1.11238	0.987665	1.03695	0.96837	0.979681	0.924985	1.09535	0.93549	0.960224	0.951245	1.12716	1.0649	0.946886	0.991735	0.999381	1.01693	1.01693	1.05608	1
246452_at	1.00004	0.930523	0.927478	1.01697	1.10524	0.99771	0.959402	0.999961	1.01329	1.00004	0.995705	1.00025	1.02003	1	0.982758	1.03773	1.01449	1	1	0.868849	1	1.06642	0.959411	0.996047	1.10047
246453_at	1.11383	1.0375	1.02321	0.927927	0.923826	0.879279	1.03328	1.13978	0.981792	0.970671	0.850206	1.01821	1.12887	1.10094	0.958842	0.974371	0.877922	1.00227	1.0911	1.00227	0.939197	1.04964	0.953331	0.927076	1
246454_at	1.07106	0.991243	0.98344	0.986549	1.03788	1.09759	1.09169	0.870494	0.917216	0.984302	1.03933	1.00876	0.932038	1.00685	1	0.940341	0.948851	1.04744	1.08705	1.00459	0.832871	0.888441	1.09847	1.12868	0.933255
246455_at	1.04984	0.900884	0.947847	0.920273	0.943406	1.07881	1.01079	0.910058	0.989214	1.06628	1.0122	1.09964	0.915886	1.04202	0.970266	1.02969	0.998212	0.996489	1.02258	1.07348	0.982511	0.992988	1.03499	1.00695	1
246456_at	0.837364	1.00822	1.01436	0.991777	0.924625	1.17768	0.890726	1.16061	0.840291	0.955739	1.09577	1.08484	0.955337	1.05505	0.996223	1.03802	0.998663	1	1.06431	1.07207	0.98424	0.980317	1.05111	1.01706	0.994666
246457_at	0.877273	0.804769	0.907645	1.02795	1.04615	0.94094	0.981946	0.923413	1.01805	1.20955	1.16832	1.13758	1.1333	0.686631	1.50176	1	0.943702	1.10679	0.899898	0.967775	1.04203	0.99687	1	1.01529	0.633384
246458_at	1.14756	1.06895	0.985866	0.982229	1.21488	0.8636	1.15992	0.966733	0.967535	1.00912	1.12565	0.990881	1.00746	1.00137	0.994593	0.980369	0.963478	1	0.983012	1.07034	0.987166	1.05426	1.07234	1.21228	0.984434
246459_at	0.874034	0.841968	0.942004	1.11624	1.10934	1.00485	0.995146	1.0992	0.842025	1.62446	0.967483	1.04731	1	1.17241	0.997502	1.03282	0.92951	1	1	1.18708	0.988989	0.899094	1.04378	0.985436	0.997502
246460_at	0.982516	0.985128	0.975793	1.02409	0.934357	1.08427	0.987124	1.10761	0.990582	1.05944	1.02965	1.00942	1.08668	1.10288	1.04006	0.964362	0.959879	0.919469	0.91855	1.01409	1.00764	1.02866	0.940444	0.872839	1
246461_at	0.97098	0.915939	0.983598	1.06474	1.22448	1.32782	1.00701	0.975485	0.923457	0.992994	1.05251	1.07934	1.22723	1.0007	1.33745	1.62261	1.11386	0.918563	0.881329	1.00139	0.996319	0.996784	1	0.998633	0.997475
246462_at	1.01598	1.07329	1.11069	0.927705	0.943796	0.938124	1.01064	1.05184	0.989356	1.08968	0.986476	0.931807	1.0753	1.10896	0.886583	1.08645	1	0.99345	1	0.805362	1.00361	1.00884	0.942873	0.82083	1.15278
246463_at	0.895903	0.933999	1.0274	1.03967	1.15489	0.974805	0.93734	0.849333	1.00094	1.23401	1.18046	0.999059	0.901598	0.898757	1	1.41637	0.938395	0.808001	0.765839	1.02292	1.43142	1.31127	1.00603	0.810796	1.65048
246464_at	0.91285	0.999335	0.999012	1.10628	1.02418	1.00067	1.03101	0.929906	0.993627	1.161	1.06596	0.978931	1.42423	0.941124	0.892712	1.16923	1.10256	0.810556	0.866017	1	0.93229	1.04498	1.04697	0.873525	1.22642
246465_at	0.940903	1.05771	0.95878	0.979789	0.87303	1.0453	1.11865	1.24745	1.03977	0.960915	1.02021	0.973064	0.979693	1.03777	0.959185	1.01259	0.999828	1	1.01259	1	0.978225	0.997243	1.03373	1.01146	1.59209
246466_at	0.984863	1.01969	0.78959	0.897435	0.991669	1.09961	1.08823	0.973819	1.02253	0.875691	1.00833	1.08216	0.978805	0.841606	0.581065	1.00627	1.12434	1.2334	0.977267	0.867112	0.931416	1	1.24935	1.2723	1.09853
246467_at	1.05503	1.04926	0.959266	1.01604	1.08468	0.979532	0.922725	0.872403	0.936465	0.98396	1.19948	1.1309	0.995572	1	0.556535	0.999632	1.19163	1.46713	1.00356	1.00763	0.998151	0.998764	1.00075	1.02177	0.999632
246468_at	1.33136	1.0669	0.525049	0.591402	0.933101	1.43692	1.5096	0.859238	0.650308	0.734458	1.09636	1.3034	1.2113	0.474564	0.408331	0.657271	1.35925	2.3631	1	0.50681	0.511491	0.835463	1.42512	2.19652	1.54829
246469_at	0.989748	1.01338	1.01221	0.857759	1.01027	0.898406	0.930856	1.03851	0.984544	1.01025	0.981666	1.01252	0.924503	1.09741	1.19061	1.07486	1	0.921508	0.986618	0.950823	1.08071	0.996443	1.00809	0.874564	1.13189
246470_at	0.863991	0.888097	0.99698	1.00797	0.984653	1.21139	1.0445	1.00302	0.790275	1.08583	1.1028	0.911535	0.872871	1.19181	0.959414	1.07369	0.979725	1	1.01353	1.28587	0.951071	0.987917	1.04288	1.00525	0.959414
246471_s_at	0.877619	1.04779	1.03419	0.912067	1.05245	0.890705	0.895524	0.965806	0.713032	1.04687	1.06027	1.04041	0.972904	1.02002	0.729377	1.01153	0.960333	1.00708	1.03607	1.14332	0.899752	0.987474	1.08424	1	0.919819
246472_at	1.00079	0.951379	0.874122	0.994892	1.16395	0.873251	1.02488	0.922197	0.999213	1.14012	1.06846	1.12497	0.846285	1.14955	0.961275	1.12558	0.995852	1	1.20572	1.2694	0.87024	0.910385	1.15944	1.09735	0.990082
246473_at	0.953186	0.962961	1.03704	0.926442	1.06387	0.71675	0.749726	0.829371	1.09111	1.10071	1.15195	1.09685	0.965898	1.01238	0.99587	1.01442	0.977807	0.989691	1.07176	1.12949	0.976777	0.995861	1.01269	1	1.20329
246474_at	1.07532	0.88962	0.996416	0.983217	0.968067	1.22204	0.90214	1.00358	1.04933	1.25145	1.20663	0.96727	0.893512	1.13898	0.962054	1.10367	0.995549	1	1.08342	1.25511	0.963004	0.96379	1.16972	1.04825	0.970835
246475_at	1.00346	0.99654	1.05544	0.799743	0.937465	0.938887	1.03461	1.19322	1.25457	0.89111	1.01674	0.875472	0.967812	0.992353	0.801982	0.992031	1	1.08641	1.17988	1.10635	0.992989	1	1.00349	1.00893	0.856255
246476_at	1.07719	0.992837	0.984351	0.79797	1.08898	1.05175	0.949417	1.00716	1.13843	0.974827	0.98579	1.11931	1.24472	0.897472	1.42692	0.799021	1.21613	1.12941	1.0966	0.835276	1.00276	1	0.970777	0.931351	0.919648
246477_at	1.02258	0.969727	0.978762	1.19822	1.09055	0.965459	1.08822	1.00811	0.991893	0.960128	0.939709	1.01835	0.983642	1.09816	0.96564	1.03268	0.959328	1.01467	1.00525	1.08332	0.955755	0.926323	1.00658	0.978645	1
246478_at	1.01369	0.923806	1.0441	0.968029	1.12223	0.882309	1.11409	0.986314	0.981477	0.958926	1.04428	1.02601	1.26592	0.609223	1.07386	0.847141	0.944514	1.13682	1	0.771153	1.0991	0.978405	1.31868	1.06356	0.997649
246479_at	1.00393	0.904246	1.09103	0.951345	0.982781	0.881485	0.987737	1.00474	0.99607	1.12861	1.09798	1.23183	1.05556	0.934323	0.991741	1	1.0347	1.01432	0.980926	0.783063	1.00729	0.912043	1.02684	0.912556	1.1264
246480_at	0.956126	0.956155	0.996744	1.03016	1.09655	1.02494	0.988142	1.00238	1.02179	1.02602	0.98508	0.997616	1	1.02498	1.02893	0.981321	1.00043	1.03224	0.962341	0.901263	1.02904	0.967508	0.916618	0.951127	1.00194
246481_s_at	0.770461	0.799457	1.57309	1.66054	1.12539	0.837184	0.825369	1.03297	1.54201	1.40932	0.967033	0.769351	0.940139	0.845483	2.23178	1.66949	0.6511	0.543624	0.728422	1.45297	2.06766	2.14049	1	0.465191	1.51647
246482_at	1.08881	1.06591	1.16257	1.12107	1.02057	0.86094	0.974663	1.02917	0.872122	0.979431	0.942372	0.957128	0.957044	1.09519	1.01292	1	0.816418	0.768116	1.43614	1.14545	1.24166	0.727701	0.92211	0.99988	1.55067
246483_at	0.946864	1.11197	1.03606	0.884415	0.991408	0.880644	1.09381	1.05336	1.03584	0.977795	0.981867	1.00859	1.07157	0.8993	1.15881	0.710726	0.997923	0.992276	1.24474	1.00431	1.06139	0.980272	1	0.872809	1.02367
246484_at	0.938265	0.826733	0.949543	1.00058	0.999417	1.00568	0.934005	0.883198	1.06604	1.11043	1.07826	1.19011	0.874913	1	1.13441	0.999903	1.09335	0.999903	0.939818	0.900518	1.17849	1.04835	1.00955	1.03083	0.988574
246485_at	0.937944	0.772828	0.816592	1.07277	1.12207	1.11379	1.05112	1.02323	0.791083	0.976766	0.934581	1.06205	1.69777	1.1527	0.981948	1	1	0.983571	1	1.0198	0.972123	0.972123	1.00497	0.988566	0.97865
246486_at	1.17151	1.22041	1.03846	0.888181	0.880552	0.927864	1.21486	1.05044	0.961541	0.908672	0.959751	1.1513	1.26921	1.05706	0.527657	0.606377	0.99479	1.18209	1.21791	1	0.774767	0.78389	0.962917	1.07754	1.39667
246487_at	1.15729	1.79919	1.76101	0.764051	0.623985	0.69892	1.11979	1.51198	1.55901	0.850011	0.575947	0.880213	1.19181	1.78563	1.12008	0.663813	0.744566	1	1.64807	1.55161	0.881547	0.655236	0.755258	0.934708	1.12332
246488_at	1.02154	1.01954	1.13446	1.01442	0.915285	1.03295	1.03894	0.985576	0.984273	0.913574	0.912849	0.939735	1	1.10868	0.909671	0.883594	0.988156	0.895774	1.05961	1.09605	0.947705	0.962947	1.0199	1.04313	1.14747
246489_at	1.06382	1.00734	1.12279	0.929418	1.02664	1.00058	1.07894	0.963588	0.968001	0.990662	0.999416	0.962367	1.02017	1.03763	0.895755	1.09869	0.98902	0.953132	1.001	0.998357	0.966251	1	1.01082	0.987035	1.15854
246490_at	1.22016	1.40985	0.981601	0.936901	0.849889	0.920417	1.24199	1.01741	1.04355	1.06162	0.982595	0.965189	2.16061	0.913277	0.715655	0.865282	1	1.42783	1.79544	1.0978	0.942565	0.847078	0.942257	1.19958	1.40515
246491_at	0.951634	0.839089	1.03025	1.19601	1.01607	1.09549	0.983929	0.84751	0.668737	0.938917	1.08359	1.09589	0.911585	1.12874	0.977282	1.08578	0.994956	1	1.13884	1.04288	0.974692	0.98737	1	1.14655	0.982202
246492_at	0.925509	1.19061	1.02704	0.970942	0.972958	0.862201	1.1237	1.18713	1.08959	1.04029	0.926515	0.816943	0.926063	1	1	1.13205	0.858794	1.06045	1.00149	1.00501	1.19527	0.99739	0.903552	0.929977	1.17842
246493_at	0.926822	1.13143	1.04261	0.937568	0.978874	0.909648	0.950696	0.96158	1.22012	1.32747	1.02113	1.21315	1	0.931839	1.12066	0.821896	1	1.04375	1.22583	1.25265	0.859223	0.988992	1.04794	1.10384	0.917978
246494_at	0.834325	1.01098	1.18171	0.909769	0.906932	0.989201	0.950789	0.978826	1.03878	1.0108	1.04718	1.25383	1	0.931534	0.831907	1.0887	0.996039	1	1	0.916174	0.969299	1.34097	1	1.06214	1.17962
246495_at	1.06658	1.1393	0.897495	0.912272	1.02578	0.979323	1.06406	0.968631	1.08242	0.938489	1.00602	0.993982	1.59432	0.891352	0.946487	0.922878	1	1.37874	1.45689	0.848083	0.81529	1.20593	0.925184	1.23017	2.36482
246496_at	0.994118	1.01182	0.978105	0.929524	0.933966	1.01666	0.913729	0.996224	1.04126	1.00378	1.01775	1.00543	0.946707	1.16758	1.04792	1.00413	0.895949	1.03772	1	1.0859	0.997051	0.983575	1.03146	0.999234	0.998388
246497_at	0.937021	0.935305	1.00691	0.973913	0.924139	1.04262	0.993093	0.934536	1.06144	1.07512	1.1304	1.09798	1.25016	0.901912	1.32392	0.998106	1.00732	1	0.989534	1	1.11303	1.03827	1.06121	0.945107	0.89558
246498_at	0.859487	1.00813	0.991114	0.793803	0.991865	1.03243	0.974066	0.857763	1.08143	1.04884	1.09322	1.21612	0.982639	1.02268	0.993024	1	0.979101	1	1.06282	1.01218	0.987805	0.987805	1.00178	1.00181	0.986109
246499_at	1.05452	0.99709	0.992824	0.939351	0.95077	0.840562	0.925092	1.03756	1.03905	1.01929	1.00291	1.14943	0.868123	0.977113	1.04934	0.886463	0.986998	1.03771	1.09245	0.833721	1.00821	1.01479	1	1.0185	0.986998
246500_at	1.01922	0.996031	1.08008	0.989021	0.938629	1.11657	1.00397	1.03313	1.08267	0.968415	0.960785	0.968892	0.854883	0.896041	1.13058	0.916269	1	1.01227	1.01298	1.02383	0.99822	0.990761	1.02535	1.04262	0.874065
246501_at	1.08469	1.07006	1.05856	0.952884	0.966551	0.941864	1.025	0.998227	1.00812	1.00177	0.909354	0.997724	1.00812	1.07856	1.00984	1	1.05625	1.0143	1	1.14039	0.99797	0.974345	0.943267	0.979154	0.890003
246502_at	1.02694	1.05327	0.93913	1.06241	0.833362	1.01862	1.1615	1.02893	0.936024	0.981379	0.819362	0.934179	1.09302	1.38424	1.41819	1.45252	0.948351	0.917506	1	1.39167	1.33884	0.932341	0.804021	0.771738	0.982984
246503_at	0.936925	0.91959	0.981116	1.01567	1.0127	0.972472	1.02995	0.935542	1.02737	1.07927	1.11732	0.987302	1.01675	1.02359	1	1.07645	0.99875	1	0.974599	0.960297	1.07515	1.02218	1	0.990256	0.935755
246504_at	1.14288	0.950954	1.06046	0.900561	0.950576	0.703727	0.868273	0.98334	1.03291	1.30409	1.47637	1.01666	0.799266	1.00459	0.999377	0.997533	0.998771	1	1.12207	1.01133	1.17411	0.994183	1.28395	1	0.996332
246505_at	1.28428	1.11053	1.29191	0.969454	1.12935	1.07584	1.02883	0.971175	0.878001	0.963427	0.883755	0.96583	0.917485	1.08232	1.11427	0.971662	1.17136	1	1.00008	1	1.07298	0.866397	0.867198	1.0008	0.853859
246506_at	0.939892	0.952381	1.01733	1.05655	1.17764	1.06784	0.908202	1.11853	1.07615	0.979494	0.982666	0.935565	0.827838	1.29235	1.10432	1.05663	0.863901	0.732165	0.962449	1.3468	1.14258	1.21141	0.858854	0.837738	1
246507_at	1.16477	0.932948	1.13062	0.803468	0.925874	1.20476	0.995384	1.04068	0.994472	1.11917	0.919275	1.00462	1	1.15526	1.01006	0.99795	0.861511	0.846381	1.1073	1.20989	1.10104	0.918707	0.991313	0.8963	1.18053
246508_at	1.0014	1.03745	1.16382	1.13112	0.888505	0.911251	0.998595	1.05483	1.03069	0.968782	0.823849	0.855679	0.942429	1.16992	1.28676	1	0.803661	0.979841	1.05861	1.33264	1.22337	0.975545	0.95126	0.980034	1.02125
246509_at	0.986911	0.725347	0.84123	0.909068	1.06034	1.1906	1.01309	0.781222	0.854714	1.04528	1.06624	1.10775	0.649263	0.745446	1.0628	1.11923	1.22735	1	0.733852	0.955232	0.98725	1.13026	1.05275	1.10139	0.494054
246510_at	1.09047	1.15475	1.07296	0.892902	0.738229	0.962474	1.14174	1.07834	1.03753	0.862376	0.875269	0.951667	1.22183	1	0.973153	0.877061	0.954217	1.01778	1.48199	1.03342	1	0.98553	0.998144	0.992024	1.42489
246511_at	0.997405	1.01229	1.00259	0.977624	0.917798	0.984084	1.08897	0.987539	1.03668	1.01015	1.02079	0.994997	1.1436	0.995275	0.886786	1.18659	1.1417	1	0.989908	0.770322	0.933116	1.03419	1.04864	0.892381	1.02294
246512_at	0.963353	1.00685	0.946582	0.956228	1.00796	0.946088	1.01303	1.01923	1.06863	1.14404	0.993146	0.949905	1.14577	0.862433	1	1.00308	0.534248	1	1.00308	0.981392	0.999101	0.998655	1.52724	1.00043	0.99955
246513_at	0.973024	0.952659	1.0509	0.906561	1.08936	0.978862	0.93206	0.971538	1.02114	1.07803	1.08003	1.08504	0.805065	0.882186	0.997937	1	0.999844	1.08704	1.00039	1.00172	1.06006	1.13597	1	1.01724	0.684301
246514_at	0.983245	0.778658	1.16961	1.04526	0.880464	1.28387	1.18557	0.839592	0.943256	1.01676	1.26289	0.895534	0.999396	1.06676	1.0956	0.991136	0.998253	0.994152	1	1.00108	1.12788	0.999664	1.00081	1.00034	0.990879
246515_at	0.915793	1.00025	1.01966	1.02152	0.99975	0.933947	0.975792	0.971553	0.922602	1.05795	1.02835	1.04425	1	1.0432	1.13265	0.938799	1	1.09148	1.01015	1.11411	0.985398	0.886907	0.986973	0.736749	0.985744
246516_at	1.3203	1.04027	0.833901	0.924622	1.03046	1.25275	1.04581	0.925784	0.795342	0.858662	0.969538	1.03425	1.15924	0.486052	0.460956	1.08302	1.51533	1.37175	0.834243	0.44405	0.472654	0.957013	1.35584	1.04616	1
246517_at	1.02296	0.841862	1.11029	1.14008	1.03524	1.08079	0.977037	0.839545	0.808497	0.945273	1.17264	0.952513	0.996622	1.00646	1.01667	1.13974	0.99695	0.983699	1	1.00104	0.999668	1.35374	1.39894	0.989816	0.998317
246518_at	0.90708	1.10889	0.991385	1.00862	1.07643	0.86856	0.930257	1.03245	1.09743	1.0466	0.946672	0.936173	1.10425	0.974212	1.26354	1.12764	1.26467	0.948176	0.836642	0.751776	1.24628	1	0.923577	0.601339	1.06468
246519_at	1.33373	0.712533	1.14855	0.993963	0.649203	1.13015	0.767046	0.682388	0.909901	1.12552	1.00604	1.09428	0.639735	0.81037	1.32738	1.11015	1.12111	0.909398	1	1.14142	0.948047	0.841177	1.28144	1.41115	0.594735
246520_at	1.09934	1.03763	0.960848	1.05091	1.05999	1.02708	0.944832	0.938536	0.908585	0.935278	1.13262	0.972919	1.00119	0.983055	0.990152	1	1.00851	1.05178	1	0.993433	0.99193	1.12489	1.00035	0.998669	0.997779
246521_at	0.906469	0.881879	0.917991	1.00025	1.06885	0.999747	0.903239	0.903241	1.01439	1.07201	1.11744	1.00269	1	0.926599	1.02569	1.00759	1.05361	0.972802	0.991348	0.845332	1.03698	1.03329	0.991348	1.03887	0.877457
246522_at	1.05934	1.00926	1.1325	1.12824	0.875648	0.847695	0.977614	1.08898	1.04238	0.944072	0.990735	0.916146	1.22077	1.69972	1.01258	0.789319	0.53121	0.98644	1.42514	1.1665	1	0.582204	0.633625	0.943988	1.10885
246523_at	1.47582	1.47587	0.668067	0.346116	0.622733	1.12753	1.36972	1.09883	0.790432	0.554331	0.901172	1.25076	1.46795	0.672407	0.353341	0.200796	1	1.41583	1.32168	0.608681	0.308838	0.492914	1.14866	1.46684	1.2653
246524_at	1.20518	1.06245	0.885921	0.853767	1.02538	1.16524	1.28555	1.18039	0.884089	0.78802	0.943842	0.974616	1.55641	1	0.72938	0.962294	1	1	1.18591	0.937031	0.900938	0.999203	1	1	1.4969
246525_at	0.883203	1.08212	0.900563	1.11368	0.984598	0.97274	0.936791	0.952238	1.0154	1.15325	1.2879	1.13508	0.939962	1.01097	1	1.0084	0.998066	1	1.00712	1.02002	0.995476	0.995485	1.01291	1.00386	0.998066
246526_at	0.952473	0.919252	1.05637	1.36157	1.05146	1.03046	0.991839	0.869982	1.03934	0.817539	1.00816	0.900093	1	1.04379	0.906825	1.01922	0.916445	0.919111	0.975259	1.30793	0.902728	1	1.03004	0.995807	1.32053
246527_at	1.04119	0.876256	1.04146	0.987258	1.01274	0.823097	0.978393	0.974506	0.87918	1.08626	1.11145	1.0793	1.01104	1	1.1361	1.03933	0.926853	0.961823	0.992513	0.935987	1.08017	0.972673	0.999799	1.05015	1.07537
246528_at	0.993498	1.08419	0.923414	1.02518	1.0065	0.856867	1.00929	0.989828	1.00662	1.0127	0.916105	0.886916	0.944485	0.842757	1	1.3388	1.24043	1.0948	1.01121	0.851655	1.19249	1.20575	0.98237	1	0.816896
246529_at	1.0029	0.953004	0.880139	0.913925	1.05916	1.03098	1.07031	1.03898	1.06075	0.929295	0.89709	0.997104	1.05963	0.874612	1.02809	1.07188	0.999161	0.828672	0.986247	1	0.861539	1.1378	1	1	1.0304
246530_at	1.02611	1.10034	0.948956	1.1486	0.897651	1.47979	1.01628	0.921117	0.83849	0.983723	0.813573	1.05117	0.982513	1.01492	0.993333	1.00504	0.993333	1	1.00582	1.01992	0.974252	0.992497	1.00837	1.06402	0.998349
246531_at	0.811059	0.89339	0.986126	0.99582	1.00418	1.06889	1.00656	1.05939	1.03911	0.871231	1.03222	0.949971	0.979885	1.05768	0.963819	1.04161	0.993392	1.01739	1.01875	1.07647	0.986672	0.981263	1	1.01073	0.987925
246532_at	0.910175	1.07456	0.873339	0.944798	0.913656	0.953798	1.0297	1.07132	1.04959	1.01261	1.02061	0.987394	1.31072	0.80679	1	1	1.01444	1.18354	1.18482	0.883011	1.04694	0.980664	0.816616	0.819361	0.972092
246533_at	1.02255	1.02385	0.993242	1.043	0.871585	0.983249	0.921346	1.06878	1.02843	0.995486	0.949814	1.00451	0.972564	1.00953	1.10235	0.841022	0.937572	1.00242	1.07197	0.854194	1	1.04107	0.958424	1.01849	0.97083
246534_at	0.983708	0.853133	0.869505	0.84973	1.07435	1.11023	0.906515	1.18339	1.01866	0.88922	1.01629	1.0781	1.01588	1.05045	0.977064	1.01733	0.992834	0.998588	1.0058	1.07335	0.990031	0.965429	1.04326	1	0.974116
246535_at	0.964095	1.10636	1.07708	0.943729	0.953458	1.06109	1.01756	1.04259	0.990202	1.0098	0.958829	0.852837	0.956598	1.03863	0.985546	1.01455	1	0.995154	1.01455	1.03144	0.98319	0.98319	1.03625	1	1
246536_at	0.995125	1.05648	1.00488	0.9814	1.00713	0.883548	1.13378	1.24188	0.935181	0.932643	1.05593	0.929223	0.998017	0.998508	1.2744	0.806455	1	1.16632	1.24213	0.946328	1	1.16911	1	1.00332	0.894849
246537_at	0.871005	0.901827	1.01388	1.1832	0.986123	1.563	1.1807	0.983624	1.07916	0.985813	1.24759	0.867821	0.967686	1.07099	0.995702	1.01505	0.995779	0.989337	1.01505	1.05151	1	0.972172	1.03661	1.00436	0.9957
246538_at	0.982884	1.00971	0.97737	0.956125	1.05998	1.00176	0.97743	0.945732	0.99824	1.14132	1.00508	1.05621	1.09435	0.917995	0.966057	1.11154	1.14358	1	1.05741	1.00257	1	0.948416	0.957954	1.15347	0.983336
246539_at	1.04558	1.04906	1.00252	0.993705	0.93627	0.978139	0.939722	0.96265	0.99748	1.15153	1.01208	1.153	1.082	0.864359	1	1.00835	1.15144	1.14668	0.990273	0.904324	0.985986	1.05498	0.994953	1.0888	0.848502
246540_at	1.20483	1.21046	1.0917	0.966684	0.935134	0.997765	0.95751	1.16051	1.00424	1.00223	0.93954	0.957654	1.48876	1	0.707633	0.75933	2.10983	2.27555	1.31493	0.833165	0.310534	0.807665	1.49507	2.47666	0.977486
246541_at	1.04038	0.985788	1.08549	0.94566	0.975739	0.998144	1.05604	1.03084	1.00499	1.00186	0.97829	0.944342	1	0.81704	1.14661	0.909168	0.998995	1.10277	1.05884	0.823065	0.929452	1.07822	0.895978	1.00118	1
246542_at	1.10501	0.96585	0.976577	0.795802	0.994095	1.02065	1.00991	1.11893	1.00591	0.775215	0.879905	1.02377	1.00588	0.961921	1.25864	0.999782	1.03397	1.11812	1	0.999782	0.983831	1.02063	1.00038	0.982267	0.846835
246543_at	1.0423	0.892606	1.03894	1.03811	1.08598	0.906922	0.992955	0.887706	0.803803	0.997921	1.02934	1.00208	0.906644	1.01842	0.845813	1.0127	0.995382	1	1.07701	1.29243	0.994207	0.966555	1.19799	1.38996	0.997688
246544_at	0.986718	0.988915	0.951063	1.10535	1.25468	0.942207	1.02454	1.01109	0.908997	1.18854	1.0329	0.893574	0.973561	1.00844	0.943891	0.999117	0.985587	1.03303	1	1.01142	1.21786	0.981692	1.00119	1.23259	0.998493
246545_at	0.998925	0.769116	1.24217	1.06982	1.00108	1.00659	0.963188	1.11339	1.05634	0.935019	0.753531	0.869116	0.918069	1.04839	0.998884	1.16606	1	0.975408	1.09871	1.2782	0.949495	0.968547	1.04049	1.07511	0.997793
246546_at	1.05757	0.938874	0.99937	0.931464	0.927016	1.00063	1.05347	0.90067	0.962957	1.00531	1.03471	1.03136	1.20666	1	0.879731	0.997331	0.989442	1.05649	1.01645	0.92024	0.928847	0.971487	1.08871	1.19441	1.04299
246547_at	1.01136	1.03529	1.11091	1.01005	0.875072	0.992396	0.800336	1.00227	0.944552	1.01074	0.901281	0.997728	0.761136	0.830527	1.04791	0.673592	1	1.15029	1.07654	0.961206	0.979499	0.922256	1.18735	1.03646	1.01957
246548_at	0.923717	1.02227	1.04938	1.06589	0.952344	0.874775	0.978695	0.854544	1.07126	1.09125	1.0213	0.894002	0.81945	1.14423	1.19539	1.35197	1	0.92778	0.966183	1.14526	1.29747	1.10404	0.934257	0.982157	0.931182
246549_at	0.949179	1.10273	1.13576	0.924683	0.908427	0.880849	1.40405	0.936663	1.08699	0.995935	1.02223	1.00407	1.02726	1.06364	1.15524	0.999788	0.905921	1.00557	1	1.04746	1.05242	0.92129	0.964122	0.975013	0.963324
246550_at	0.528712	0.399259	1.09397	1.72779	1.03441	0.739333	0.493666	0.634787	1.18732	1.50533	1.13918	0.965586	0.334991	1.27186	3.43579	2.36479	1	0.567917	0.418863	1.35378	2.76722	1.54457	0.619288	0.481848	0.447662
246551_at	1.21918	0.912667	1.01491	1.14891	1.12251	0.983224	0.97517	1.12982	0.982273	0.968429	1.03105	0.985086	0.984947	1.02242	0.998428	1.0119	0.995411	1	1.01494	1.03145	0.992474	1	1.02087	1.00746	0.998428
246552_at	0.995672	1.00433	1.23161	1.12069	0.929744	1.11446	0.984583	0.951193	0.981694	0.966168	1.17165	1.05878	0.960354	1.11114	0.995185	1.03333	0.998454	1	1.03333	1.081	0.985777	0.990423	1.02236	1	0.993811
246553_at	0.993382	1.01825	0.9924	0.958045	0.970532	1.11543	0.944006	1.00662	0.964523	1.05268	1.09871	1.11276	1	1.06727	0.905876	0.90228	0.966338	1.18386	1.06178	1.0808	0.958959	0.976658	0.995624	1.07352	1.09613
246554_at	1.32128	1.12267	0.744579	0.610613	0.947332	1.26813	1.34826	0.866606	0.764406	0.792133	1.05267	1.15874	1.14758	0.696542	0.570978	0.669925	1	1.48283	1.12255	0.675599	0.5389	0.895965	1.27164	1.55176	1.21106
246555_at	1.0778	1.11728	0.93314	0.918369	0.939001	0.997384	1.0192	1.00262	1.03461	0.930828	0.925517	1.0563	1.24658	0.77755	0.986869	1.01765	1.25212	1.03262	1.02227	0.542062	0.792632	1	1.00241	0.879191	0.805475
246556_at	1.36986	0.805519	1.01343	1.39078	0.878568	1.04707	1.20989	0.877489	0.864764	0.973136	1.04558	0.986573	0.970173	1.31669	0.983151	1.04144	0.994837	0.985787	1.04144	1.07276	0.976668	0.985819	1.19613	1.02465	1
246557_at	1.06391	1.07374	0.931138	0.925643	1.04449	1.11786	0.920187	0.888293	1.05324	0.961159	0.917349	1.03884	0.468559	1.08431	1.58787	1	1.0271	1.06359	0.976699	0.999273	1.10517	0.774726	0.823043	1.01678	0.624507
246558_at	0.943625	0.914996	1.07945	0.924819	1.00307	1.025	0.961252	0.987622	1.05545	0.996926	1.04883	1.01175	0.911339	0.999549	1.22973	0.816541	0.999282	1.08265	1.0009	1.15015	1.03763	0.999549	1.00135	1	0.782688
246559_at	0.998185	0.977043	0.917118	1.18956	0.997358	1.11745	1.09734	1.06086	0.872059	1.06984	1.00181	0.981494	0.895219	0.989751	1.01775	1.26081	0.978865	1	0.932239	0.799016	1.20833	1.27951	1.0407	1.10243	0.93723
246560_at	1.09901	0.905413	0.998105	1.12627	1.0613	0.920435	0.914066	1.08914	0.937184	1.00189	1.02371	0.985351	0.957457	1.41646	0.844438	1.03797	0.998877	1	1.32604	1.2086	0.95994	0.979954	1.04968	1.03027	0.80539
246561_at	1.00331	0.979919	0.967534	0.91464	1.14469	1.07517	0.983937	0.99669	0.967595	1.01356	1.08393	1.06518	0.976428	1.01385	1.12247	1.04565	1.09879	0.98575	0.942444	0.913954	1.02299	1	1.00273	0.924753	0.859759
246562_at	1.02182	0.966057	0.973782	0.805201	1.18165	0.793449	0.819092	1.07264	1.21089	1.09519	0.997139	1.00286	0.945315	1.13725	1.59973	1	0.904452	0.881076	1.0166	1.03965	1.14881	0.990688	0.898208	1	0.761706
246563_at	0.798341	0.914271	1.11732	1.02458	0.959835	1.10073	1.02225	0.893992	0.977754	1.1306	1.05428	0.869969	0.917933	1.06496	1.00625	0.999109	0.971987	0.972907	1.00007	1.12118	0.936587	0.88909	1.05302	1	1.43306
246564_at	1.03944	0.946771	1.00077	0.999233	1.12219	0.998443	0.985668	0.919123	0.971224	1.09301	1.05182	1.18733	0.99242	0.839528	1.04034	1	1.0057	1.00584	1.02821	0.759468	0.99242	1.08218	0.985737	1.00902	0.985332
246565_at	1.16834	0.983855	1.25768	1.04509	1.0134	0.977153	1.07525	0.986599	0.936442	0.97539	1.04266	0.959967	0.989687	1.07588	1.21527	1.25981	1.09857	0.974722	1	1.04979	1.15924	0.952374	0.886663	0.96797	0.834422
246566_at	0.957727	1.0074	1.08021	0.970877	1.04784	0.936565	1.08759	0.992596	1.01968	1.02733	0.910987	0.882378	1.1169	1	1.44983	0.967846	0.948796	1.00091	0.981585	1.00091	1.18423	1.17825	0.968362	0.997811	0.827709
246567_at	0.997398	0.957158	1.08033	0.961255	1.01933	1.04172	1.02583	0.96478	0.930085	0.922315	1.00289	1.0026	1	1.02961	1.13389	1.02212	0.887933	0.931026	0.877738	1.00216	1.05716	0.954377	0.919569	1.03104	0.851622
246568_at	0.718516	0.977293	1.13935	1.00688	0.855878	0.782354	0.827882	0.998891	1.17704	1.23817	1.0736	1.00111	0.455061	4.9887	3.30011	1.02921	0.522235	0.767014	0.970813	5.9691	2.71718	2.12674	0.875431	0.482138	1
246569_at	1.05638	1.16369	1.02516	0.926843	0.984615	1.03003	0.985648	0.975847	0.978173	1.01435	1.04882	0.853057	0.979684	1.03055	0.996606	1.0204	0.994915	1	1.03569	1.0966	0.969445	0.95596	1	1	1
246570_at	0.815108	1.01774	1.48742	0.828431	1.38033	0.656529	1.08626	1.24995	0.591075	0.982262	1.37667	0.823296	0.965949	1.09116	0.988495	1.034	0.988495	1	1.06741	1.04622	0.976254	0.9769	1.07961	1.01335	0.992736
246571_at	0.879971	0.984001	0.907092	1.02984	0.984122	1.66296	1.02548	0.856589	0.757179	1.22416	1.03569	1.01588	0.864178	1.0331	0.997714	1.15373	0.997714	1	1.02315	1.14255	0.991083	0.954682	1.02763	1.00661	0.995557
246572_at	1.00746	0.987566	0.99254	0.835917	1.13819	0.896796	1.06611	1.20206	1.24027	1.0481	0.965799	0.949373	1.19036	0.877242	1.04288	0.980946	1.24967	1.01982	0.961838	1	0.982942	0.993239	1.0363	1	0.935168
246573_at	0.702326	0.708303	0.745856	0.987247	1.01275	1.08622	1.31299	0.715708	0.8978	1.01403	1.2923	1.04867	0.539927	0.908319	1.23625	1.45192	1.17311	0.916372	0.902631	0.719802	2.41088	2.12397	1.7037	1	0.671188
246574_at	0.984287	0.924049	1.1306	1.21957	1.05562	1.07845	0.997993	0.936257	0.995478	1.00201	1.16664	0.908873	0.989008	1.00921	0.994638	1.00725	0.99082	1	1.01272	1.00921	0.989117	0.99082	1.00551	1.00357	0.996254
246575_at	0.991188	0.99842	0.984447	0.929149	1.09931	0.899728	1.00158	0.996096	1.04239	1.05968	1.16885	1.09768	0.986284	0.889007	1.09461	1.07257	1.0587	1.09376	0.921504	0.776138	1.18519	1.15683	0.986284	1	0.903206
246576_at	1.09131	0.925921	0.957086	0.885518	1.02545	1.01952	1.00291	0.826744	0.948344	0.99709	1.12485	1.0307	0.814582	0.786994	1.04472	1	1.07727	1.14685	0.93347	0.936842	0.982481	1.11301	1.1509	1.1022	0.871963
246577_at	1.05057	1.109	1.12672	1.07252	0.950881	0.985092	1.2296	0.907438	0.901522	1.01491	0.933164	0.885429	0.971576	1.1123	0.998497	1.03826	0.997135	1	1.07381	1.19454	0.98298	0.99149	1.09527	1.04412	0.998497
246578_at	0.696076	0.98445	1.19795	1.70437	1.01555	0.871198	1.02544	1.02346	1.3566	0.835834	0.950021	0.843818	0.859997	1.39158	0.91048	1.12334	0.994987	1	1.20797	1.53071	0.867899	0.978401	1.56879	1.13841	0.960429
246579_at	1.04413	1.21752	0.949897	0.990006	0.982094	0.954077	0.918157	0.852825	1.00999	1.18853	1.42782	1.16677	0.716249	1.0719	0.984922	1.0061	0.998281	1	1.09865	1.09365	0.984376	0.985392	1.06076	1.01785	0.991035
246580_at	1.0148	0.985466	0.936897	0.92766	0.936072	0.927444	1.05976	1.10909	1.0272	0.983806	1.02628	1.01453	1.33114	0.950178	0.720975	0.833079	0.939968	1.0823	1.02361	1.10615	1.09023	0.843549	1	1.30931	0.943394
246581_at	1.03648	0.933709	1.00023	0.999766	1.12543	1.079	1.16788	0.934615	0.939965	0.973168	1.10095	0.986729	0.994096	1.00141	0.99449	1.00003	1	0.568052	1.00003	0.99883	0.993312	1.01443	1.00062	1.06557	0.997263
246582_at	0.839839	1.02351	0.958496	0.976488	0.93806	0.944991	1.13911	0.843657	1.10301	1.08464	1.14661	1.17943	3.32764	0.655678	0.632049	1	0.98954	0.994355	2.17506	1.02409	1.54526	1.36086	1.00766	0.745196	0.993207
246583_at	1.00428	1.08751	0.976019	0.934702	0.974371	1.00607	1.11283	1.02993	1.08686	0.995721	0.895842	0.994197	1	1.04014	1.0965	1.13742	0.942719	1.01003	0.988144	1.02445	0.9533	1.01601	0.966924	0.925829	0.902453
246584_at	0.991925	1.06168	0.993172	1.07231	0.908738	0.87817	1.18198	1.12888	1.06862	0.872115	1.00683	0.918646	1.06254	1	0.835338	1.06049	1.15904	1.02084	0.999344	1	1.14266	0.991377	1	0.994877	1.06714
246585_at	0.997181	1.15239	0.9822	1.19653	0.858165	0.740096	1.49742	1.10408	0.900169	1.06267	0.754189	1.00282	1.16341	1.00636	1.32341	1	0.935072	0.754129	0.990554	1.01722	0.977784	1.55005	1.70268	0.990554	0.910285
246586_at	0.997539	0.897931	1.0031	1.01329	1.06158	1.03669	0.925194	0.973041	1.00246	0.953359	1.08132	0.860879	0.841294	1.0212	0.616621	1.00604	0.989905	0.989905	1.00506	1.08154	0.991929	1.04082	1.24169	1	0.956685
246587_at	0.915688	1.00433	1.08973	1.16803	0.933847	1.31592	0.891771	0.995674	0.924361	1.09553	1.11544	0.954918	0.97372	1.03568	0.990679	1.05429	0.994474	1	1.05613	1.04494	1	0.983182	1.02628	1.00948	0.996268
246588_at	1.07137	0.958442	0.535324	0.89113	0.752875	1.1177	1.04156	1.05568	1.20816	0.761634	1.12955	0.865288	0.804862	1.12691	0.998551	1.01241	0.92319	1	1.01004	1.02286	0.996192	1	1.11217	1.03817	0.998551
246589_at	0.823207	1.14699	0.989744	1.01026	1.05666	0.9326	0.879944	0.931152	1.13051	1.11517	1.04906	0.926747	0.945464	0.878649	0.841542	1.00487	1	1	1.02354	1.00957	0.999673	0.998544	1.00809	1.45175	0.999517
246590_at	1.01227	0.981847	1.20998	1.16772	1.21639	1.02299	0.987178	1.02114	0.972271	0.959922	0.920814	0.987733	0.968479	1.05328	0.998438	1.03841	0.996789	1	1.01842	1.21625	0.99017	0.99017	1.04172	1.00345	0.983452
246591_at	1.19959	1.06107	0.920922	0.855186	1.11254	1.04549	1.11599	0.870028	0.793244	0.858953	0.95451	1.12171	1.11534	1	0.949721	0.778665	1.00884	1.2551	1.07503	0.999717	0.816656	0.98872	1.0881	1.25804	0.783007
246592_at	0.913159	0.891013	1.15763	1.14577	1.14264	1.57064	0.977422	0.938302	0.865314	1.00906	0.990939	1.08459	0.99085	0.866406	1	0.702751	0.997723	0.902127	1.01452	1.01453	1.04217	0.997697	1.34998	1.00612	1
246593_at	1.03913	1.09416	1.02912	1.06927	1.18655	0.999519	0.954067	0.98988	0.970866	1.00048	0.98605	0.912625	1.00409	1	1.01475	1.03257	1.21362	1.0227	0.993117	0.81242	1.02507	0.99673	0.831018	0.928752	0.917921
246594_at	0.887682	0.747177	0.839705	1.057	0.994266	1.16039	1.00573	0.839247	0.86283	1.07589	1.10286	1.00753	0.968119	0.968716	1	1.12798	0.94867	0.894421	0.92644	0.851225	1.06847	1.08995	1.20983	1.08255	1.063
246595_at	0.956627	0.963444	1.06674	0.984958	1.06792	0.931198	0.931578	1.01504	1.11521	1.11511	1.06173	0.948089	0.846724	1.04537	1.24775	1.25269	1.02802	0.685321	0.696142	0.945115	1.0498	1	0.844582	0.678627	1.15514
246596_at	1.12414	0.865571	0.732325	1.04162	1.1049	1.0792	0.905893	0.764263	0.73194	1.05613	1.12746	0.958376	0.897976	0.937495	0.88268	1.18389	1.26562	1.0178	1	0.916677	0.941646	1.22527	1.11409	1.12464	0.739449
246597_at	1.8068	0.991969	0.647614	0.742477	0.944735	1.31196	1.18885	1.13681	0.632739	0.741691	1.00803	1.11051	1.93523	0.347045	0.180874	0.629005	1.89601	2.91909	1.12062	0.228262	0.223995	0.929849	2.13435	2.05548	1
246598_at	0.896608	0.961684	0.919502	0.984917	0.990914	1.0533	1.07122	1.05645	1.00909	0.891244	1.01871	1.02906	0.86056	0.99174	1.19748	1.08978	0.998464	0.983802	0.98965	1.33247	1.01593	1	0.822161	1.04619	1.01075
246599_at	0.792397	1.01649	1.00952	1.22424	1.07088	0.817329	1.24936	0.990484	0.945755	0.961434	1.18144	0.960935	0.95455	1.05368	0.995886	1.0351	0.993966	1	1.03097	1.08253	0.981454	0.983603	1.01868	1.01866	0.995886
246600_at	0.965231	1.32064	0.907478	1.28679	0.855056	0.871545	1.91027	0.765593	1.02254	1.03231	1.10312	0.97746	0.992709	1.10135	0.987376	1.17494	1	0.988827	1.00122	1.01702	0.997583	1.00122	1.1336	0.975944	0.992233
246601_at	0.930782	1.08445	1.21829	1.05507	0.930232	0.90109	0.873588	1.01921	1.1725	1.06559	0.980793	0.947493	1.1586	1.17611	0.978118	1.02015	0.91258	0.88826	1.07089	1.19274	1.01584	0.868616	0.632037	0.76108	1
246602_at	0.995609	1.14069	1.07558	1.06564	1.00439	0.960296	0.945276	1.02281	1.06915	0.986078	0.983995	0.915979	1.8052	1.48332	1.0505	1.66586	0.845528	0.678378	0.976949	1.05116	1.24762	1	0.34595	0.726392	1
246603_at	0.72868	0.660097	0.799883	1.00594	1.06863	0.994064	1.18823	0.581291	0.810906	1.17753	1.64721	1.31987	0.243974	0.551092	1.45079	1.28705	1.30391	1	0.529023	0.806687	2.13936	2.30966	1.72347	0.957567	0.259672
246604_at	0.872382	1.02321	0.961891	1.14534	1.37192	1.21857	1.1115	0.952673	0.996866	0.953608	1.00313	0.948518	0.794045	1.14121	0.993469	1.00738	0.999172	1	1.00613	1.17698	0.991651	0.994601	1.00391	1.05694	0.993469
246605_at	0.844614	0.971535	0.96605	1.06879	0.90115	0.994201	1.00711	0.892103	1.07551	1.0058	1.16411	1.04471	0.997069	0.999333	0.969942	1.17308	1	0.974461	1.19615	1.12094	0.838538	1.01739	1.32145	1.01739	0.985891
246606_at	1.0445	0.887578	0.840992	1.2967	1.14719	1.6432	1.06272	0.942792	0.896403	0.955755	1.04424	0.821176	0.966348	1.08161	0.954083	1.03575	1	0.998247	1.02065	1.94579	0.94194	0.986902	1.06476	1.00379	1
246607_at	1.0067	1.07358	0.973906	0.978244	0.822392	0.993299	0.931719	1.10436	1.01183	1.04286	0.983563	1.12093	1.53446	1.28426	1.00759	1.03631	0.999771	0.924513	1	1.01377	0.993421	0.983071	0.849466	0.972612	1
246608_at	0.982417	0.853542	1.18364	0.928284	1.15251	1.16577	1.0726	1.20847	0.839059	1.01758	0.971005	0.869911	0.987615	1.04599	0.996499	1.01248	0.992964	0.999968	1.02833	1.08323	1	0.980565	1.0337	1.01965	0.996475
246609_at	0.975198	1.0248	0.906863	1.21078	0.974581	0.929413	0.894636	0.926465	1.19882	1.14788	1.26884	1.12123	0.966885	1.03315	0.990508	1.06967	0.993793	1	1.07114	1.04264	0.974736	0.977998	1.16113	1.02541	0.996778
246610_at	1.05477	0.970372	0.894154	1.01259	1.12313	0.960999	1.04594	0.98675	0.987157	1.09832	0.987413	1.19961	0.966634	0.764697	1.02744	1.00726	0.979842	1.04057	1.16526	0.988241	1	1	1	1.07788	0.97477
246611_at	0.925089	0.972675	0.960467	1.0379	1.01826	0.962432	0.982631	0.992272	1.06871	1.05339	1.08032	1.00773	1.06995	1	1.24867	0.886027	0.984726	1.08901	0.90331	1.01538	1.02585	1.0175	0.842702	0.806658	0.973342
246612_at	1.08755	1.05563	0.874303	0.893938	1.09792	0.9962	1.00625	0.991469	0.944259	1.0038	1.05202	0.993929	1.11896	0.989576	0.690827	1.06961	1	1.08206	0.995196	0.964323	1.00982	0.987073	0.988675	1	1.49689
246613_at	0.97326	0.910706	1.04255	1.00734	0.925368	0.996608	0.970869	0.899815	1.00617	1.00614	1.00339	1.03326	0.980668	1.01741	1.13662	1.11233	1.02031	0.925192	0.961786	1	1.02644	1.04057	0.999066	0.976897	0.882624
246614_at	0.989677	0.975432	0.989114	1.01032	0.984647	0.977938	0.950879	1.10281	1.11624	1.14721	1.07565	1.10417	1	1	1.06206	1.05847	0.719145	1.00333	0.915919	1	0.928604	1	1.07022	1.09945	0.884253
246615_at	1.09531	0.889684	1.00418	1.20885	0.979346	1.16963	0.995816	0.825873	0.720095	0.954839	1.12875	1.03655	0.928687	1.06654	0.993658	1.03572	0.988586	1	1.02111	1.14298	0.975638	0.978933	1.15281	1.0277	0.990288
246616_at	1.00027	1.01739	0.954692	1.0577	0.978537	0.872913	1.05962	1.07755	0.999732	0.928746	1.03896	0.855029	0.974678	1.03151	0.99562	1.021	0.993713	1	1.02291	1.042	0.993694	0.98532	1.02933	1.00833	0.99562
246617_at	0.894498	1.00007	0.945152	0.979229	1.10949	1.21974	1.07319	1.15843	1.14581	0.895123	0.980908	0.999935	1.00547	1.00063	0.991995	1	0.998741	1.29101	1.17128	0.914391	0.982107	0.9998	1.02167	1.19316	1
246618_at	1.05806	0.96053	1.00658	0.988593	1.19955	0.993419	0.992625	1.16628	0.788717	1.08413	0.978074	1.06209	0.710545	1	0.921169	1.0182	0.891441	1.02149	1.0066	1.0182	0.913688	0.988395	1.02486	0.993333	1.26418
246619_at	1.0877	1.06189	1.06716	1.03962	1.01602	0.922546	0.916438	1.05547	0.927619	0.950808	0.92618	0.983976	1.11072	1.0813	0.871519	1.10234	0.99391	1.00201	0.991019	0.937623	1	1	0.910123	0.941801	1.1786
246620_at	1.01252	1.04506	0.973285	0.878368	0.969859	0.925744	0.928568	1.12445	0.987479	1.06446	1.10499	1.09681	1.77804	0.981183	0.758876	1.00393	0.985109	1	1.00231	0.56243	0.955236	0.998433	1.0067	1.10175	2.56595
246621_at	0.907644	0.999026	0.968108	1.03562	0.941948	0.98482	0.989239	1.01337	1.02545	1.09183	1.00097	1.00141	0.992957	0.99781	1.04789	1.18822	1.02046	1	0.909507	1.04863	1.23113	1.0902	0.970287	0.870161	0.956767
246622_at	0.973701	1.03981	0.998864	1.1402	1.00682	1.02056	0.93881	1.05584	0.985447	1.00114	0.875589	0.933405	0.879887	1.01069	1.15579	0.98708	1.00149	1.00672	0.9938	1.2475	1	0.928053	1.03593	0.97386	0.976445
246623_at	0.90758	0.804228	0.959174	1.12842	1.09244	1.03447	0.970464	0.89559	1.09314	1.02788	1.00716	0.99284	0.973422	0.962763	1.59228	1.02065	1.10248	0.94977	0.90733	0.883579	1.28836	1.0494	1	1.07557	0.782199
246624_at	1.02304	0.992975	1.3342	1.12859	0.941977	0.922978	0.877525	0.969938	1.00702	0.927575	1.07285	1.0463	0.976717	1.1463	1	1.02023	0.97517	1	1.03735	1.0374	0.945635	0.95958	1.06221	1.02334	0.996941
246625_at	1.1266	1.00036	1.29092	1.36576	0.945357	1.10089	1.04351	0.983489	0.685443	0.999642	0.937985	0.885492	1.05106	1	1	0.971176	0.999413	0.935851	1.06543	1.01593	1.18208	0.995631	1.02	1.38077	0.934364
246626_at	1.00915	0.865198	0.926767	1.04025	1.07884	1.02583	1.03471	1.09039	0.900695	0.912095	0.959418	0.990847	0.99546	1	0.996972	1	1	1	1.00525	1.00527	0.991703	1	1.37535	1	0.996972
246627_s_at	1.08202	1.02029	0.960799	0.970237	0.987745	1.14177	1.14005	0.999259	0.950382	0.997228	1.01458	1.00074	1.1436	0.848664	0.892812	0.959086	1.09196	1.17804	1.03125	0.820818	0.887862	1	1.07214	1.10299	0.897215
246628_at	0.977504	1.00915	0.994219	0.885785	0.960522	1.00578	1.06117	0.927426	1.02363	1.02752	0.98722	1.07234	0.950395	0.922381	1.05263	0.961742	1	1.07565	1.01663	0.93526	1.02222	1	1	1	0.945869
246629_at	0.99714	0.862914	1.11827	0.949488	1.02725	0.944693	1.00286	0.883362	1.18496	0.990357	1.12394	1.09748	0.904613	1.01459	0.99458	1.05956	0.946166	1	1.05642	1.15351	0.996991	0.997601	1.0128	1.01294	0.996533
246630_at	1.21144	1.21868	0.990257	0.984055	1.06717	1.1164	0.983816	0.985828	0.950297	0.991481	1.00852	1.03986	1.00245	0.999948	0.88839	0.969679	1.00804	1.06994	1	1	0.968292	0.998684	1.00275	1.09598	0.980609
246631_at	0.934644	1.08858	0.999787	0.975906	1.00021	0.886808	0.978556	1.12989	1.04022	1.07659	1.04496	0.973995	1.10193	1.18582	1	1.0111	0.999938	0.999688	1	1	1	0.978639	0.947437	0.942116	1.42107
246632_at	0.948265	0.945344	0.933708	0.935102	1.02842	0.959151	0.971669	1.03831	1.0672	1.02833	1.07853	1.14669	1.75828	1	1.22937	1	0.992848	1.69485	0.704592	0.392444	1	1.12152	1.0006	1	0.9464
246633_at	1.10672	1.01705	0.927175	0.982953	0.880801	0.801976	0.751424	0.729316	1.09315	1.0475	1.10447	1.03624	1.16081	0.998864	0.88567	0.998864	0.998864	1.16984	1.14723	1	0.865144	0.969433	1.19243	1.06573	1.09741
246634_at	1.07073	1.00714	0.992856	0.922293	1.07443	1.1477	1.10093	1.06229	0.961277	0.947484	0.928004	0.980731	1.0042	0.984073	1.00674	1.15327	1.08068	0.98771	1	1.04653	0.992498	1.07452	0.963253	0.979703	0.946973
246635_at	0.903007	1.12098	1.00029	1.05309	0.994753	0.989205	0.999713	0.981224	0.874953	1.00391	1.14485	1.02563	0.955878	1.00986	0.958093	1.02964	0.982846	1.00247	1.01744	1.01234	1	0.977854	1.00488	1	0.982846
246636_at	1.00089	0.995166	0.996745	0.966689	0.856033	1.07197	1.02857	0.999109	1.01934	1.02506	0.955405	1.00927	1.00761	1.04546	0.952545	1.02093	0.984033	0.998995	1.04186	1.00402	0.948404	0.980894	1	0.963756	1.02711
246637_at	1.07254	0.939564	1.17535	1.00168	0.971977	1.36998	0.978896	1.0019	0.831103	0.998318	0.891126	1.02865	0.966524	1.0503	0.995194	1.03588	0.995194	1	1.01902	1.0479	0.98323	0.983283	1.04543	1.012	0.995194
246638_at	1.01372	0.87305	1.15306	1.01608	0.965895	1.40311	0.907986	1.00445	0.995552	0.962358	1.00673	0.920463	0.969811	1.07718	0.992445	1.05259	0.994319	1	1.05259	1.09974	0.98292	0.988683	1.07148	1.00553	0.994319
246639_x_at	1.63461	1.40852	1.27157	1.65015	0.976642	0.822762	0.99914	1.00086	0.983463	0.979067	1.18693	0.975026	0.959058	1.03159	0.98514	1.02432	0.99423	0.994302	1.08772	1.09147	0.964699	0.990653	1.02793	1	1.32093
246640_x_at	1.29731	0.978311	1.19825	1.3861	0.94236	0.989135	1.02793	0.877279	0.841806	1.01087	1.09164	0.959568	0.813804	1.00403	0.828536	1.00822	0.996956	0.965988	1.07377	1.00988	1	0.999016	1.04726	1.18438	0.985845
246641_s_at	1.11118	1.21472	1.13727	1.21152	0.676631	0.753334	0.973053	0.971261	0.962604	1.00661	0.993394	1.05534	0.967917	1	0.962467	1.02977	0.965064	1.29704	1.00636	1.18934	0.870092	0.981056	1.12816	0.993251	1.34457
246642_s_at	1.00194	0.97976	1.12388	1.2996	1.02372	0.933698	0.863557	0.966972	1.07594	1.3971	0.967948	0.998063	0.865102	1.16606	0.985356	1.00877	0.992174	0.986171	1.01564	1.05095	1.23968	0.954014	1.02643	1	0.985294
246643_s_at	1.20727	0.756104	1.14129	0.799449	0.956074	0.586367	1.37438	2.73376	0.359769	1.33751	1.02361	0.976393	0.665774	1.41933	0.86755	1.25722	1	0.980036	1.27496	1.51346	0.832803	0.985654	1.41987	1.12993	0.918066
246644_at	1.08455	0.91131	1.05528	1.13594	0.790131	1.05336	0.947794	0.832254	0.967831	0.987294	1.04783	1.01271	0.997385	1.00024	1.03444	0.98224	0.857294	0.975282	1.07776	1.22248	1.01078	0.877947	1	1.04529	0.932439
246645_at	0.936993	0.902047	1.04169	0.954644	0.885412	1.07127	0.879027	0.976266	1.03012	1.02373	1.04415	1.03709	1	0.967951	1.03463	0.934109	1.00801	0.854108	1.06269	0.99671	1.02243	1.02406	0.96206	0.970424	1.01976
246646_at	0.856962	1.06214	0.992429	0.828785	0.744123	1.54421	1.06631	0.931111	1.11051	1.02836	0.935288	1.00757	0.975069	1.06902	0.988754	1.02595	0.996582	1	1.00453	1.04971	0.98869	0.986381	1.03046	1.02145	0.998858
246647_at	1.21363	1.0864	1.3663	0.952808	0.966521	1.00404	1.05918	0.995956	1.36784	0.888394	0.580206	0.975908	0.913186	1.19531	0.979282	1.02894	0.984245	1	1.0803	1.57826	0.940526	0.881754	1.23094	1.00253	0.980121
246648_at	0.970791	0.966999	1.10903	1.17019	1.03689	0.80358	0.95395	1.02921	0.764416	1.34478	0.8768	1.0644	0.978162	1.043	0.980218	1.01854	0.982173	1	1.02179	1.04228	0.99142	0.978232	1.07208	1.0066	0.992081
246649_at	0.943064	0.895236	1.0536	1.27625	1.21472	1.61844	1.08505	1.06421	0.809447	0.814395	0.927756	0.9464	0.817603	1.16088	1	1.07415	0.885565	0.953796	1.01234	1.20448	0.987678	0.911389	4.16847	1.01763	0.998957
246650_at	0.989094	0.947218	0.96829	1.01792	1.02735	1.18088	1.10131	0.934641	1.01091	0.969357	0.9695	1.04652	1.06633	1	1.00421	1	1.11	1.06905	0.984611	0.934729	0.947334	1.05694	1.04265	1	0.684898
246651_at	0.980689	1.05892	1.2698	0.890097	0.767448	0.878951	0.930703	1.01931	1.21881	1.05044	0.9445	1.04253	0.92189	1.12765	1.50241	0.983837	1.00278	1	1.06142	1.22183	0.99227	1.0261	0.894802	0.993906	0.697516
246652_at	0.992127	0.768982	1.13954	1.00787	0.820194	1.04961	0.696742	0.933743	0.937819	1.0874	1.05229	1.18523	6.44374	1	0.815993	0.770894	1.73728	1.11618	0.57302	1.0088	1.28717	0.718147	0.97497	1.78125	0.982891
246653_at	0.991133	1.03229	1.08483	0.921898	0.938958	1.00887	0.902221	1.08513	0.990707	1.04589	0.989458	1.08192	1.06939	1.17587	1.04087	1.10803	1.11016	1	0.990864	0.982705	0.956409	1.01661	0.927346	0.820935	0.973563
246654_s_at	0.992099	0.930341	0.938285	0.988975	1.0079	1.07764	0.963295	0.887009	1.02922	1.23414	1.16162	1.14683	0.664801	0.680653	1.01815	1.01453	1.03141	1	0.794421	0.809433	0.968019	1.10459	1.00907	1.03401	0.571452
246655_at	0.796228	0.810364	0.822217	0.993539	0.740676	1.31257	1.14445	1.01253	1.00646	0.913384	1.30694	1.0704	0.976006	1.13352	0.992316	1.0114	0.992316	1	1.02763	1.18764	0.989948	0.991182	1.0365	1.00505	0.99741
246656_at	0.819872	0.826334	1.06431	1.01635	0.983654	1.19673	1.22179	0.898167	0.717133	1.04115	0.865881	1.01916	0.949278	1.64664	0.924298	1.04075	0.979848	0.974126	1.00199	2.0992	1.09245	0.982094	1.10141	1	0.913269
246657_at	0.888907	0.85841	1.20252	1.15967	0.97076	1.04726	1.1079	0.761359	0.9124	1.02924	0.808728	1.39427	0.974547	1.15976	0.900954	1.04414	0.941217	0.967115	1.08436	1.60966	0.918729	0.997117	1.13541	1.01666	1
246658_at	1.06888	0.276692	0.899042	1.19504	0.538467	0.786522	0.931118	1.39029	1.52127	0.637373	1.21056	1.1892	0.744858	0.967413	0.942083	1.28332	0.931714	0.821111	1.14393	1.22039	0.876815	1	1.19494	1.01862	1.09899
246659_at	0.8446	0.869937	1.03888	1.05253	1.02979	1.0854	0.847603	0.846237	0.916968	0.971947	1.02805	1.0348	0.760695	1.20412	0.907447	1.32375	0.99727	0.997939	1.00686	1.66866	0.7502	0.923646	1.4006	1.07427	1
246660_at	1.11958	1.01176	1.00039	0.928863	1.042	1.05845	0.969674	0.982903	0.991702	0.999609	0.973587	1.03364	1.12977	0.976976	0.924424	1	1.27407	1.09186	1.11903	0.894913	0.907303	0.985509	1.06885	1.07951	0.989256
246661_at	0.81094	1.32136	0.882944	1.11706	1.16264	0.6538	0.694442	0.609203	1.61231	1.50925	1.26644	0.867296	0.650852	1.36308	0.932725	1.32447	0.982968	0.961361	1.24517	1.681	0.834078	1	1.92713	1.21286	0.953821
246662_at	1.04863	0.917227	0.946674	0.953701	1.08571	1.24461	0.959774	0.846412	0.93393	1.04023	1.11496	1.04871	0.84658	1.00177	0.962592	1.0032	0.998239	1	1.08897	1.00177	0.999288	1	1.01247	1.18616	0.988618
246663_at	1.09084	0.769027	1.04496	0.955039	0.856969	1.14603	0.881417	0.938085	0.935452	1.05728	1.36235	1.15397	0.929998	1.02046	0.601113	1.06277	0.996341	1	1.01329	1.13253	0.624058	0.995128	1.10226	1.02767	0.992769
246664_at	0.984019	0.961018	0.842739	1.40643	0.90471	1.64868	1.12087	0.919287	1.01598	0.940994	1.09445	1.17076	0.916489	1.02009	0.755227	1.01169	0.897099	1	1.14276	1.2386	0.909824	0.923247	1.11226	1.61887	0.877666
246665_s_at	0.845197	1.00153	0.99847	1.13478	1.10624	1.05462	1.00377	0.89436	0.920171	1.04206	0.990123	0.935656	0.893562	1.0028	0.994126	0.340931	1	1.00086	1.47961	0.992698	1	1	1.20573	1.12108	1
246666_at	0.803346	0.982396	1.18267	1.02439	0.95553	0.948913	0.872613	0.896412	1.11644	1.15663	1.0176	1.14257	0.930574	1	0.986386	1	0.961872	1.07771	1.00834	1.19774	0.968637	1.23435	1.00953	1.04365	0.984999
246667_at	0.955791	0.870754	0.881688	1.0894	1.11572	1.17249	1.09943	0.944613	0.91518	1.04421	0.93126	1.08044	0.897666	1.06385	0.767151	1.15417	0.998084	1	1.02714	1.1906	0.991623	0.982649	1.0863	1.0599	0.983915
246668_at	1.14717	0.821299	0.704549	1.15013	1.16349	1.06212	0.929825	0.93788	0.431319	1.13156	1.15099	0.793925	0.937905	1.08413	0.993794	1.02103	0.995014	1	1.03201	1.10778	0.970156	0.990064	1.11997	1.02857	0.980088
246669_at	1.02021	0.907023	1.24431	1.27335	1.1299	1.20383	1.12389	0.979789	0.834133	0.945878	0.938149	0.939476	0.958138	1.0133	0.997711	1.03987	0.989066	1	1.00439	1	0.997817	0.982395	1.01774	1.12808	0.997817
246670_at	1.21677	0.807249	1.26015	1.07447	1.0114	0.938118	0.988601	0.85224	0.689705	1.13635	0.891324	1.3652	0.741711	1.28475	0.999154	1.25267	0.997874	1	1.28255	1.50599	0.868654	0.955468	1.46488	1.12128	0.915906
246671_at	0.935947	0.886894	1.22276	1.51378	1.07937	1.12088	1.01655	0.983448	0.912166	0.916381	0.915291	1.04399	0.982805	1.04991	0.887347	1.03447	0.983644	0.985348	1.10594	1.06797	0.979382	0.981947	1.21005	1.01554	1
246672_at	0.917795	0.982098	1.13304	0.96824	0.960578	1.24587	1.03701	0.896057	0.836568	1.0179	1.07403	1.05788	0.893103	1.05438	0.996033	1.0386	0.990056	1	1.02462	1.20006	0.953304	0.957307	1.30593	1.00098	0.996015
246673_at	1.03773	1.03892	0.920781	1.06456	0.928913	1.04083	0.952147	0.696975	0.919529	1.09478	1.08059	0.962265	0.75021	0.995572	0.967808	1.0342	1.02966	1	0.958864	1.00293	1	1.08242	1.10273	1.05038	0.879007
246674_at	0.988344	1.12602	1.15756	0.997493	0.900806	0.958415	0.976877	1.04319	0.997674	1.12879	1.00233	1.0121	0.999126	1.01642	0.999934	1.14732	1	1	1.0002	1.0004	0.990652	1	1.0004	0.798022	1
246675_at	0.994307	1.02831	1.14955	0.969016	1.01047	1.00569	0.889733	0.703332	0.977943	0.931988	1.06082	1.06562	0.945313	1.01132	0.960153	1.00452	0.990928	1	1.05687	1.03979	0.99082	1	1.04432	1.06613	0.958967
246676_at	1.12853	1.12631	1.53961	1.00346	0.823057	0.950081	0.997899	1.0021	0.958542	0.83143	1.32789	0.885568	0.806238	1.34745	0.877827	1.03499	0.994344	1	1.07097	1.08385	0.97152	0.991899	1.32961	1.13272	0.994344
246677_at	0.93087	1.11015	1.04952	1.15794	1.19189	1.12323	0.950481	1.05395	0.853817	0.929111	0.84618	0.783095	0.982064	1.02916	0.982041	1.04592	0.996612	1	1.02236	1.27258	0.988791	0.988791	1.02806	1.074	0.982041
246678_at	0.910526	1.03064	1.05167	1.20932	0.969355	1.41273	0.959329	0.655492	0.786905	1.08739	1.29541	0.966853	0.86948	1.19871	0.950577	1.15021	0.978522	0.996826	1.04614	1.26347	0.94453	0.990681	1.15728	1.00099	1
246679_at	0.886163	1.09355	1.08579	1.23494	1.07495	1.29582	0.835254	0.799925	0.925052	0.880299	0.870051	1.15887	0.9226	1.09318	0.994676	1.05907	0.997264	1	1.10338	1.16663	0.98159	0.992011	1.07865	1.02224	0.990814
246680_at	0.759576	1.00439	1.19208	1.27839	0.950145	1.12285	0.933328	1.10556	0.940371	0.961419	1.06505	0.995612	0.954565	1.04529	0.928381	1.02621	0.985631	0.992892	1	1.05712	0.983206	0.97848	1.03803	1.00473	1.0191
246681_at	0.995674	0.997639	0.994702	0.963716	1.03942	1.15601	0.972635	0.965453	1.04269	1.07487	1.06769	1.00236	0.915933	0.772349	1	1.02999	1.12624	1.16775	0.922983	1.01583	0.983293	1.19159	1.03067	0.948793	0.96038
246682_at	1.00449	0.988683	1.10737	0.959568	0.860772	0.908691	0.946023	1.01609	1.06533	1.05674	0.995511	1.02679	1.06251	0.925133	1.0129	1.03195	1.05279	0.999878	0.931937	0.949663	1.03977	1	0.9527	0.935021	1.25371
246683_at	0.975195	1.06856	1.08374	1.30412	0.990671	0.98545	0.983793	0.936042	1.10127	1.00933	1.17858	0.9456	0.911065	1.00318	0.991673	1.10028	1.5835	0.993254	1	1.03484	0.918286	0.98928	1.00197	1.11109	0.657286
246684_at	1.10299	0.772739	0.884344	1.27424	1.16258	1.32393	0.99046	0.942117	0.688908	0.963992	1.23119	1.00954	0.913461	1.07018	0.979547	1.04832	0.986951	1	1.05257	1.14656	0.979526	0.98822	1.09055	1.01757	0.992547
246685_at	1.07565	0.967077	0.946548	1.01043	0.989569	1.1191	1.10517	0.958983	0.806862	1.11021	1.07295	0.9273	0.918514	1.00492	0.969025	1	0.985367	1.06539	1.03426	1.03597	0.955951	0.978829	1.01475	1.01787	0.967285
246686_at	0.839686	0.906764	1.12503	1.03875	0.99394	0.977407	0.900433	0.885465	1.0825	1.04951	1.00606	1.09071	0.974681	1.05963	0.994113	1.03278	0.979186	1	1.01489	1.16378	0.992548	0.98071	1.01932	1.02685	1
246687_at	1.37768	1.5428	1.38756	1.15665	0.887852	1.00568	1.15896	0.912967	0.756906	0.909523	0.86842	0.994315	1	1.28222	0.999689	1.00052	1.224	0.999741	1	0.70066	0.716461	0.999586	1.40444	1.0066	0.891924
246688_at	0.944932	1.05476	1.09967	0.868145	1.11838	0.552615	0.91051	0.830545	1.04613	1.03011	1.02954	0.970461	0.820686	1.08813	0.916404	1.03895	0.949979	0.980522	1.01993	1.04436	1	0.945389	1.07708	1.00886	0.996018
246689_at	0.636777	1.34954	1.02663	0.946704	0.76323	0.941664	1.22626	0.93404	0.990119	1.00988	1.46793	1.46868	0.815454	1.39909	0.851049	1.0385	0.830725	1	1.0385	1.57872	0.615354	0.736559	1.06245	1.01446	0.993297
246690_at	0.976729	0.998358	1.10081	1.00164	0.932625	0.785592	0.806581	0.789189	1.11266	1.20988	1.22823	1.13588	0.97376	1.05976	0.997542	1.01048	0.995919	1	1.01048	1.15424	0.993407	0.982016	1.00824	1	0.986868
246691_at	0.901027	0.925355	1.03985	1.08517	1.00728	0.92425	1.11955	0.89837	0.872879	0.992723	1.13454	1.04062	0.77535	1.06459	0.896886	1.03641	0.978117	0.890655	1.01461	1.12794	0.982334	0.967762	1.36428	1	1.08119
246692_at	0.962798	1.10804	1.00276	0.809212	0.997235	1.05418	0.95476	0.83153	1.08472	1.00754	1.11082	0.876434	0.963167	1.0882	0.993484	1.02662	0.993484	1	1.02662	1.07992	0.826825	0.989801	1.06425	1.0128	0.993552
246693_at	0.923301	1.07859	1.13895	0.9645	0.96156	0.970818	0.948554	0.815075	1.02918	1.18203	1.14349	1.09612	0.930831	1.02793	0.974891	1.0264	0.995625	1	1.04413	1.09259	0.995624	0.973611	1.05737	1.18234	0.980926
246694_at	1.00221	0.732725	0.883465	1.0884	0.997789	1.4347	1.03348	1.0068	0.808069	0.850193	1.13804	0.901809	0.863753	1.09346	0.994144	1.08945	0.992325	0.996102	1.01468	1.16044	1	0.965081	1.03011	1	0.973838
246695_at	0.901288	0.959086	1.03108	1.2452	1.02951	1.07267	0.9942	0.838638	1.0058	0.986869	1.03638	0.968034	1.22917	1	0.991513	1	1	1	0.82872	1.01071	1.16271	0.995669	1.02145	1	1.0792
246696_at	0.966198	0.940182	1.1623	1.2586	1.01566	1.76382	0.964994	1.05889	0.91382	1.13149	0.984335	0.923447	0.943521	1.10886	0.983029	1.03	1	0.954773	1.0262	1.0789	0.969916	0.992437	1.03748	1.00371	0.998032
246697_at	0.878511	0.990623	1.16981	1.03934	0.898414	1.01331	1.07647	0.917732	0.86947	1.02962	1.00605	0.993945	0.997242	1	1	1	0.96421	1	1.00277	1.0069	0.997256	1	1.00416	1.00138	1
246698_at	0.856384	0.950621	1.13572	1.1248	0.997948	0.990016	0.947687	0.833075	1.00205	1.27877	1.14212	1.07631	0.851854	1.21654	0.979426	1.00411	0.996892	1	1.0235	1.30877	0.961037	0.988777	1.19291	1.18699	0.983601
246699_at	0.905502	0.869573	0.993992	0.99029	1.11974	0.989274	1.00601	1.02033	1.06673	1.05029	0.97126	1.06167	1.25659	0.986836	1.14246	0.926965	0.988422	0.931693	1.01375	0.690961	1.08509	1.06868	0.994951	1	1.02497
246700_at	0.988109	0.920454	0.916734	0.99271	1.00729	1.05848	1.2801	0.95994	1.09609	1.05764	1.05292	0.97961	0.967211	1.03276	0.996384	1.00246	0.984271	1	1.03285	1.09955	0.990254	0.980581	1.13963	1.05824	0.984332
246701_at	0.978535	1.21505	1.08721	0.70142	0.79799	0.8305	1.07815	1.10866	1.15309	0.769177	0.805725	1.02146	1.23085	1.09016	1	0.650405	0.891616	1.06714	1.35526	0.989549	0.885853	0.858756	0.781767	1	1.26768
246702_at	1.08869	1.15845	1.02449	0.965651	1.03148	0.968796	0.910733	1.02604	0.970224	0.948407	1.05982	0.975513	1.03001	0.970222	0.856316	1.13532	1.05334	1	1	0.863376	0.958991	1.02064	1	0.973786	1.00163
246703_at	1.09755	0.907936	1.04722	1.00617	1.01809	1.03976	0.955897	0.930499	0.993831	0.95017	1.04011	0.947362	0.980412	0.815501	0.998171	1.04416	0.89148	1	1.10973	1.02451	1.00122	0.992028	1.39447	3.49294	0.995085
246704_at	0.966828	0.96478	1.00475	1.06348	1.00105	1.03729	1.09357	0.920382	0.874633	0.86962	1.04337	0.998953	0.888195	1.05722	0.998871	1.01196	1	1.00124	1.11085	0.986936	0.997667	0.996505	1.15138	1.12518	0.988225
246705_x_at	0.746773	1.00228	1.10797	1.20961	0.854056	1.43407	0.903068	0.615463	0.869432	0.997722	1.17316	1.00799	0.959075	1.07213	0.992188	1.03706	0.992229	1	1.03507	1.08388	0.982494	0.982387	1.05458	1.01564	0.992188
246706_at	0.994933	1.00507	0.917175	1.06461	0.936624	1.06366	1.07633	0.892966	1.12246	0.882672	1.20777	0.866412	0.90191	1.04036	0.967668	1.03533	0.995214	1	1.01127	1.09798	0.942117	0.982341	1.06105	1.04986	0.993576
246707_at	0.892256	1.11003	0.985161	0.872626	1.19756	0.859321	0.97128	0.947966	1.01484	1.14836	1.11232	1.01607	1	1.02041	0.981831	1.01811	0.998888	1	1.04855	1.30515	0.970658	0.978516	1.02944	1.00568	0.988661
246708_at	1.05885	0.955783	0.950105	1.05588	1.03451	0.995305	1.06684	0.954009	0.914033	1.06245	0.972267	1.0047	1.12267	1.00017	0.999917	1	1	1.15713	0.996623	0.855365	0.999867	0.923082	1.06581	1.04554	1
246709_s_at	1.01123	0.773269	1.00556	0.905972	1.01926	2.5499	0.626357	0.994438	0.87392	1.51074	1.26032	0.804736	0.639418	1.27387	0.948175	1.15351	0.980268	1	1.21673	1.47069	0.777038	0.981481	1.51566	1.03956	0.93235
246710_at	0.982696	0.922273	0.911325	1.0173	0.672352	1.41415	1.02275	1.0555	0.928658	0.773453	1.12567	1.18941	0.929385	1.05917	0.995827	1.04776	0.870092	1	1.03841	2.29797	0.986501	0.98859	1.06127	1.01874	0.99276
246711_at	0.809108	1.16225	1.09576	0.913938	0.864896	0.998495	1.0015	1.08429	0.984452	1.01641	0.963497	1.12739	0.904795	1.18912	0.983931	1.06421	0.995994	1	1.09914	1.25077	0.963813	0.974542	1.17032	1.05763	0.986708
246712_at	1.00015	1.01138	1.12996	1.0941	1.03671	1.24698	0.949494	0.876598	0.857833	0.999846	0.890627	0.927786	0.980487	1.14941	0.906084	1.02018	0.961764	1	1.09093	1.03825	0.994178	0.994178	1.14509	1.00719	0.99711
246713_at	1.18349	0.942653	0.748872	0.907347	1.04381	1.18605	0.988307	1.17374	0.958857	1.01169	0.898331	1.12872	0.948813	1.011	0.979873	1.00741	0.985381	0.989033	1.00741	1.02196	0.989031	0.968778	1.00915	1.00374	1
246714_at	1.07226	0.9587	0.934799	0.981732	0.939613	0.869747	1.03216	1.04686	0.969746	1.01827	1.10736	1.11953	0.999254	0.907845	1	1.00484	1	1	1	1	1	1.27175	1	1	1
246715_at	0.994857	0.966676	0.998515	1.04764	1.00856	0.899833	1.01442	0.894383	0.91429	1.00148	1.22624	1.03503	0.988088	1.19518	0.979561	1.0024	0.997661	1	1.0012	1.19232	0.997661	0.989242	1.18279	1.00836	0.994071
246716_s_at	0.943241	1.01072	1.22686	1.03063	1.0975	1.00354	0.996458	0.818842	0.918802	1.03084	0.983148	0.945014	0.596729	0.7369	1.05783	0.987431	1.22575	1	0.720064	0.984371	1.03744	1.51838	1.84805	1	0.951574
246717_at	1.03056	1.03918	1.11465	1.10794	0.933333	0.936408	0.945433	0.913675	0.969441	1.08141	0.954043	1.08624	0.923127	1	1	1	0.99774	1	1.00985	1.00694	1	0.987296	1.10058	3.038	1.01791
246718_at	1.04077	0.807828	1.17823	1.23386	0.988928	1.01377	1.17899	0.879257	0.872937	0.933477	1.01107	0.920546	0.974917	1.02986	0.996853	1.02357	0.995323	1	1.05491	1.10985	0.992157	0.990642	1.01256	1.00777	0.996932
246719_at	0.972674	0.947602	1.06573	1.14261	0.887049	1.20514	1.08976	1.09264	0.965847	0.777537	0.834258	1.02733	0.887058	1.21436	0.990651	1.1317	0.988383	1	1.00117	1.16527	0.942874	0.984865	1.10119	1.01273	0.998831
246720_at	1.24179	1.38501	1.02766	1.29587	0.928454	0.581159	1.24364	0.757527	0.865412	0.97234	1.07945	0.866481	0.819925	1.13901	0.986494	1.09743	0.986503	1	1.08618	1.31617	0.885327	0.985149	1.12188	1.03801	0.992545
246721_at	0.961652	0.942263	1.0903	1.14356	1.13188	1.16394	0.916377	0.826251	0.949283	0.933207	1.09522	1.03835	0.804707	1	0.885096	1.05484	1.26649	0.963551	1.08698	1.18268	0.992889	0.978102	1.13879	1.03049	0.995568
246722_at	1.03625	1.06632	0.997317	0.907908	1.02189	1.06774	0.961217	0.94697	0.922563	1.08947	1.00268	0.882994	0.92545	1.00811	0.986384	1.00542	0.993086	1	1.02708	1.05265	0.990529	0.983686	1.10005	1.03924	0.987844
246723_at	1.04036	0.947777	1.11802	0.985124	0.990166	1.04707	0.915241	1.00983	0.790346	1.0881	1.06934	0.8242	0.957781	1.07497	0.997613	1.04915	0.997613	1	1.04438	1.11471	0.985839	0.97902	1.04211	1.00465	0.995394
246724_at	0.899597	0.978962	1.01994	0.978316	1.0079	0.9921	0.949865	0.956632	1.10481	1.1768	1.07329	1.18371	0.99654	0.918108	1.005	1.66784	1	1.005	1.005	0.962521	1.005	1.44062	0.995979	0.966346	0.973093
246725_at	0.9022	0.96123	0.953915	1.02396	0.976036	1.36695	1.15848	0.873162	1.25603	0.907258	1.14203	1.25469	0.959092	1.00727	0.994523	1.03645	0.99183	1.26024	1	3.08289	0.999122	0.989988	1.00546	1.00094	0.99275
246726_at	1.19728	1.00007	0.858111	1.04109	0.99993	1.06155	0.91481	0.772189	1.17171	0.927754	0.968677	1.00575	0.960676	1.05796	0.998109	1.02806	0.992643	1	1.05233	1.08594	0.984986	0.973891	1.0578	1.04516	0.996243
246727_at	0.813271	1.00409	0.948969	1.11096	0.976591	1.11934	0.845577	0.974307	1.01135	1.07038	1.04191	0.995909	0.998045	1.01002	0.999561	1.00699	0.999356	1	1.00283	1.01502	0.997831	0.997829	1.19537	1.00153	0.999127
246728_at	0.958188	1.00443	0.986932	0.780984	1.11348	1.02846	1.09636	1.06869	1.02653	0.868485	0.934942	0.995569	0.947864	0.829657	1.07592	1	1.01549	0.98707	0.983887	0.955344	1	0.999208	1.01065	1.03757	1
246729_at	1.00663	1.19292	0.55127	0.959706	0.602191	1.15181	1.17596	0.726107	1.40716	1.32019	0.712154	0.99337	0.930157	1.02602	0.986956	1.01858	0.99906	1	1.70378	1.10345	0.991637	0.990652	1.02417	1.05505	0.992469
246730_at	0.976352	0.880579	0.912685	0.991473	1.07173	1.02049	1.10144	1.04831	1.02279	0.933999	0.928142	1.00853	1.0592	1.056	1.04592	0.997928	1.08015	1	1.04929	0.785761	0.977409	0.997928	0.908994	0.942752	1.07796
246731_at	0.95904	1.27583	0.989975	1.0435	1.00084	1.01512	1.07928	0.90345	1.00898	0.999157	0.982888	0.997548	0.951742	1	1.23474	1.03485	0.774286	1.02024	1.03773	1.82432	0.681624	0.966495	0.822505	1	1
246732_at	0.993472	0.919615	1.03224	0.978803	0.984576	1.00653	0.950616	0.847779	1.03825	1.18554	1.10371	1.12508	0.925762	1.01535	1.06055	1	1	0.973393	1.14052	1.27843	1	0.941156	1	1.01017	0.921266
246733_at	0.977274	0.967506	0.925307	1.14537	1.00549	1.02491	1.06193	0.92996	1.02799	0.994513	1.0654	0.960043	0.994722	1.00659	0.972964	1.04284	0.90837	0.999015	1	1.02602	0.983532	1	1.09687	1	1.05367
246734_at	0.952502	1.02179	0.97169	1.12586	1.1514	1.57226	0.978214	0.728254	0.834502	1.0514	0.90344	1.03311	0.961671	1.01469	0.986736	1.00733	1	0.995559	1.01175	1.06463	0.961781	0.980805	1.02063	1.02512	0.989638
246735_at	0.959981	0.977895	1.0228	1.16782	1.0206	1.0151	0.941208	0.932004	1.13018	1.03607	0.956579	0.984895	0.895579	0.94403	1.22581	1.20178	1.01426	0.787481	1	0.990452	1.11939	1.17699	0.971145	0.848557	1.03376
246736_at	1.19133	1.0428	0.928533	1.00737	0.992635	1.16396	1.03598	0.882244	0.870734	0.960878	0.961108	1.02097	0.897323	1.00175	1	1	0.967433	1.08171	0.934341	1.06048	1.03012	1	1.05212	1.06635	0.966506
246737_at	0.929084	0.915196	0.991998	1.08071	0.972378	1.05172	0.981394	0.932835	1.03407	1.11077	1.17399	1.008	0.757106	0.977442	1.02941	1.03558	1	0.976852	1	0.977442	1.18113	1.12441	1.0588	1.03033	1
246738_at	1.00011	0.900098	1.00082	1.08985	1.05819	0.990375	1.08559	0.989921	0.791997	0.999888	1.01449	0.904999	0.971719	1.06174	1.00219	1.09296	0.982765	0.9652	0.959205	1	1.0552	1	0.943357	0.945095	1.07709
246739_at	1.01598	1.01194	1.27661	0.931029	0.900733	1.16445	0.972133	0.988058	1.08016	1.08612	0.951874	0.92293	0.992288	1.09358	0.992352	1.04075	0.953377	1	1.00941	1.10602	0.99221	0.989127	1.00473	1.47063	0.990663
246740_at	1.07439	1.13015	0.988072	0.998911	1.00511	1.00109	1.10375	0.956936	1.24438	0.931602	0.876	0.911462	0.796425	1.18209	0.925301	1.0404	0.970515	1	1.0881	1.26348	0.899118	0.995722	1.12896	1.00429	0.998181
246741_at	1.07231	1.00539	0.895137	1.02083	1.06521	1.12172	0.982458	0.994611	2.52317	0.922388	0.883766	0.913753	0.989404	1.03231	1.07689	0.963038	1.10687	1.03231	1.06184	0.985933	0.98778	0.961156	0.964943	1	1.11807
246742_at	1.00346	1.01574	0.961988	1.0306	0.916454	1.00616	0.974204	0.986443	0.996542	1.03589	1.02756	0.918331	1.03088	1.00221	1.00041	0.910728	1	1.02116	0.894226	1.03014	0.999194	0.95679	0.919844	1	1.00096
246743_at	0.975557	0.927492	1.00279	1.0909	0.997212	1.09654	0.977656	0.914715	0.903676	1.24845	1.14926	1.16838	1.15241	1	0.923644	1	0.841637	0.856861	0.960635	1.04965	1.21599	1.13326	0.999787	0.878737	1.11835
246744_at	1.05461	1.06791	0.996038	1.02607	1.07678	0.922623	1.00396	1.12311	0.971462	0.932699	0.979844	0.959087	1.01998	1.07343	0.884411	1.23349	1.03699	0.948205	1	0.982181	0.989474	1.01345	0.879246	0.930641	1.58803
246745_at	1.03266	0.956461	0.989181	0.931424	1.04827	0.978462	1.01082	0.979899	0.973205	1.03547	1.06267	1.09835	1.08933	0.947698	0.983623	1.00058	1.0086	1.08797	0.983623	0.774522	0.9058	1	0.888045	1.00456	1.03872
246746_at	0.982586	0.909855	1.07546	1.08882	1.09597	0.862561	1.10169	1.00573	0.998713	0.862972	1.00129	0.938592	0.898127	1.04235	1.00583	1.00979	0.999968	0.991739	1.00005	0.997895	1.01483	1.00711	0.956306	1	0.999984
246747_at	1.09471	0.869658	1.0707	1.05922	0.998278	0.925967	0.886463	0.853851	0.868523	1.05932	1.03129	1.00172	1.05946	1	1.00303	1.0185	0.936322	0.987159	1.01672	0.942763	1.01163	0.97476	0.969569	0.957326	1.0015
246748_at	0.94526	0.879964	1.01363	1.05953	1.00833	1.09376	0.991673	0.971743	0.963513	1.06995	1.03235	0.92614	0.607475	1.00043	1.1733	1	0.914089	0.743776	0.736745	1.18676	1.0831	1.09188	1.18881	0.964078	0.990861
246749_at	0.993802	1.05114	1.07493	1.04453	0.8867	0.820879	0.966895	0.981899	1.0062	0.965355	1.06087	1.035	1.11385	1	1.07997	0.977363	0.833077	0.983309	1.14532	0.932429	1.13489	0.929149	1.00157	0.898981	1.49952
246750_at	0.851301	0.852965	0.978471	0.933766	0.873315	1.0452	1.04442	1.07418	1.17582	1.02153	0.958518	1.10002	1.06241	1	1.32008	0.889094	0.521127	0.950067	0.950573	1.00237	1.46794	1	0.911707	1.25391	1.09204
246751_at	0.954169	1.01986	0.978442	1.17092	0.963968	0.99308	1.14979	1.02597	1.00692	1.02889	0.942837	0.888573	0.953934	1.0618	0.992048	1.04585	0.992048	1	1.07438	1.08717	0.984196	0.985599	1.09816	1	0.988847
246752_at	1.10916	1.09503	0.894543	0.847503	1.05777	0.978309	0.919779	0.834439	1.07216	1.02169	0.963672	1.0294	0.883823	1.02664	0.988386	1.00813	0.995252	1	1.07309	1.15297	0.989545	0.988402	1.07999	1.02905	0.985952
246753_at	0.928669	1.07071	0.969029	1.04595	1.131	0.979115	1.1182	0.778807	0.919761	1.02088	1.07635	0.951388	0.942208	1.07979	0.993987	1.05589	0.993987	1	1.01599	1.10585	0.996009	0.975919	1.02789	1.02183	0.995921
246754_at	0.830211	0.803346	0.920705	1.11805	0.995466	1.03379	1.14048	1.00712	0.919329	0.901495	1.04408	1.00453	0.997972	1.0182	0.997312	1.00134	0.977094	1	1.01145	1.01552	0.993243	0.996627	1.01617	1.00271	0.99798
246755_at	1.05845	1.11752	1.01026	0.953937	0.963086	0.873556	0.885394	1.0558	0.960263	1.07469	1.01853	0.989737	1.41552	1.37674	0.828457	0.998631	0.999288	1.06496	0.858641	0.785644	1.0063	1	0.872366	1	1
246756_at	0.925399	0.972237	1.22922	1.19587	1.00092	0.98973	0.89095	1.03397	0.994634	1.0751	0.999084	1.03054	0.400719	1.00098	1.64097	1.03924	1	0.919739	0.513881	1.00114	1.67694	1.21232	0.714271	0.648367	0.899687
246757_at	1.14516	0.983412	1.14842	1.16491	1.01659	1.50399	1.06657	0.920974	0.978201	0.936915	0.836976	0.886766	0.999808	1.13482	0.999777	1.02393	0.997079	0.91163	1.08867	1.00229	0.996983	0.967915	1.00051	1	1.06964
246758_at	0.991147	0.82037	1.00885	1.03866	1.01743	0.978747	0.954819	0.899675	0.954411	1.03383	1.05279	1.04634	0.983581	0.997506	1	1.08471	1.01592	0.97464	1.00575	0.912502	1.03746	0.997619	1	0.931719	1.05615
246759_at	1.0828	0.993438	1.05404	0.886483	0.954287	1.05343	1.05001	1.07933	0.947937	0.912654	0.851034	1.00656	0.980529	1.11006	1.29764	1.18639	0.941281	0.9867	1	1.20647	0.989629	1.12405	0.866645	1.05924	0.897958
246760_at	0.997768	0.885965	1.00223	0.936934	0.969603	1.01048	1.02368	0.983565	1.03569	1.00805	0.995527	1.01912	0.999929	0.961066	1.19216	1	1.03079	1.01053	1	0.961645	1.02035	1	0.924188	1.05367	0.89781
246761_at	0.973187	0.994201	1.10507	0.947719	0.935049	0.949023	1.0058	0.823302	1.1201	1.13318	1.03365	1.15855	0.963897	1.07429	0.995948	1.00605	0.995948	1	1.03422	1.07032	0.9879	0.984044	1.00404	1.00001	0.995948
246762_at	1.08675	0.919028	0.990025	1.02705	1.0032	1.02972	1.01086	0.942693	0.970047	0.988132	1.03825	0.9968	0.989117	1	1.35702	1.05681	1	0.999515	0.964336	1	1.01667	1	1.00386	1	0.986946
246763_at	1.00547	0.966261	0.831342	1.03367	1.0718	1.06695	1.04051	0.929073	0.900521	0.93113	0.994527	1.03469	1.32571	0.898198	1	1.09645	1.16229	1.02169	0.98257	0.846696	0.90266	1.25301	1.04699	0.924483	0.90548
246764_s_at	0.926908	1.26237	0.862453	0.896091	0.94763	1.05237	0.773225	0.916215	1.1082	1.14373	1.43366	1.07505	0.912884	1.11083	0.990242	1.03868	0.992953	1	1.06925	1.19676	0.97082	0.980596	1.1317	1.09029	0.98621
246765_at	0.994714	0.984045	1.04827	0.983422	1.13508	1.11454	0.976572	1.00529	0.939596	0.966518	1.03119	1.03958	0.89268	0.849938	1.19288	0.985302	0.975278	1.09465	1	1.01454	1.25059	0.971613	1.28682	1.26205	0.724075
246766_at	0.94917	0.984661	1.07567	0.983549	0.833938	1.07681	1.01562	1.01534	0.880618	1.03702	0.902389	1.13456	0.974398	1.01122	0.988215	1.00068	1.0125	1.61628	1	1.01051	0.990154	0.951931	1.00131	0.996716	0.967761
246767_at	0.956575	1.07332	0.919172	1.01012	1.10478	0.796769	1.20404	1.06885	1.1682	0.989877	0.937136	0.974978	1.03987	0.902871	1.03774	0.983642	1	1	0.993769	0.809334	1.41091	1.04043	0.921007	0.973753	1.04989
246768_at	0.998507	0.947537	1.01093	1.00149	1.05665	0.972785	0.924143	0.930186	1.01623	1.09426	1.06446	0.974303	0.927742	1.07975	1.07975	1.1042	0.906669	0.944577	0.997503	1.20339	1.12447	0.989681	1	0.811061	1.11005
246769_at	0.891812	1.23716	0.952946	1.00353	1.0739	0.996475	1.07304	0.915236	0.845174	1.17223	0.89929	1.02906	0.993661	0.899095	1.08847	1.00726	0.999038	1.07395	0.750693	1	1.10388	1.11303	1.25182	1	0.9778
246770_at	1.00042	0.866497	1.0323	1.03612	1.11174	0.945448	1.03137	0.939674	0.950653	0.999584	0.971496	1.11277	1.02592	1	1.24069	0.901438	1.06928	1.19776	0.87171	0.85622	0.925144	0.840623	1.00439	1.24833	0.897381
246771_at	0.207814	0.275683	1.10535	1.52348	0.899756	1.46549	0.412979	0.945541	0.872398	1.05446	1.06563	1.18015	0.547124	1.22009	0.906314	1.17716	1	0.950173	1.23992	1.27448	0.945387	0.959648	1.44722	1.05231	0.973368
246772_at	1.03764	1.08931	1.02775	1.12627	1.06447	0.992719	0.970701	1.00728	0.869012	0.850515	0.908871	0.863805	0.858432	1.02191	0.84021	1.17387	1.00391	0.976593	0.983247	0.976593	1	1.0946	0.938074	1.06846	1.04018
246773_at	1.03739	0.978513	0.86392	1.24258	1.0799	1.8246	1.12706	0.933833	0.788655	0.869612	1.02149	0.950605	0.906668	1.14121	0.903504	1.63954	0.934257	1	1	5.37098	1	0.90673	1.00424	1	0.994748
246774_at	1.02819	1.10491	1.05719	0.950487	0.936806	1.06066	1.06831	0.971811	0.802064	0.936287	0.841278	1.05917	0.978598	1.03532	0.911102	1	0.998041	1.04379	1.24264	0.847225	0.992543	1.16246	1.03829	1.26602	0.996427
246775_at	0.972807	0.97216	1.01072	0.996581	0.998833	0.980562	1.02697	0.954576	1.00117	1.09849	1.0402	1.08804	0.995644	0.968718	1.01252	0.952621	0.992375	1.00237	0.920105	1.03692	1.02825	1	1.04417	0.952195	1.09814
246776_at	1.10407	1.0303	1.12208	1.07903	1.10016	0.974	0.984104	0.949352	0.903442	0.961281	1.0159	0.965621	0.999262	1.00037	1	1	0.999777	1.07874	1.00022	1.05178	0.999777	1	1.00015	1.03749	0.775898
246777_at	0.998778	1.06632	1.10025	1.00122	0.904396	0.929345	0.949882	1.12051	0.984549	1.06943	0.893583	1.07929	0.978239	1.00286	1.02389	1.00968	0.986809	0.925091	0.998198	1.01567	1.13341	0.95425	1	0.996085	1.05838
246778_at	1.01977	1.07797	1.03372	0.981771	0.946883	0.965138	0.985053	1.02452	1.00446	1.05455	0.995539	0.981015	0.822772	1.05508	1.0481	1.61515	1.26817	1	1.0638	0.990506	0.995804	1.0804	0.756363	0.968868	0.790439
246779_at	0.863136	1.02073	1.01661	1.01543	1.08013	0.876282	0.937549	0.966762	0.995701	1.01439	1.0043	0.965802	1	1.11008	0.909199	1.18468	1.00204	0.882274	0.676208	1.04493	1.18161	1	1	0.769761	1.67288
246780_at	1.01618	0.987966	0.96611	1.02121	1.00498	1.06965	0.936458	0.954862	0.979899	1.04978	0.996192	1.00381	0.897659	0.982721	1.0471	1.11291	1.02505	0.988484	1	0.964506	1.04624	1.07825	0.991552	1.02448	0.983771
246781_at	1.10761	1.19961	0.904647	0.983031	0.989806	1.01019	1.11682	1.02659	0.92364	0.979229	0.911914	1.02871	1.08374	1.13853	1	1.22512	1.08103	0.960399	0.964374	0.978523	0.930778	1.03551	0.865499	0.855391	1.00598
246782_at	0.95193	1.00599	1.07812	1.00309	0.99691	0.858605	0.870605	0.943897	1.08015	1.13455	1.01178	0.992438	1.01294	1.12809	1.04085	1.2433	0.983477	0.850153	0.888032	1.2059	1	0.991267	0.975777	0.866696	1.00974
246783_at	1.21419	1.26874	1.12913	0.928152	0.82901	1.03201	1.10029	1.16747	0.967995	0.930228	0.857255	0.936269	1.63676	1.46559	0.859169	0.538774	0.795597	1.13139	1.93436	1.51961	0.632783	0.451964	0.67875	1.0695	1
[truncated: 20,927 more rows]
