# Supplementary material for: Global transcriptome analysis reveals circadian regulation of key pathways in plant growth and development
Source: Genome Biol. 2008 Aug 18;9(8):R130. doi: 10.1186/gb-2008-9-8-r130 (PMC2575520; doi:10.1186/gb-2008-9-8-r130)
Supplement: Additional data file 2 — A table summarizing the expressed and circadian genes identified using different circadian microarray datasets. [file gb-2008-9-8-r130-S2.xls]

## Sheet: Sheet1
Supplemental Table 2 - Summary of expressed and circadian genes identified using different circadian microarray data sets
Identifiers		Covington		Edwards		CCEE		EECC		CECE		C+E intersection		C+E union		Michael 1		Michael 2
AFFY	AGI	expressed	circadian	expressed	circadian	expressed	circadian	expressed	circadian	expressed	circadian	expressed	circadian	expressed	circadian	expressed	circadian	expressed	circadian
261585_at	AT1G01010	1														1
261568_at	AT1G01030															1
261584_at	AT1G01040															1
261579_at	AT1G01050	1		1		1	1	1	1	1	1	1	1	1	1	1		1
261569_at	AT1G01060	1	1	1	1	1	1	1	1	1	1	1	1	1	1	1	1	1
261576_at	AT1G01070	1	1	1	1	1	1	1	1	1	1	1	1	1	1	1
261577_at	AT1G01080	1		1	1	1	1	1	1	1	1	1	1	1	1	1		1	1
261583_at	AT1G01090	1		1		1		1		1		1		1		1		1
261578_at	AT1G01100	1		1		1		1		1		1		1		1		1
261580_at	AT1G01110
261570_at	AT1G01120	1	1	1		1	1	1	1	1	1	1	1	1	1	1		1
261575_at	AT1G01130
261581_at	AT1G01140	1	1	1	1	1	1	1	1	1	1	1	1	1	1	1		1
261571_at	AT1G01150
261582_at	AT1G01160	1	1	1		1		1		1		1		1		1		1
261572_at	AT1G01170	1		1		1		1		1		1		1		1		1
261573_at	AT1G01180
261574_at	AT1G01190															1
261042_at	AT1G01200
261043_at	AT1G01220	1		1		1		1		1		1		1		1		1
261025_at	AT1G01225	1		1		1		1		1		1		1		1		1
261057_at	AT1G01230	1		1	1	1	1	1	1	1	1	1	1	1	1	1		1	1
261026_at	AT1G01240	1	1	1	1	1	1	1	1	1	1	1	1	1	1	1	1	1
261059_at	AT1G01250	1		1		1		1		1		1		1		1
261050_at	AT1G01260	1		1		1	1	1		1		1		1	1	1		1
261051_at	AT1G01280
261044_at	AT1G01290	1	1	1		1	1	1	1	1	1	1	1	1	1	1		1
261055_at	AT1G01300	1		1	1	1	1	1	1	1	1	1	1	1	1	1		1
261045_at	AT1G01310
261053_at	AT1G01320	1	1	1	1	1	1	1	1	1	1	1	1	1	1	1		1	1
261054_at	AT1G01320	1		1	1	1	1	1	1	1	1	1	1	1	1	1		1
261027_at	AT1G01340															1
261056_at	AT1G01360	1		1		1		1		1		1		1		1		1
261058_at	AT1G01370															1		1
257490_x_at	AT1G01380															1
261046_at	AT1G01390															1		1
261047_at	AT1G01410
261048_at	AT1G01420	1		1		1	1	1	1	1		1		1	1	1		1
261049_at	AT1G01430	1	1	1	1	1	1	1	1	1	1	1	1	1	1	1		1	1
261052_at	AT1G01440	1		1		1		1		1		1		1		1
259435_at	AT1G01450
259425_at	AT1G01460
259426_at	AT1G01470	1	1	1		1	1	1	1	1	1	1	1	1	1	1		1
259439_at	AT1G01480
259434_at	AT1G01490	1	1	1	1	1	1	1	1	1	1	1	1	1	1	1		1
259436_at	AT1G01500	1	1	1	1	1	1	1	1	1	1	1	1	1	1	1	1	1	1
259438_at	AT1G01510	1		1		1		1		1		1		1		1		1
259432_at	AT1G01520	1	1	1	1	1	1	1	1	1	1	1	1	1	1	1
259427_at	AT1G01530
259437_at	AT1G01540	1		1		1		1		1		1		1		1	1	1
259440_at	AT1G01550	1	1	1		1	1	1	1	1	1	1	1	1	1	1		1
259428_at	AT1G01560	1
259433_at	AT1G01570	1		1		1		1		1		1		1		1
259429_at	AT1G01600	1														1		1
259430_at	AT1G01610	1	1	1		1	1	1		1		1		1	1	1	1	1
259431_at	AT1G01620	1	1	1	1	1	1	1	1	1	1	1	1	1	1	1	1	1
261563_at	AT1G01630	1	1	1	1	1	1	1	1	1	1	1	1	1	1	1		1
261586_at	AT1G01640	1		1		1		1		1		1		1		1
257484_at	AT1G01650	1		1		1		1		1		1		1		1		1
261587_at	AT1G01660
261588_at	AT1G01670
261589_at	AT1G01690
261590_at	AT1G01700
261560_at	AT1G01710	1		1		1		1		1		1		1		1		1
261564_at	AT1G01720	1		1		1		1		1		1		1		1	1	1
261535_at	AT1G01725	1	1	1		1	1	1	1	1	1	1	1	1	1	1		1
261561_at	AT1G01730	1		1		1	1	1		1	1	1		1	1	1		1
261591_at	AT1G01740	1		1		1		1		1		1		1		1		1
261562_at	AT1G01750	1														1		1
261592_at	AT1G01760
261558_at	AT1G01770	1		1		1		1		1		1		1		1		1	1
261559_at	AT1G01780	1		1	1	1	1	1	1	1	1	1	1	1	1	1		1
261536_at	AT1G01790	1	1	1	1	1	1	1	1	1	1	1	1	1	1	1	1	1	1
261537_at	AT1G01800	1		1		1		1		1		1		1		1		1
261534_at	AT1G01820	1		1	1	1	1	1	1	1	1	1	1	1	1	1		1
261538_at	AT1G01830	1		1		1		1		1		1		1		1		1
261539_at	AT1G01840	1														1
261652_at	AT1G01860	1		1	1	1	1	1	1	1	1	1	1	1	1	1		1
261653_at	AT1G01900	1		1		1		1	1	1		1		1	1	1
261627_at	AT1G01910	1		1		1		1	1	1		1		1	1	1		1
261654_at	AT1G01920	1														1		1
261625_at	AT1G01930	1		1		1		1		1		1		1		1		1
261655_at	AT1G01940	1		1		1		1		1		1		1		1		1
261656_at	AT1G01950	1		1		1		1		1		1		1		1		1
261621_at	AT1G01960	1		1		1		1		1		1		1		1		1
261622_at	AT1G01970	1	1	1	1	1	1	1	1	1	1	1	1	1	1	1	1	1	1
261623_at	AT1G01980
261626_at	AT1G01990	1		1		1		1		1		1		1		1		1
261624_at	AT1G02000	1		1		1		1		1		1		1		1		1
264169_at	AT1G02020	1		1		1		1		1		1		1		1		1
264175_at	AT1G02050	1														1
264167_at	AT1G02060	1														1
264151_at	AT1G02070
264168_at	AT1G02080	1		1		1		1		1		1		1		1		1
264150_at	AT1G02090	1		1		1		1		1		1		1		1		1
264171_at	AT1G02100	1		1		1		1		1		1		1		1		1
264176_at	AT1G02110	1		1		1	1	1		1		1		1	1	1		1
264172_at	AT1G02120	1		1		1		1		1		1		1		1		1
264122_at	AT1G02130	1		1		1		1		1		1		1		1		1
264152_at	AT1G02140	1		1		1		1		1		1		1		1		1
264177_at	AT1G02150	1		1	1	1	1	1	1	1	1	1	1	1	1	1		1
264173_at	AT1G02160	1		1		1		1		1		1		1		1		1	1
264178_at	AT1G02170	1		1		1		1		1		1		1		1		1	1
264179_at	AT1G02180	1		1		1		1		1		1		1		1		1
264180_at	AT1G02190
264146_at	AT1G02205	1		1		1		1		1		1		1		1	1	1
264147_at	AT1G02205	1		1		1		1		1		1		1		1		1
264148_at	AT1G02220	1		1		1		1		1		1		1		1
264149_at	AT1G02250
264170_at	AT1G02260	1		1		1		1		1		1		1		1		1
264123_at	AT1G02270	1		1	1	1	1	1	1	1	1	1	1	1	1	1		1	1
264121_at	AT1G02280	1		1		1	1	1	1	1	1	1	1	1	1	1		1
259441_at	AT1G02300	1	1	1	1	1	1	1	1	1	1	1	1	1	1	1	1	1
259416_at	AT1G02305	1		1		1		1		1		1		1		1		1
259442_at	AT1G02310	1														1		1
259413_at	AT1G02320
259415_at	AT1G02330	1		1		1		1		1		1		1		1		1
259417_at	AT1G02340	1	1	1	1	1	1	1	1	1	1	1	1	1	1	1	1	1	1
259443_at	AT1G02360	1		1		1		1		1		1		1		1		1
259444_at	AT1G02370	1														1		1
259418_at	AT1G02390	1	1	1	1	1	1	1	1	1	1	1	1	1	1	1		1
259445_at	AT1G02400	1		1		1		1		1		1		1		1		1
259446_at	AT1G02410	1		1		1		1		1		1		1		1		1
259414_at	AT1G02420	1														1
260904_at	AT1G02450
260903_at	AT1G02460
260933_at	AT1G02470
260916_at	AT1G02475	1		1	1	1	1	1	1	1	1	1	1	1	1	1		1
260911_at	AT1G02490
260913_at	AT1G02500	1		1		1		1		1	1	1		1	1	1		1
260906_at	AT1G02540
260931_at	AT1G02550
260912_at	AT1G02560	1		1		1	1	1	1	1	1	1	1	1	1	1	1	1
260907_at	AT1G02570															1
260908_at	AT1G02580
260930_at	AT1G02620															1
260914_at	AT1G02640	1	1	1	1	1	1	1	1	1	1	1	1	1	1	1	1	1
260915_at	AT1G02660	1		1	1	1		1		1		1		1		1		1
260909_at	AT1G02670
260929_at	AT1G02680	1		1		1		1		1		1		1		1		1
260910_at	AT1G02690	1		1		1		1		1		1		1		1		1
260917_at	AT1G02700	1		1		1		1		1		1		1
260905_at	AT1G02710
260928_at	AT1G02720	1		1		1		1		1		1		1		1
262109_at	AT1G02730	1		1		1		1		1		1		1		1		1
262108_at	AT1G02740	1	1													1
262107_at	AT1G02750	1		1		1		1		1		1		1		1		1
262117_at	AT1G02780	1	1	1		1	1	1	1	1	1	1	1	1	1	1		1
262122_at	AT1G02790
262121_at	AT1G02800
262105_at	AT1G02810	1	1	1		1		1		1		1		1		1
262115_at	AT1G02813
262116_at	AT1G02816	1		1		1	1	1	1	1	1	1	1	1	1	1		1
262113_at	AT1G02820	1	1	1	1	1	1	1	1	1	1	1	1	1	1	1		1
262132_at	AT1G02830			1
262110_at	AT1G02840	1		1		1		1		1		1		1		1		1
262118_at	AT1G02850	1	1	1		1		1		1		1		1		1		1
262114_at	AT1G02860	1		1	1	1	1	1	1	1	1	1	1	1	1	1	1	1
262112_at	AT1G02870	1		1		1	1	1	1	1	1	1	1	1	1	1		1
262130_at	AT1G02890	1		1		1		1		1		1		1		1		1
262131_at	AT1G02900	1		1		1		1		1		1		1		1		1
262104_at	AT1G02910	1		1	1	1	1	1		1	1	1		1	1	1		1	1
262103_at	AT1G02940	1	1	1		1		1		1	1	1		1	1	1	1	1
262120_at	AT1G02950	1		1		1		1		1		1		1		1		1
262111_at	AT1G02960	1		1		1		1	1	1	1	1		1	1	1	1	1	1
262106_at	AT1G02970	1		1		1		1		1		1		1		1		1
262102_at	AT1G02980
263170_at	AT1G03000	1		1		1		1		1		1		1		1		1
263169_at	AT1G03010
263168_at	AT1G03020	1														1
263167_at	AT1G03030	1		1		1		1		1		1		1		1		1
263117_at	AT1G03040	1		1	1	1	1	1	1	1	1	1	1	1	1	1		1
263166_at	AT1G03050
263115_at	AT1G03055	1		1	1	1	1	1	1	1	1	1	1	1	1	1	1	1	1
263165_at	AT1G03060	1		1		1		1		1		1		1		1		1
263164_at	AT1G03070	1		1		1		1		1		1		1		1		1
263112_at	AT1G03080	1		1		1		1		1		1		1		1		1
263118_at	AT1G03090	1	1	1		1	1	1	1	1	1	1	1	1	1	1	1	1	1
263143_at	AT1G03100	1		1		1		1		1		1		1		1		1
263119_at	AT1G03110	1		1		1		1		1		1		1		1		1
263114_at	AT1G03130	1	1	1	1	1	1	1	1	1	1	1	1	1	1	1	1	1
263113_at	AT1G03150	1		1	1	1		1		1		1		1		1		1
263163_at	AT1G03160	1		1		1		1		1		1		1		1		1	1
264363_at	AT1G03170
264358_at	AT1G03180	1														1
264356_at	AT1G03190	1		1		1		1		1		1		1		1		1
264355_at	AT1G03210	1		1		1		1		1		1		1		1		1
264366_at	AT1G03250	1		1		1		1		1		1		1		1		1
264353_at	AT1G03260	1														1		1
264352_at	AT1G03270	1		1		1		1		1		1		1		1
264368_at	AT1G03280	1		1		1		1		1		1		1		1		1
264362_at	AT1G03290	1		1		1		1		1		1		1		1	1	1
264361_at	AT1G03300	1		1		1		1		1		1		1		1		1
264360_at	AT1G03310	1		1		1		1		1		1		1		1		1
264359_at	AT1G03320
264364_at	AT1G03330	1		1		1		1		1		1		1		1		1
264367_at	AT1G03350	1		1		1		1		1		1		1		1		1
264357_at	AT1G03360	1		1		1		1		1		1		1		1		1
264351_at	AT1G03370	1		1		1		1		1		1		1		1		1
264828_at	AT1G03380	1		1		1		1		1		1		1		1	1	1	1
264827_at	AT1G03390
264843_at	AT1G03400	1	1	1	1	1	1	1	1	1	1	1	1	1	1	1		1
264826_at	AT1G03410	1														1
264824_at	AT1G03420	1		1		1		1		1		1		1		1		1
264838_at	AT1G03430	1		1	1	1	1	1	1	1	1	1	1	1	1	1		1	1
264840_at	AT1G03440	1		1		1		1		1		1		1		1		1
264823_at	AT1G03445
264822_at	AT1G03457	1														1		1
264821_at	AT1G03470															1
264820_at	AT1G03475	1		1	1	1	1	1	1	1	1	1	1	1	1	1		1
264829_at	AT1G03490
264819_at	AT1G03510	1														1
264844_at	AT1G03520	1		1		1		1		1		1		1		1		1
264818_at	AT1G03530	1	1	1		1	1	1	1	1	1	1	1	1	1	1		1
264817_at	AT1G03540
264835_at	AT1G03550	1		1		1		1		1		1		1		1		1
264816_at	AT1G03560	1	1	1		1		1		1		1		1		1		1
264833_at	AT1G03590	1		1		1	1	1	1	1	1	1	1	1	1	1	1	1
264837_at	AT1G03600	1		1	1	1	1	1	1	1	1	1	1	1	1	1		1	1
264836_at	AT1G03610	1		1	1	1	1	1	1	1	1	1	1	1	1	1		1
264815_at	AT1G03620															1	1
264839_at	AT1G03630	1		1		1		1		1		1		1		1		1
264832_at	AT1G03660															1
264845_at	AT1G03680	1	1	1	1	1	1	1	1	1	1	1	1	1	1	1		1
264831_at	AT1G03687	1														1		1
264842_at	AT1G03700	1
264830_at	AT1G03710
264825_at	AT1G03720
264834_at	AT1G03730	1		1		1		1		1		1		1		1		1
264841_at	AT1G03740	1		1	1	1		1		1		1		1		1	1	1
265088_at	AT1G03750	1		1		1		1		1		1		1		1		1
265086_at	AT1G03770	1														1
265085_at	AT1G03780	1														1		1
265084_at	AT1G03790	1		1		1		1		1		1		1
265083_at	AT1G03820	1		1	1	1	1	1	1	1	1	1	1	1	1	1	1	1
265082_at	AT1G03830
265081_at	AT1G03840	1
265067_at	AT1G03850	1		1	1	1	1	1	1	1	1	1	1	1	1	1	1	1
265037_at	AT1G03860	1		1		1	1	1		1		1		1	1	1		1
265066_at	AT1G03870	1	1	1		1		1		1		1		1		1		1
265095_at	AT1G03880
265094_at	AT1G03890
265043_at	AT1G03900	1		1		1		1		1		1		1		1		1	1
265093_at	AT1G03905
265092_at	AT1G03910	1		1		1		1	1	1		1		1	1	1		1
265038_at	AT1G03920	1		1		1		1		1		1		1		1		1
265044_at	AT1G03950	1	1	1		1	1	1	1	1	1	1	1	1	1	1		1
265090_at	AT1G03960	1	1	1		1	1	1	1	1	1	1	1	1	1	1	1	1
265065_at	AT1G03980			1												1
265099_at	AT1G03990	1	1	1		1		1	1	1		1		1	1
265039_at	AT1G04000	1		1		1	1	1	1	1	1	1	1	1	1	1		1
265098_at	AT1G04010	1														1
265097_at	AT1G04020	1		1		1		1		1		1		1		1		1
265096_at	AT1G04030	1														1
265042_at	AT1G04040	1		1		1		1		1		1		1		1		1
265089_at	AT1G04050
257404_at	AT1G04050	1		1		1		1		1		1		1		1
265041_at	AT1G04070	1		1		1		1		1		1		1		1		1
265036_at	AT1G04080	1		1		1	1	1		1		1		1	1	1		1
264320_at	AT1G04090															1
264328_at	AT1G04100	1														1
264319_at	AT1G04110	1		1		1		1		1		1		1		1		1
264330_at	AT1G04120	1		1	1	1	1	1	1	1	1	1	1	1	1	1		1
264331_at	AT1G04130	1		1		1		1	1	1	1	1		1	1	1	1	1
264329_at	AT1G04140	1		1		1		1		1		1		1		1		1
264325_at	AT1G04150	1		1		1		1		1		1		1		1		1
264324_at	AT1G04160	1														1
264327_at	AT1G04170	1	1	1		1	1	1	1	1	1	1	1	1	1	1		1
264323_at	AT1G04180
264322_at	AT1G04190	1		1		1		1		1		1		1		1		1
264321_at	AT1G04200	1														1		1
264318_at	AT1G04220	1		1		1	1	1		1		1		1	1	1		1
264326_at	AT1G04230	1		1		1		1		1		1		1		1		1
263656_at	AT1G04240	1	1	1	1	1	1	1	1	1	1	1	1	1	1	1	1	1
263664_at	AT1G04250	1		1	1	1	1	1	1	1	1	1	1	1	1	1	1	1
263660_at	AT1G04260	1		1		1		1		1		1		1		1		1
263667_at	AT1G04270	1		1		1		1		1		1		1		1		1
263661_at	AT1G04290	1		1		1		1	1	1		1		1	1	1	1	1
263654_at	AT1G04300	1		1		1		1		1		1		1		1		1
263653_at	AT1G04310	1		1		1		1		1		1		1		1		1
263652_at	AT1G04330	1
263651_at	AT1G04340	1		1		1		1		1		1		1		1		1
263668_at	AT1G04350	1	1	1	1	1	1	1	1	1	1	1	1	1	1	1	1	1
263650_at	AT1G04360	1														1
263649_at	AT1G04380
263648_at	AT1G04390
263669_at	AT1G04400	1	1	1	1	1	1	1	1	1	1	1	1	1	1	1		1	1
263663_at	AT1G04410	1	1	1		1	1	1	1	1	1	1	1	1	1	1		1
263678_at	AT1G04420	1		1		1		1		1		1		1		1		1
263662_at	AT1G04430	1	1	1		1	1	1		1		1		1	1	1		1
263657_at	AT1G04440	1		1	1	1	1	1	1	1	1	1	1	1	1	1	1	1
263665_at	AT1G04480	1		1		1		1		1		1		1		1		1
263658_at	AT1G04490
263655_at	AT1G04500
263666_at	AT1G04510	1		1		1	1	1		1		1		1	1	1		1
263677_at	AT1G04520	1		1	1	1	1	1	1	1	1	1	1	1	1	1		1
264609_at	AT1G04530	1	1	1	1	1	1	1	1	1	1	1	1	1	1	1	1	1	1
264601_at	AT1G04540
264605_at	AT1G04550	1		1	1	1	1	1	1	1	1	1	1	1	1	1	1	1	1
264612_at	AT1G04560	1		1		1		1		1		1		1
264615_at	AT1G04590	1		1		1	1	1	1	1	1	1	1	1	1	1		1
264599_at	AT1G04600
264598_at	AT1G04610	1		1		1		1		1		1		1		1
264597_at	AT1G04620	1	1	1	1	1	1	1	1	1	1	1	1	1	1	1	1	1	1
264596_at	AT1G04625
264613_at	AT1G04640	1	1	1	1	1	1	1	1	1	1	1	1	1	1	1	1	1
264610_at	AT1G04645
264604_at	AT1G04650	1														1		1
264606_at	AT1G04660
264603_at	AT1G04670
264611_at	AT1G04680	1		1		1		1		1		1		1		1		1
264607_at	AT1G04690	1		1		1		1		1	1	1		1	1	1		1
264602_at	AT1G04700	1		1		1		1		1		1		1		1		1
264608_at	AT1G04710	1	1	1	1	1	1	1	1	1	1	1	1	1	1	1	1	1
264600_at	AT1G04730	1		1		1		1		1		1		1		1		1
264595_at	AT1G04750	1		1	1	1	1	1	1	1	1	1	1	1	1	1		1	1
261178_at	AT1G04760	1		1		1		1		1		1		1		1		1
261177_at	AT1G04770	1		1	1	1	1	1	1	1	1	1	1	1	1	1		1
261176_at	AT1G04780	1		1	1	1		1		1		1		1		1		1
261127_at	AT1G04790	1		1		1		1		1		1		1		1		1
261175_at	AT1G04800	1		1		1		1		1		1		1		1		1
261174_at	AT1G04810	1		1	1	1	1	1	1	1		1		1	1	1		1
261129_at	AT1G04820	1		1	1	1		1		1		1		1		1		1
261173_at	AT1G04830	1		1		1		1		1		1		1		1		1
261172_at	AT1G04840
261153_at	AT1G04850	1		1		1		1		1		1		1		1		1	1
261128_at	AT1G04860	1		1		1		1		1		1		1		1		1
261130_at	AT1G04870	1	1	1		1		1		1		1		1		1		1
261171_at	AT1G04880
261124_at	AT1G04900	1		1		1		1		1		1		1		1		1
261170_at	AT1G04910	1		1		1		1		1		1		1		1	1	1	1
261169_at	AT1G04920
261152_at	AT1G04930	1														1
261168_at	AT1G04940	1														1
261126_at	AT1G04950	1		1		1		1		1		1		1		1		1
261155_at	AT1G04960	1		1		1		1		1		1		1		1		1
261154_at	AT1G04970	1		1		1		1		1		1		1		1		1
261167_at	AT1G04980	1		1		1		1		1		1		1		1		1
261179_at	AT1G04985	1		1		1		1		1		1		1		1		1
261125_at	AT1G04990	1		1	1	1	1	1	1	1	1	1	1	1	1	1		1	1
265214_at	AT1G05000	1		1		1		1		1		1		1		1	1	1
265194_at	AT1G05010	1		1		1		1		1		1		1		1		1
265213_at	AT1G05020															1
265212_at	AT1G05030	1		1		1		1		1		1		1		1	1	1	1
265215_at	AT1G05040
265218_at	AT1G05055	1		1		1		1		1		1		1		1		1
265192_at	AT1G05060	1		1		1		1		1		1		1		1		1
265193_at	AT1G05070	1		1		1		1		1	1	1		1	1	1		1
265216_at	AT1G05100
265191_at	AT1G05120	1		1		1		1		1		1		1		1		1
264584_at	AT1G05140	1		1	1	1	1	1	1	1	1	1	1	1	1	1	1	1	1
264568_at	AT1G05150	1		1		1		1		1		1		1		1		1
264586_at	AT1G05160	1		1		1		1		1		1		1		1		1
264583_at	AT1G05170	1	1	1	1	1	1	1	1	1	1	1	1	1	1	1	1	1
264585_at	AT1G05180	1		1		1		1		1		1		1		1		1
264575_at	AT1G05190	1		1		1	1	1	1	1	1	1	1	1	1	1		1
264587_at	AT1G05200	1		1		1	1	1		1		1		1	1	1		1
264579_at	AT1G05205	1		1		1		1		1		1		1		1		1
264581_at	AT1G05210	1														1		1
264582_at	AT1G05230	1		1		1		1		1		1		1		1		1
264577_at	AT1G05260	1		1		1		1		1		1		1		1		1
264566_at	AT1G05270	1		1		1		1		1		1		1		1
264565_at	AT1G05280	1
264564_at	AT1G05290
264574_at	AT1G05300															1	1
264573_at	AT1G05310	1														1
264572_at	AT1G05320	1	1	1		1		1		1		1		1		1		1
264571_at	AT1G05330
264580_at	AT1G05340	1		1		1		1		1		1		1		1		1
264570_at	AT1G05350	1		1		1	1	1	1	1	1	1	1	1	1	1		1
264576_at	AT1G05360	1		1		1		1		1		1		1		1		1
264578_at	AT1G05370
261383_at	AT1G05380	1		1		1		1		1		1		1		1		1
261388_at	AT1G05385	1		1		1		1	1	1		1		1	1	1	1	1	1
261380_at	AT1G05400
261387_at	AT1G05410	1		1		1		1		1		1		1		1		1
261386_at	AT1G05430	1		1		1		1		1		1		1		1		1
261384_at	AT1G05440															1		1
261385_at	AT1G05450															1
261381_at	AT1G05460	1														1
261382_at	AT1G05470	1														1		1
263204_at	AT1G05480
263203_at	AT1G05490
263205_at	AT1G05500	1		1		1	1	1	1	1	1	1	1	1	1	1		1
263175_at	AT1G05510	1		1		1		1		1		1		1
263185_at	AT1G05520	1		1		1		1		1		1		1		1		1
263176_at	AT1G05530
263177_at	AT1G05540	1		1	1	1	1	1	1	1	1	1	1	1	1	1		1
263178_at	AT1G05550
263184_at	AT1G05560	1		1		1		1		1	1	1		1	1	1	1	1
263183_at	AT1G05570	1		1		1		1		1		1		1		1	1	1	1
263182_at	AT1G05575			1												1	1
263233_at	AT1G05577
263199_at	AT1G05590	1		1		1		1		1		1		1		1		1
263200_at	AT1G05600	1		1		1		1		1		1		1		1		1
263201_at	AT1G05610
263180_at	AT1G05620	1		1		1		1		1		1		1		1		1
263202_at	AT1G05630	1		1		1		1		1		1		1		1		1
263230_at	AT1G05670	1		1		1		1		1		1		1		1		1
263231_at	AT1G05680	1		1		1		1		1		1		1
257451_at	AT1G05690	1		1	1	1	1	1	1	1	1	1	1	1	1	1	1	1
263232_at	AT1G05700			1												1		1
263179_at	AT1G05710	1		1	1	1	1	1	1	1	1	1	1	1	1	1		1
263181_at	AT1G05720	1	1	1		1	1	1	1	1	1	1	1	1	1	1		1	1
257452_at	AT1G05740
261310_at	AT1G05750
261256_at	AT1G05760	1	1	1		1	1	1	1	1	1	1	1	1	1	1		1
261311_at	AT1G05770
261312_at	AT1G05790	1		1	1	1		1		1		1		1		1		1
261278_at	AT1G05800
261254_at	AT1G05805	1	1	1	1	1	1	1	1	1	1	1	1	1	1	1		1
261252_at	AT1G05810	1		1		1		1		1		1		1		1		1
261253_at	AT1G05840	1	1	1	1	1	1	1	1	1	1	1	1	1	1	1		1
261279_at	AT1G05850	1		1		1		1		1		1		1		1		1	1
261280_at	AT1G05860	1														1
261249_at	AT1G05880
261250_at	AT1G05890	1		1		1		1		1		1		1		1		1
261255_at	AT1G05900	1														1	1	1
261257_at	AT1G05910	1														1
261251_at	AT1G05920
260927_at	AT1G05940	1		1	1	1	1	1	1	1	1	1	1	1	1	1		1
260945_at	AT1G05950
260961_at	AT1G05960	1		1	1	1	1	1	1	1	1	1	1	1	1	1		1	1
260960_at	AT1G05990
260955_at	AT1G06000	1	1	1	1	1	1	1	1	1	1	1	1	1	1	1		1
260946_at	AT1G06010	1		1		1		1		1		1		1		1		1	1
260947_at	AT1G06020
260956_at	AT1G06040	1	1	1	1	1	1	1	1	1	1	1	1	1	1	1	1	1	1
260959_at	AT1G06050	1		1		1		1		1		1		1		1	1	1
260958_at	AT1G06060	1	1	1	1	1	1	1	1	1	1	1	1	1	1	1		1
260957_at	AT1G06080	1	1	1	1	1	1	1	1	1	1	1	1	1	1	1		1
260948_at	AT1G06100	1		1	1	1	1	1		1		1		1	1	1	1	1
260949_at	AT1G06110	1		1		1		1		1		1		1		1		1
260954_at	AT1G06130	1		1		1		1		1		1		1		1		1
260952_at	AT1G06140
260951_at	AT1G06145															1
260783_at	AT1G06160															1
257491_at	AT1G06170
260784_at	AT1G06180	1		1		1	1	1		1		1		1	1	1		1	1
260793_at	AT1G06190	1		1	1	1	1	1	1	1	1	1	1	1	1	1		1
260785_at	AT1G06200	1		1		1	1	1	1	1	1	1	1	1	1	1		1
260794_at	AT1G06210	1		1		1		1		1		1		1		1		1
260795_at	AT1G06225
260787_at	AT1G06230	1		1		1		1		1		1		1		1		1
260790_at	AT1G06240	1		1		1	1	1	1	1	1	1	1	1	1	1		1
260791_at	AT1G06250			1
260788_at	AT1G06260
260792_at	AT1G06270
259419_at	AT1G06310
259389_at	AT1G06320
259390_at	AT1G06340
259392_at	AT1G06380	1		1		1		1		1		1		1		1		1
259396_at	AT1G06390	1		1		1	1	1		1		1		1	1	1		1
259395_at	AT1G06400	1	1	1		1	1	1	1	1	1	1	1	1	1	1		1
259393_at	AT1G06410	1		1		1		1		1		1		1		1		1
259394_at	AT1G06420															1
262626_at	AT1G06430	1		1	1	1	1	1	1	1	1	1	1	1	1	1	1	1	1
262625_at	AT1G06440
262624_at	AT1G06450	1		1		1	1	1	1	1		1		1	1	1		1
262629_at	AT1G06460	1	1	1	1	1	1	1	1	1	1	1	1	1	1	1	1	1	1
262623_at	AT1G06470	1		1	1	1	1	1	1	1	1	1	1	1	1	1		1	1
262628_at	AT1G06490	1		1		1		1		1		1		1		1		1
262631_at	AT1G06500	1		1		1		1		1		1		1		1		1
262622_at	AT1G06510	1		1		1		1		1		1		1		1		1
262630_at	AT1G06520															1
262621_at	AT1G06530	1		1		1	1	1	1	1	1	1	1	1	1	1		1
262620_at	AT1G06540
262619_at	AT1G06550	1	1	1	1	1	1	1	1	1	1	1	1	1	1	1		1
262618_at	AT1G06560	1		1		1		1		1		1		1		1		1
262635_at	AT1G06570	1	1	1	1	1	1	1	1	1	1	1	1	1	1	1	1	1	1
262627_at	AT1G06580
262617_at	AT1G06590															1
262616_at	AT1G06620	1		1		1		1		1		1		1		1
262633_at	AT1G06630	1		1		1		1		1		1		1		1		1
262637_at	AT1G06640	1		1	1	1	1	1	1	1	1	1	1	1	1	1		1
262638_at	AT1G06650	1		1		1		1		1		1		1		1		1
262636_at	AT1G06670	1		1		1		1		1		1		1		1		1
262632_at	AT1G06680	1	1	1	1	1	1	1	1	1	1	1	1	1	1	1		1
262634_at	AT1G06690	1	1	1		1	1	1	1	1	1	1	1	1	1	1	1	1
260835_at	AT1G06700	1		1		1		1		1		1		1		1		1
260826_at	AT1G06710															1
260824_at	AT1G06720	1	1	1		1	1	1	1	1	1	1	1	1	1	1		1
260834_at	AT1G06730	1		1	1	1	1	1		1	1	1		1	1	1		1
260827_at	AT1G06740															1
260828_at	AT1G06750
260830_at	AT1G06760	1		1	1	1		1	1	1	1	1		1	1	1		1
260823_at	AT1G06770	1		1		1		1		1		1		1		1
260832_at	AT1G06780	1		1		1		1		1		1		1		1		1
260822_at	AT1G06790	1		1		1		1		1		1		1		1		1
260833_at	AT1G06800	1														1
260825_at	AT1G06810
260821_at	AT1G06820	1		1		1		1		1		1		1		1		1	1
260831_at	AT1G06830	1		1		1	1	1	1	1	1	1	1	1	1	1	1	1
260820_at	AT1G06840	1		1	1	1	1	1	1	1	1	1	1	1	1	1		1
260819_at	AT1G06850	1		1		1		1		1		1		1		1		1
260818_at	AT1G06890	1		1	1	1	1	1	1	1	1	1	1	1	1	1		1
260817_at	AT1G06900	1		1		1		1		1		1		1		1		1
260816_at	AT1G06930	1		1		1		1		1		1		1		1		1
260815_at	AT1G06950	1		1		1	1	1	1	1	1	1	1	1	1	1		1
256052_at	AT1G06960															1		1
256051_at	AT1G06970
256066_at	AT1G06980	1														1		1
256059_at	AT1G06990
256050_at	AT1G07000	1	1													1
256049_at	AT1G07010	1	1	1	1	1	1	1	1	1	1	1	1	1	1	1	1	1	1
256048_at	AT1G07025
256055_at	AT1G07030	1		1		1		1		1		1		1		1	1	1
256061_at	AT1G07040	1	1	1	1	1	1	1	1	1	1	1	1	1	1	1	1	1	1
256060_at	AT1G07050	1	1	1	1	1	1	1	1	1	1	1	1	1	1	1	1	1	1
256047_at	AT1G07060
256065_at	AT1G07070	1		1		1		1		1		1		1		1		1
256034_at	AT1G07080	1		1		1		1		1		1		1		1		1	1
256062_at	AT1G07090	1		1		1		1		1		1		1		1		1
256036_at	AT1G07110	1		1	1	1	1	1	1	1	1	1	1	1	1	1		1
256054_at	AT1G07120
256063_at	AT1G07130															1
256035_at	AT1G07140	1		1		1		1		1		1		1		1		1	1
256045_at	AT1G07150															1
256044_at	AT1G07160
256067_at	AT1G07170	1		1		1	1	1	1	1		1		1	1	1		1
256057_at	AT1G07180	1	1	1	1	1	1	1	1	1	1	1	1	1	1	1	1	1	1
256056_at	AT1G07190
256043_at	AT1G07210	1		1		1		1		1		1		1		1		1	1
256042_at	AT1G07220	1		1		1	1	1	1	1	1	1	1	1	1	1	1
256041_at	AT1G07230	1		1		1		1		1		1		1		1		1
256058_at	AT1G07240	1		1		1		1		1		1		1		1		1
256033_at	AT1G07250	1		1		1		1		1		1		1		1		1
256053_at	AT1G07260
256040_at	AT1G07270	1		1		1		1		1		1		1		1		1
261075_at	AT1G07280	1	1	1	1	1	1	1	1	1	1	1	1	1	1	1	1	1	1
261074_at	AT1G07290
261073_at	AT1G07300	1														1
261083_at	AT1G07310	1		1		1		1		1		1		1		1		1	1
261078_at	AT1G07320	1		1		1	1	1	1	1	1	1	1	1	1	1		1
257489_at	AT1G07330
261072_at	AT1G07340
261081_at	AT1G07350	1		1	1	1	1	1	1	1	1	1	1	1	1	1		1
261082_at	AT1G07360	1		1		1		1		1		1		1		1		1
261080_at	AT1G07370	1		1		1		1		1		1		1		1		1
261071_at	AT1G07380	1		1		1	1	1	1	1	1	1	1	1	1	1		1
261070_at	AT1G07390	1		1		1	1	1		1		1		1	1	1		1
261069_at	AT1G07410	1														1
261076_at	AT1G07420	1	1	1	1	1	1	1	1	1	1	1	1	1	1	1	1	1	1
261077_at	AT1G07430	1		1		1		1		1		1		1		1
261084_at	AT1G07440	1		1	1	1	1	1	1	1	1	1	1	1	1	1		1	1
261068_at	AT1G07450	1		1		1		1		1		1		1		1	1	1
261067_at	AT1G07460
261066_at	AT1G07490															1
261065_at	AT1G07500
261064_at	AT1G07510	1		1		1	1	1	1	1	1	1	1	1	1	1		1
261063_at	AT1G07520	1														1
261062_at	AT1G07530	1		1		1		1		1		1		1		1		1
261061_at	AT1G07540
261091_at	AT1G07550															1
261090_at	AT1G07560	1		1		1		1		1		1		1		1
261089_at	AT1G07570	1														1	1	1	1
261088_at	AT1G07590															1
261410_at	AT1G07610	1		1		1		1		1		1		1		1		1
261435_at	AT1G07620	1														1
261413_at	AT1G07630	1		1		1		1		1		1		1		1		1
261409_at	AT1G07640	1	1	1	1	1	1	1	1	1	1	1	1	1	1	1	1	1
261434_at	AT1G07650	1		1		1		1		1		1		1		1		1
261432_at	AT1G07680
261466_at	AT1G07690
261417_at	AT1G07700	1	1	1	1	1	1	1	1	1	1	1	1	1	1	1	1	1	1
261465_at	AT1G07705	1		1		1	1	1	1	1	1	1	1	1	1	1		1
261420_at	AT1G07720	1		1		1		1		1	1	1		1	1	1		1
261463_at	AT1G07740	1														1
261437_at	AT1G07745
261415_at	AT1G07750	1		1		1	1	1	1	1		1		1	1	1		1
261416_at	AT1G07770	1		1		1	1	1		1		1		1	1	1		1
261411_at	AT1G07790	1		1		1		1		1		1		1		1		1
261414_at	AT1G07795
261418_at	AT1G07830	1		1		1		1		1		1		1		1	1	1
261419_at	AT1G07840	1	1													1		1
261462_at	AT1G07850
261461_at	AT1G07860
261436_at	AT1G07870	1		1		1		1		1		1		1		1		1
261460_at	AT1G07880	1														1
261412_at	AT1G07890	1		1		1		1	1	1		1		1	1	1	1	1	1
260677_at	AT1G07910	1														1		1
257495_at	AT1G07960	1		1		1		1		1		1		1		1		1
260678_at	AT1G07970	1		1		1		1		1		1		1		1		1
260622_at	AT1G07980	1		1		1		1		1		1		1		1		1
260679_at	AT1G07990	1		1		1		1		1		1		1		1	1	1
260681_at	AT1G08020	1														1
260626_at	AT1G08040	1		1		1		1		1		1		1		1		1
260648_at	AT1G08050
260625_at	AT1G08060	1														1		1
260621_at	AT1G08065
260620_at	AT1G08070
260649_at	AT1G08080
260623_at	AT1G08090
260624_at	AT1G08100
260619_at	AT1G08110	1		1		1		1		1		1		1		1		1
261810_at	AT1G08130	1		1		1		1		1		1		1		1		1	1
261816_at	AT1G08135	1		1		1		1		1		1		1		1		1
261755_at	AT1G08170
261817_at	AT1G08180	1		1		1		1		1		1		1		1		1
261783_at	AT1G08190	1	1	1		1	1	1		1		1		1	1	1		1	1
261757_at	AT1G08210	1		1		1	1	1		1		1		1	1	1		1
261784_at	AT1G08220	1		1		1		1		1		1		1		1		1
261785_at	AT1G08230	1		1		1		1		1		1		1		1		1	1
261758_at	AT1G08250	1	1	1		1	1	1	1	1	1	1	1	1	1	1	1	1
261811_at	AT1G08260	1														1
261812_at	AT1G08270
261813_at	AT1G08280	1		1		1		1		1		1		1		1		1
261814_at	AT1G08310	1
261756_at	AT1G08315	1		1		1		1		1		1		1		1		1
261815_at	AT1G08320	1														1
261809_at	AT1G08340	1		1		1		1		1		1		1		1		1
261747_at	AT1G08350	1		1		1		1		1		1		1		1		1
261694_at	AT1G08360	1		1		1		1		1		1		1		1		1
261693_at	AT1G08370	1		1		1		1		1		1		1		1		1
261746_at	AT1G08380	1	1	1	1	1	1	1	1	1	1	1	1	1	1	1	1	1	1
261742_at	AT1G08390			1												1		1
245227_s_at	AT1G08410	1		1		1	1	1	1	1	1	1	1	1	1	1		1
257481_at	AT1G08430	1		1		1		1		1		1		1		1
261692_at	AT1G08450	1		1		1		1		1		1		1		1	1	1
261720_at	AT1G08460	1		1		1		1		1		1		1		1		1
261696_at	AT1G08470	1		1	1	1	1	1	1	1	1	1	1	1	1	1		1
261721_at	AT1G08480	1		1		1		1		1		1		1		1		1
261744_at	AT1G08490	1		1	1	1	1	1	1	1	1	1	1	1	1	1	1	1	1
261745_at	AT1G08500	1	1	1		1		1		1		1		1		1		1
261722_at	AT1G08510	1		1		1		1		1		1		1		1		1
261695_at	AT1G08520	1	1	1		1		1		1		1		1		1		1
264781_at	AT1G08540	1	1	1	1	1	1	1	1	1	1	1	1	1	1	1	1	1	1
264799_at	AT1G08550	1	1	1	1	1	1	1	1	1	1	1	1	1	1	1	1	1	1
264802_at	AT1G08560	1		1		1		1		1		1		1		1		1
264779_at	AT1G08570	1	1	1	1	1	1	1	1	1	1	1	1	1	1	1	1	1	1
264803_at	AT1G08580	1		1		1		1		1		1		1		1		1
264804_at	AT1G08590	1		1		1		1		1		1		1		1		1
264805_at	AT1G08600	1		1		1		1		1		1		1		1		1
264806_at	AT1G08610	1	1	1		1	1	1	1	1	1	1	1	1	1	1		1
264792_at	AT1G08620	1		1		1		1		1		1		1		1		1
264777_at	AT1G08630															1		1
264811_at	AT1G08640	1	1	1		1	1	1	1	1	1	1	1	1	1	1		1
264783_at	AT1G08650	1		1		1		1		1		1		1		1		1
264793_at	AT1G08660	1		1	1	1	1	1	1	1	1	1	1	1	1	1	1	1	1
264794_at	AT1G08670	1		1		1		1		1		1		1		1
264795_at	AT1G08680	1		1		1		1		1		1		1		1		1
264796_at	AT1G08680	1		1		1		1		1		1		1		1		1
264807_at	AT1G08700	1		1	1	1		1	1	1	1	1		1	1	1		1
264780_at	AT1G08720	1		1	1	1	1	1	1	1	1	1	1	1	1	1	1	1
264798_at	AT1G08730			1
264810_at	AT1G08750	1		1		1		1		1		1		1		1		1
264808_at	AT1G08770	1		1		1		1		1		1		1		1		1
264778_at	AT1G08780	1		1		1		1		1		1		1		1		1
264800_at	AT1G08800	1		1		1		1		1		1		1		1		1
264782_at	AT1G08810	1		1	1	1		1		1		1		1		1		1
264809_at	AT1G08830	1		1		1	1	1	1	1	1	1	1	1	1	1		1
264801_at	AT1G08840	1		1		1		1		1		1		1		1		1
264646_at	AT1G08860
264651_at	AT1G08880	1		1		1	1	1	1	1	1	1	1	1	1	1		1
264652_at	AT1G08920	1		1		1		1		1		1		1		1	1	1
264624_at	AT1G08930	1		1		1		1	1	1		1		1	1	1		1
264645_at	AT1G08940	1		1		1		1		1		1		1		1		1
264644_at	AT1G08960	1		1		1		1	1	1		1		1	1	1		1
264650_at	AT1G08970	1		1		1		1		1	1	1		1	1	1		1
264653_at	AT1G08980	1	1	1	1	1	1	1	1	1	1	1	1	1	1	1	1	1	1
264643_at	AT1G08990	1														1
264623_at	AT1G09000	1
264625_at	AT1G09020	1		1		1		1		1		1		1		1		1
264642_at	AT1G09030
264649_at	AT1G09060	1		1		1		1		1		1		1		1		1
264655_at	AT1G09070	1		1		1		1		1		1		1		1		1	1
264648_at	AT1G09080															1
264647_at	AT1G09090	1														1
264657_at	AT1G09100	1		1		1		1		1		1		1		1		1
264641_at	AT1G09130	1		1		1		1		1		1		1		1		1
264255_at	AT1G09140	1	1	1	1	1	1	1	1	1	1	1	1	1	1	1		1
264254_at	AT1G09150	1		1		1		1		1		1		1		1		1
264263_at	AT1G09155
264266_at	AT1G09160	1		1		1		1		1		1		1		1		1	1
264253_at	AT1G09170	1														1
264252_at	AT1G09180
264251_at	AT1G09190
264262_at	AT1G09200	1		1		1		1		1		1		1		1		1
264260_at	AT1G09210	1		1		1		1		1		1		1		1		1
264258_at	AT1G09220															1
264257_at	AT1G09230	1		1	1	1	1	1		1		1		1	1	1		1	1
264261_at	AT1G09240	1		1		1		1		1		1		1		1		1
264264_at	AT1G09250	1		1		1	1	1	1	1	1	1	1	1	1	1	1	1
264256_at	AT1G09270	1		1		1		1		1		1		1		1		1
264259_at	AT1G09290	1														1
263707_at	AT1G09300	1														1
263709_at	AT1G09310	1	1	1	1	1	1	1	1	1	1	1	1	1	1	1	1	1
263708_at	AT1G09320	1	1	1		1	1	1	1	1	1	1	1	1	1	1		1
263710_at	AT1G09330	1		1		1		1		1		1		1		1		1
263676_at	AT1G09340	1	1	1	1	1	1	1	1	1	1	1	1	1	1	1	1	1
264511_at	AT1G09350
264555_at	AT1G09360
264500_at	AT1G09370
264505_at	AT1G09380	1		1		1		1		1		1		1		1		1	1
264501_at	AT1G09390	1	1	1	1	1	1	1	1	1	1	1	1	1	1	1	1	1	1
264502_at	AT1G09400
264503_at	AT1G09410
264507_at	AT1G09415	1		1	1	1	1	1	1	1		1		1	1	1		1	1
264513_at	AT1G09420	1														1	1	1
264504_at	AT1G09430	1		1	1	1	1	1	1	1	1	1	1	1	1	1	1	1	1
264549_at	AT1G09440	1														1
264550_at	AT1G09450	1		1		1		1		1		1		1		1		1
264551_at	AT1G09460	1		1		1		1		1		1		1		1	1	1
264514_at	AT1G09500	1
264554_at	AT1G09510
264510_at	AT1G09530	1		1		1		1		1		1		1		1		1
264557_at	AT1G09550
264506_at	AT1G09560	1		1		1		1		1		1		1		1		1
264508_at	AT1G09570	1	1	1	1	1	1	1	1	1	1	1	1	1	1	1	1	1	1
264512_at	AT1G09575															1	1
264558_at	AT1G09600			1												1
264559_at	AT1G09610
264705_at	AT1G09620	1	1	1	1	1	1	1	1	1	1	1	1	1	1	1		1
264669_at	AT1G09630	1		1		1		1		1		1		1		1		1
264664_at	AT1G09660	1		1		1		1		1		1		1		1		1
264665_at	AT1G09660	1		1		1		1	1	1		1		1	1	1		1
264666_at	AT1G09680
264677_at	AT1G09700	1		1		1		1		1		1		1		1
264706_at	AT1G09720
264707_at	AT1G09730	1		1		1		1		1		1		1		1		1
264708_at	AT1G09740	1		1		1		1		1		1		1		1		1
264672_at	AT1G09750	1	1	1	1	1	1	1	1	1	1	1	1	1	1	1		1	1
264678_at	AT1G09760	1		1		1		1		1		1		1		1		1
264709_at	AT1G09770	1		1		1		1	1	1	1	1		1	1	1		1
264668_at	AT1G09780	1		1		1		1		1		1		1		1		1
264710_at	AT1G09790	1		1		1		1		1		1		1		1		1
264673_at	AT1G09795	1		1	1	1	1	1	1	1	1	1	1	1	1	1		1	1
264711_at	AT1G09800	1														1
264712_at	AT1G09810	1		1		1	1	1	1	1	1	1	1	1	1	1		1
264674_at	AT1G09815	1		1		1		1		1		1		1		1		1
264713_at	AT1G09820	1		1		1		1	1	1	1	1		1	1	1		1
264675_at	AT1G09830	1		1	1	1	1	1	1	1	1	1	1	1	1	1		1
264686_at	AT1G09840	1		1	1	1	1	1	1	1	1	1	1	1	1	1		1
264687_at	AT1G09850	1		1	1	1	1	1	1	1	1	1	1	1	1	1	1	1	1
264676_at	AT1G09870	1		1		1		1		1		1		1		1		1
264688_at	AT1G09890	1
264689_at	AT1G09900	1		1		1		1		1		1		1		1		1
264658_at	AT1G09910	1		1		1		1		1		1		1		1		1
264671_at	AT1G09920	1		1		1		1		1		1		1		1		1
264659_at	AT1G09930
264660_at	AT1G09940	1		1		1		1		1		1		1		1		1
264661_at	AT1G09950
264662_at	AT1G09960	1		1		1		1		1		1		1		1		1
264663_at	AT1G09970	1		1		1		1		1		1		1		1		1
264518_at	AT1G09980	1		1		1		1		1		1		1		1		1
264519_at	AT1G10000			1												1	1
264520_at	AT1G10010
264521_at	AT1G10020	1	1													1		1
264523_at	AT1G10030	1		1	1	1	1	1	1	1	1	1	1	1	1	1		1
264522_at	AT1G10050	1														1
264525_at	AT1G10060	1		1	1	1		1		1		1		1		1	1	1
264524_at	AT1G10070	1		1	1	1	1	1		1		1		1	1	1	1	1	1
264515_at	AT1G10090	1	1	1	1	1	1	1	1	1	1	1	1	1	1	1	1	1	1
264516_at	AT1G10090	1		1		1		1		1		1		1		1	1	1
257417_at	AT1G10110
264517_at	AT1G10120	1														1		1
264526_at	AT1G10130	1		1		1		1		1		1		1		1		1
264467_at	AT1G10140	1	1	1	1	1	1	1	1	1	1	1	1	1	1	1	1	1
264463_at	AT1G10150	1		1	1	1	1	1	1	1	1	1	1	1	1	1		1
264459_at	AT1G10160															1
264460_at	AT1G10170	1		1		1		1		1		1		1		1		1
264407_at	AT1G10180	1		1		1		1		1		1		1		1		1
264462_at	AT1G10200	1	1	1	1	1	1	1	1	1	1	1	1	1	1	1	1	1	1
264405_at	AT1G10210	1														1
264465_at	AT1G10230	1	1	1		1		1	1	1	1	1		1	1	1		1
264408_at	AT1G10240	1		1		1		1		1		1		1		1		1
264452_at	AT1G10270	1		1		1	1	1		1		1		1	1	1		1
264406_at	AT1G10290	1		1		1		1	1	1		1		1	1	1		1
264453_at	AT1G10300
264468_at	AT1G10310	1		1		1	1	1	1	1	1	1	1	1	1	1		1
264454_at	AT1G10320	1		1		1		1		1		1		1		1		1
264455_at	AT1G10330															1
264434_at	AT1G10340															1
264464_at	AT1G10350	1		1		1		1		1		1		1		1		1
264435_at	AT1G10360	1	1	1	1	1	1	1	1	1		1		1	1	1		1
264436_at	AT1G10370	1	1	1	1	1	1	1	1	1	1	1	1	1	1	1		1	1
264466_at	AT1G10380	1		1		1		1		1		1		1		1		1
264456_at	AT1G10390	1		1		1		1		1		1		1		1		1
264457_at	AT1G10400
264458_at	AT1G10410	1		1		1		1	1	1		1		1	1	1		1
263234_at	AT1G10420
263235_at	AT1G10430	1		1		1		1		1		1		1		1		1
263211_at	AT1G10460
263236_at	AT1G10470	1		1		1		1		1		1		1		1		1	1
263208_at	AT1G10480	1		1		1		1		1		1		1		1		1
263255_at	AT1G10490	1		1		1	1	1	1	1	1	1	1	1	1	1		1
263256_at	AT1G10500	1		1		1	1	1	1	1		1		1	1	1		1
263212_at	AT1G10510	1		1		1	1	1	1	1	1	1	1	1	1	1	1	1	1
263257_at	AT1G10520
263209_at	AT1G10522	1	1	1	1	1	1	1	1	1	1	1	1	1	1	1		1
257450_at	AT1G10530
263258_at	AT1G10540	1														1
263207_at	AT1G10550	1														1	1
263259_at	AT1G10560
263260_at	AT1G10570	1		1		1		1		1		1		1		1		1
263210_at	AT1G10585
263206_at	AT1G10590	1		1		1		1		1		1		1		1		1
263237_at	AT1G10610	1		1		1		1		1		1		1		1
261830_at	AT1G10620
261831_at	AT1G10630	1		1		1		1		1		1		1		1		1
261834_at	AT1G10640	1		1		1		1	1	1		1		1	1	1		1
261832_at	AT1G10650	1	1	1	1	1	1	1	1	1	1	1	1	1	1	1	1	1	1
257477_at	AT1G10660	1		1	1	1	1	1	1	1	1	1	1	1	1	1		1	1
261833_at	AT1G10670	1		1		1	1	1	1	1		1		1	1	1		1	1
261829_at	AT1G10680
262788_at	AT1G10690
262762_at	AT1G10700	1		1	1	1	1	1	1	1	1	1	1	1	1	1		1
262792_at	AT1G10710
262761_at	AT1G10720	1		1		1		1		1		1		1		1		1
262787_at	AT1G10730	1		1		1		1		1		1		1		1		1
262786_at	AT1G10740	1		1	1	1	1	1	1	1	1	1	1	1	1	1	1	1	1
262785_at	AT1G10750	1														1
262784_at	AT1G10760	1	1	1	1	1	1	1	1	1	1	1	1	1	1	1	1	1	1
262760_at	AT1G10770															1
262758_at	AT1G10780	1														1		1
262759_at	AT1G10800	1														1
262789_at	AT1G10810
262791_at	AT1G10830	1		1		1		1		1		1		1		1		1
262790_at	AT1G10840	1		1		1		1		1		1		1		1		1
262783_at	AT1G10850	1		1	1	1	1	1	1	1	1	1	1	1	1	1		1	1
260469_at	AT1G10870	1		1		1		1		1		1		1		1		1
260473_at	AT1G10880
260467_at	AT1G10890
260466_at	AT1G10900	1	1	1	1	1	1	1	1	1	1	1	1	1	1	1	1	1
260465_at	AT1G10910	1		1		1		1		1		1		1		1		1
260464_at	AT1G10920															1
260480_at	AT1G10940	1	1	1		1	1	1	1	1	1	1	1	1	1	1		1
260482_at	AT1G10950	1		1		1		1		1		1		1		1		1
260481_at	AT1G10960	1	1	1	1	1	1	1	1	1	1	1	1	1	1	1	1	1	1
260462_at	AT1G10970	1														1
260461_at	AT1G10980
260472_at	AT1G10990															1
260483_at	AT1G11000															1
260479_at	AT1G11020	1		1		1		1		1		1		1		1		1
260478_at	AT1G11040
260477_at	AT1G11050	1														1
260476_at	AT1G11060	1		1		1		1		1		1		1		1		1
260471_at	AT1G11070															1
260475_at	AT1G11080	1														1
260474_at	AT1G11090	1		1		1		1		1		1		1		1		1
260468_at	AT1G11100	1		1		1		1		1		1		1		1
260470_at	AT1G11120
262451_at	AT1G11130	1		1	1	1	1	1	1	1	1	1	1	1	1	1		1	1
262479_at	AT1G11130	1		1	1	1	1	1	1	1	1	1	1	1	1	1		1
262449_at	AT1G11160	1		1		1		1		1		1		1		1		1
262478_at	AT1G11170	1	1	1		1	1	1	1	1	1	1	1	1	1	1		1
262454_at	AT1G11190	1		1		1		1		1		1		1		1		1
262457_at	AT1G11200	1		1		1		1		1		1		1		1		1
262452_at	AT1G11210	1	1													1	1
262477_at	AT1G11220
262453_at	AT1G11240	1	1	1		1		1		1		1		1		1		1
262511_at	AT1G11250
262456_at	AT1G11260	1	1	1	1	1	1	1	1	1	1	1	1	1	1	1	1	1	1
262510_at	AT1G11270
262458_at	AT1G11280	1		1		1		1		1		1		1		1		1
262509_at	AT1G11290															1
262508_at	AT1G11300															1	1	1
262455_at	AT1G11310	1		1	1	1	1	1	1	1	1	1	1	1	1	1		1	1
262450_at	AT1G11320															1
262507_at	AT1G11330	1		1		1		1		1		1		1		1	1	1
262480_at	AT1G11340	1														1		1
261873_at	AT1G11350	1		1	1	1	1	1	1	1	1	1	1	1	1	1		1
261828_at	AT1G11360	1	1	1		1	1	1	1	1	1	1	1	1	1	1		1
261849_at	AT1G11370
261822_at	AT1G11380	1		1		1		1	1	1		1		1	1	1		1
261818_at	AT1G11390	1														1		1
261823_at	AT1G11400	1		1		1		1		1		1		1		1		1
261819_at	AT1G11410	1	1	1		1	1	1		1		1		1	1	1		1
261820_at	AT1G11420	1		1		1		1		1		1		1		1
261824_at	AT1G11430	1		1		1	1	1	1	1	1	1	1	1	1	1		1
261871_at	AT1G11440	1		1	1	1	1	1		1	1	1		1	1	1		1
261869_at	AT1G11470
261827_at	AT1G11480	1		1	1	1		1		1		1		1		1		1
261821_at	AT1G11530	1	1	1	1	1	1	1	1	1	1	1	1	1	1	1		1
261846_at	AT1G11540	1														1
261825_at	AT1G11545	1		1		1		1		1		1		1		1	1	1
261847_at	AT1G11560
261870_at	AT1G11570
261826_at	AT1G11580	1		1		1		1		1		1		1		1		1
261848_at	AT1G11590
262819_at	AT1G11600	1		1		1		1		1		1		1		1		1
262815_at	AT1G11610
262822_at	AT1G11630	1		1		1		1		1		1		1		1	1	1	1
262824_at	AT1G11650	1		1		1	1	1	1	1	1	1	1	1	1	1		1
262814_at	AT1G11660	1		1		1		1		1		1		1		1		1
262813_at	AT1G11670	1		1		1		1		1		1		1		1		1
262820_at	AT1G11680	1		1		1	1	1	1	1	1	1	1	1	1	1		1
262812_at	AT1G11690
262811_at	AT1G11700	1		1	1	1	1	1	1	1	1	1	1	1	1	1	1	1
262810_at	AT1G11710															1
262809_at	AT1G11720	1		1		1		1		1		1		1		1		1
262808_at	AT1G11730	1														1
262807_at	AT1G11740
262823_at	AT1G11750	1		1		1		1		1		1		1		1		1
262818_at	AT1G11760	1		1		1		1		1		1		1		1	1	1
262817_at	AT1G11770
262816_at	AT1G11780	1		1		1		1		1		1		1		1		1
262825_at	AT1G11790	1		1	1	1	1	1	1	1	1	1	1	1	1	1		1
262821_at	AT1G11800	1		1		1		1		1		1		1		1		1
264372_at	AT1G11840	1	1	1		1	1	1	1	1	1	1	1	1	1	1		1
264343_at	AT1G11850	1		1		1		1		1		1		1		1		1
264394_at	AT1G11860	1	1	1	1	1	1	1	1	1	1	1	1	1	1	1	1	1	1
264350_at	AT1G11870	1		1		1	1	1		1		1		1	1	1		1
264393_at	AT1G11880	1														1
264373_at	AT1G11890	1		1		1		1		1		1		1		1		1
264392_at	AT1G11900	1		1		1		1		1		1		1		1		1
264344_at	AT1G11910	1		1		1		1		1		1		1		1		1
264345_at	AT1G11915
264391_at	AT1G11920
264349_at	AT1G11930	1		1		1		1		1		1		1		1		1
257422_at	AT1G11940	1		1		1		1		1		1		1		1
264390_at	AT1G11950	1		1		1		1		1		1		1		1		1
264389_at	AT1G11960	1		1		1		1		1		1		1		1		1
264388_at	AT1G11970
264387_at	AT1G11990
264386_at	AT1G12000	1		1		1		1		1		1		1		1		1
264346_at	AT1G12010	1														1
264385_at	AT1G12020	1		1		1		1		1		1		1		1	1	1
257421_at	AT1G12030	1
264347_at	AT1G12040	1														1
264396_at	AT1G12050	1		1		1		1		1		1		1		1		1
264395_at	AT1G12070
264342_at	AT1G12080	1		1		1		1		1		1		1		1		1
264371_at	AT1G12090	1	1	1		1	1	1	1	1	1	1	1	1	1	1		1	1
264370_at	AT1G12100
264348_at	AT1G12110	1	1	1		1	1	1	1	1	1	1	1	1	1	1		1
260995_at	AT1G12120	1	1	1	1	1	1	1	1	1	1	1	1	1	1	1		1
260994_at	AT1G12130
260993_at	AT1G12140	1		1		1		1		1		1		1		1		1	1
260992_at	AT1G12150
260991_at	AT1G12160	1		1		1		1		1		1		1		1
260990_at	AT1G12180
261024_at	AT1G12190
261023_at	AT1G12200	1	1	1		1		1		1		1		1		1	1	1
260996_at	AT1G12210
260966_at	AT1G12220	1		1		1		1		1		1		1		1	1	1
260967_at	AT1G12230	1	1	1	1	1	1	1	1	1	1	1	1	1	1	1	1	1
260969_at	AT1G12240	1	1	1		1	1	1	1	1	1	1	1	1	1	1	1	1	1
260968_at	AT1G12250	1		1		1	1	1	1	1	1	1	1	1	1	1		1
261022_at	AT1G12260	1														1
259519_at	AT1G12270	1		1		1		1		1		1		1		1		1
259535_at	AT1G12280	1														1
259534_at	AT1G12290
259538_at	AT1G12310	1		1		1		1		1		1		1		1		1
259520_at	AT1G12320															1
259528_at	AT1G12330	1		1		1		1		1		1		1		1		1
259512_at	AT1G12360	1		1	1	1	1	1	1	1	1	1	1	1	1	1	1	1
259537_at	AT1G12370	1		1	1	1	1	1	1	1	1	1	1	1	1	1		1	1
259529_at	AT1G12400	1		1		1		1		1		1		1		1		1
259521_at	AT1G12410	1		1		1		1		1		1		1		1		1
259513_at	AT1G12430	1		1	1	1	1	1	1	1	1	1	1	1	1	1		1
259530_at	AT1G12450	1		1		1		1		1		1		1		1		1
259531_at	AT1G12460															1
259532_at	AT1G12470	1		1		1		1		1		1		1		1		1
259514_at	AT1G12480	1		1		1		1		1		1		1		1		1
259522_at	AT1G12490
259523_at	AT1G12500	1	1	1		1	1	1	1	1	1	1	1	1	1	1		1	1
259511_at	AT1G12520	1		1		1		1		1		1		1		1		1
259533_at	AT1G12530	1	1	1		1	1	1	1	1		1		1	1	1		1
259524_at	AT1G12550	1		1		1		1		1		1		1		1	1	1
259525_at	AT1G12560	1														1
259526_at	AT1G12570	1		1		1		1		1		1		1		1		1
259484_at	AT1G12580	1	1	1	1	1	1	1	1	1	1	1	1	1	1	1	1	1
259527_at	AT1G12600
255937_at	AT1G12610
255938_at	AT1G12620
255927_at	AT1G12630
255928_at	AT1G12640	1		1		1		1		1		1		1		1		1
255929_at	AT1G12650	1		1		1		1		1		1		1		1		1
255930_at	AT1G12660
255936_at	AT1G12680	1		1		1		1		1		1		1		1	1	1
255935_at	AT1G12700															1
255931_at	AT1G12710	1	1	1	1	1	1	1	1	1	1	1	1	1	1	1	1	1
255932_at	AT1G12720
255939_at	AT1G12730	1		1		1		1		1		1		1		1	1	1
255934_at	AT1G12740	1														1
255933_at	AT1G12750	1		1	1	1	1	1	1	1	1	1	1	1	1	1		1
261194_at	AT1G12775															1
261211_at	AT1G12780	1	1	1	1	1	1	1	1	1	1	1	1	1	1	1	1	1	1
261205_at	AT1G12790	1		1		1		1		1		1		1		1		1
261206_at	AT1G12800	1		1		1		1		1		1		1		1		1
261209_at	AT1G12810	1		1		1		1		1		1		1		1		1
261195_at	AT1G12820	1		1	1	1	1	1	1	1	1	1	1	1	1	1	1	1
261207_at	AT1G12830	1		1		1		1		1		1		1		1		1
261210_at	AT1G12840	1		1		1		1		1		1		1		1		1
261203_at	AT1G12845	1	1	1	1	1	1	1	1	1	1	1	1	1	1	1	1	1	1
261201_at	AT1G12850	1		1	1	1		1	1	1		1		1	1	1		1
261196_at	AT1G12860	1		1		1		1		1	1	1		1	1	1		1	1
261212_at	AT1G12880	1	1	1		1	1	1	1	1	1	1	1	1	1	1		1
261197_at	AT1G12900	1		1		1		1		1		1		1		1	1	1	1
261202_at	AT1G12910	1		1	1	1	1	1	1	1	1	1	1	1	1	1		1
261208_at	AT1G12930	1	1	1		1		1		1		1		1		1		1
261198_at	AT1G12940
261199_at	AT1G12950
261200_at	AT1G12960
261213_at	AT1G12970	1		1		1		1		1		1		1		1		1
262768_at	AT1G12990	1	1	1	1	1	1	1	1	1	1	1	1	1	1	1		1	1
262775_at	AT1G13000	1														1	1	1
262776_at	AT1G13020	1		1		1		1		1		1		1		1		1
262777_at	AT1G13030	1		1		1		1		1		1		1		1		1
257465_at	AT1G13040
262778_at	AT1G13050	1														1
262779_at	AT1G13070
262826_at	AT1G13080	1	1	1	1	1	1	1	1	1	1	1	1	1	1	1	1	1	1
262780_at	AT1G13090	1	1	1		1		1		1		1		1		1		1
262827_at	AT1G13100															1
262793_at	AT1G13110	1	1	1	1	1	1	1	1	1	1	1	1	1	1	1		1
262794_at	AT1G13120	1		1		1		1		1		1		1		1		1
262795_at	AT1G13130	1														1	1
262764_at	AT1G13140
262765_at	AT1G13150
262766_at	AT1G13160	1	1	1		1		1		1		1		1		1		1
262767_at	AT1G13170	1		1		1		1		1		1		1		1		1
262769_at	AT1G13180	1		1	1	1	1	1		1	1	1		1	1	1		1	1
262770_at	AT1G13190	1		1		1		1		1		1		1		1		1	1
262782_at	AT1G13195	1		1		1		1		1		1		1		1		1	1
262771_at	AT1G13200
262772_at	AT1G13210	1		1	1	1	1	1	1	1	1	1	1	1	1	1	1	1
262773_at	AT1G13220	1														1
262774_at	AT1G13230
259358_at	AT1G13250	1		1		1		1		1		1		1		1		1
259364_at	AT1G13260			1												1		1
259363_at	AT1G13270	1	1	1	1	1	1	1	1	1	1	1	1	1	1	1	1	1	1
259366_at	AT1G13280	1	1	1		1		1		1	1	1		1	1	1		1	1
257515_at	AT1G13290
259365_at	AT1G13300	1		1		1		1		1		1		1		1		1
259360_at	AT1G13310
259407_at	AT1G13320	1		1		1	1	1		1	1	1		1	1	1		1
259409_at	AT1G13330	1														1
259410_at	AT1G13340	1
259387_at	AT1G13370
259357_at	AT1G13380	1		1		1		1		1		1		1		1		1
259386_at	AT1G13400
259411_at	AT1G13410	1		1		1		1		1		1		1		1	1	1
259388_at	AT1G13420	1														1
259361_at	AT1G13440	1	1	1		1	1	1	1	1	1	1	1	1	1	1	1	1	1
259412_at	AT1G13450	1	1	1	1	1	1	1	1	1	1	1	1	1	1	1		1
259359_at	AT1G13460	1	1	1		1	1	1		1		1		1	1	1		1
259385_at	AT1G13470
256103_at	AT1G13540
256134_at	AT1G13560	1		1		1	1	1	1	1	1	1	1	1	1	1		1
256133_at	AT1G13570	1		1		1		1	1	1		1		1	1	1		1
256157_at	AT1G13580	1														1		1
256158_at	AT1G13590	1		1		1		1		1		1		1		1		1
256131_at	AT1G13600	1		1		1		1		1		1		1		1
256132_at	AT1G13610
256095_at	AT1G13630
256071_at	AT1G13640	1	1	1		1		1		1		1		1		1	1	1
256096_at	AT1G13650	1	1	1	1	1	1	1	1	1	1	1	1	1	1	1	1	1
256097_at	AT1G13670	1														1		1
256102_at	AT1G13680
256068_at	AT1G13690	1		1		1		1		1		1		1		1		1
256098_at	AT1G13700															1	1
256099_at	AT1G13710																	1
256070_at	AT1G13730	1		1	1	1	1	1	1	1	1	1	1	1	1	1		1
256069_at	AT1G13740	1		1		1		1		1		1		1		1		1
256100_at	AT1G13750	1		1		1		1		1		1		1		1		1
256101_at	AT1G13760
259448_at	AT1G13790	1	1													1
259449_at	AT1G13800
259422_at	AT1G13810	1		1		1		1		1		1		1		1		1
259424_at	AT1G13830	1		1		1		1		1		1		1		1		1
259450_at	AT1G13870	1		1		1		1		1		1		1		1		1
259423_at	AT1G13880	1		1		1		1		1		1		1		1	1	1	1
259451_at	AT1G13890
259420_at	AT1G13900	1		1	1	1		1		1		1		1		1		1
259421_at	AT1G13910															1
262662_at	AT1G13920	1		1		1		1		1		1		1		1
262609_at	AT1G13930	1	1	1	1	1	1	1	1	1	1	1	1	1	1	1		1	1
262663_at	AT1G13940	1		1		1		1		1	1	1		1	1	1		1
262615_at	AT1G13950	1														1
262613_at	AT1G13960	1		1		1		1		1		1		1		1		1
262664_at	AT1G13970	1		1		1		1		1		1		1		1
262614_at	AT1G13980	1		1	1	1	1	1	1	1	1	1	1	1	1	1		1
262607_at	AT1G13990	1	1	1	1	1	1	1	1	1	1	1	1	1	1	1	1	1
262660_at	AT1G14000	1		1		1		1		1		1		1		1		1
262647_at	AT1G14020															1		1
262648_at	AT1G14030	1		1		1	1	1	1	1	1	1	1	1	1	1		1
262649_at	AT1G14040	1		1		1		1		1		1		1		1		1	1
262611_at	AT1G14060	1		1		1		1		1		1		1		1
262665_at	AT1G14070	1														1
262666_at	AT1G14080	1
262650_at	AT1G14090	1		1		1		1		1		1		1		1
262651_at	AT1G14110
262652_at	AT1G14110
262608_at	AT1G14120	1		1		1		1		1		1		1		1		1
262653_at	AT1G14130	1		1		1		1		1		1		1		1		1
262610_at	AT1G14140	1		1		1		1		1		1		1		1		1
262612_at	AT1G14150	1	1	1	1	1	1	1	1	1	1	1	1	1	1	1	1	1	1
262654_at	AT1G14180															1
262656_at	AT1G14200	1		1		1		1		1		1		1		1		1
262657_at	AT1G14210	1		1		1		1		1		1		1		1		1
262658_at	AT1G14220	1														1
262659_at	AT1G14240	1		1		1		1		1		1		1		1
261481_at	AT1G14260	1		1		1		1		1		1		1		1		1
261483_at	AT1G14270	1		1		1		1		1		1		1		1		1
261480_at	AT1G14280	1	1	1	1	1	1	1	1	1	1	1	1	1	1	1	1	1	1
261492_at	AT1G14290	1	1	1	1	1	1	1	1	1	1	1	1	1	1	1	1	1
261524_at	AT1G14300	1		1		1		1		1		1		1		1		1	1
261477_at	AT1G14310	1	1	1		1	1	1	1	1	1	1	1	1	1	1		1
261490_at	AT1G14320	1		1		1		1	1	1		1		1	1	1		1
261525_at	AT1G14330	1		1		1	1	1		1		1		1	1	1	1	1
261487_at	AT1G14340	1		1		1		1		1		1		1		1		1
261488_at	AT1G14345	1		1	1	1	1	1	1	1	1	1	1	1	1	1	1	1
261491_at	AT1G14350	1		1		1		1		1		1		1		1	1	1	1
261485_at	AT1G14360	1		1		1		1		1		1		1		1		1
261526_at	AT1G14370	1														1		1
261479_at	AT1G14380	1		1	1	1	1	1	1	1	1	1	1	1	1	1		1
261527_at	AT1G14390															1
261484_at	AT1G14400	1		1		1	1	1	1	1	1	1	1	1	1	1		1
261493_at	AT1G14410	1		1		1	1	1	1	1	1	1	1	1	1	1		1
261528_at	AT1G14420
261529_at	AT1G14430
261502_at	AT1G14440	1		1		1	1	1	1	1	1	1	1	1	1	1		1
261489_at	AT1G14450	1		1		1		1		1		1		1		1		1
261471_at	AT1G14460	1		1		1		1		1		1		1		1		1
261472_at	AT1G14470
261476_at	AT1G14480	1		1		1		1		1	1	1		1	1	1
261473_at	AT1G14490
261486_at	AT1G14510	1		1		1		1		1		1		1		1		1
261482_at	AT1G14530	1		1		1		1		1		1		1		1
261474_at	AT1G14540
261475_at	AT1G14550			1
260777_at	AT1G14560	1														1		1
260782_at	AT1G14570	1	1	1	1	1	1	1	1	1	1	1	1	1	1	1		1
260776_at	AT1G14580	1	1													1		1
260780_at	AT1G14610	1		1		1		1		1		1		1		1		1
260781_at	AT1G14620	1		1		1		1		1		1		1		1		1
260778_at	AT1G14640															1
260779_at	AT1G14650	1		1		1		1		1		1		1		1		1
262835_at	AT1G14660	1														1
262846_at	AT1G14670	1		1		1		1		1		1		1		1		1
262836_at	AT1G14680
262848_at	AT1G14685	1	1	1	1	1	1	1	1	1	1	1	1	1	1	1	1	1	1
262843_at	AT1G14687
262830_at	AT1G14700	1		1	1	1	1	1	1	1	1	1	1	1	1	1		1
262849_at	AT1G14710	1		1		1		1		1		1		1		1		1
262842_at	AT1G14720	1	1	1	1	1	1	1	1	1	1	1	1	1	1	1	1	1	1
262831_at	AT1G14730	1		1		1		1		1		1		1		1		1
262845_at	AT1G14740	1		1	1	1		1		1		1		1		1	1	1
262833_at	AT1G14750
262886_at	AT1G14760
262839_at	AT1G14770	1														1
262888_at	AT1G14790	1		1		1		1		1		1		1		1		1
262889_at	AT1G14800
262841_at	AT1G14810	1		1		1		1	1	1	1	1		1	1	1		1
257463_at	AT1G14820	1		1		1		1		1		1		1		1		1
262837_at	AT1G14830	1		1		1		1		1		1		1		1		1
262847_at	AT1G14840	1		1		1		1		1		1		1		1		1
262890_at	AT1G14850	1		1		1		1		1		1		1		1		1
262844_at	AT1G14890	1		1		1	1	1	1	1	1	1	1	1	1	1		1
262840_at	AT1G14900	1		1		1	1	1		1		1		1	1	1		1
262856_at	AT1G14910	1		1		1		1		1		1		1		1		1
262850_at	AT1G14920	1	1	1	1	1	1	1	1	1	1	1	1	1	1	1		1	1
262857_at	AT1G14930
262858_at	AT1G14940
262828_at	AT1G14950
262838_at	AT1G14960	1		1		1		1		1		1		1		1
262829_at	AT1G14970															1
260714_at	AT1G14980	1		1	1	1	1	1	1	1	1	1	1	1	1	1		1
260738_at	AT1G14990	1		1		1	1	1	1	1	1	1	1	1	1	1	1	1	1
260739_at	AT1G15000	1	1	1	1	1	1	1	1	1	1	1	1	1	1	1	1	1
260744_at	AT1G15010	1														1
260740_at	AT1G15020	1		1		1		1		1		1		1		1
260741_at	AT1G15040
260742_at	AT1G15050	1														1
262604_at	AT1G15060	1		1	1	1	1	1	1	1	1	1	1	1	1	1	1	1
262596_at	AT1G15080	1														1
262590_at	AT1G15100	1	1	1	1	1	1	1	1	1	1	1	1	1	1	1	1	1	1
262583_at	AT1G15110	1		1	1	1	1	1	1	1	1	1	1	1	1	1		1
262593_at	AT1G15120	1		1		1		1		1		1		1		1		1
262588_at	AT1G15130	1		1		1		1		1		1		1		1	1	1
262572_at	AT1G15140	1		1	1	1	1	1	1	1	1	1	1	1	1	1	1	1
262605_at	AT1G15170	1		1		1		1		1		1		1		1		1
262569_at	AT1G15180	1		1		1		1		1		1		1		1		1
262606_at	AT1G15190
262570_at	AT1G15200	1		1		1		1		1		1		1		1		1
262575_at	AT1G15210	1		1		1		1		1		1		1		1		1
262591_at	AT1G15220	1														1		1
262574_at	AT1G15230	1		1		1		1		1		1		1		1		1
262594_at	AT1G15250	1	1	1		1	1	1	1	1	1	1	1	1	1	1		1
262598_at	AT1G15260	1	1	1		1	1	1	1	1	1	1	1	1	1	1		1
262602_at	AT1G15270	1		1		1		1		1		1		1		1		1
262576_at	AT1G15280	1		1		1		1		1		1		1		1		1
262577_at	AT1G15290	1		1	1	1	1	1	1	1	1	1	1	1	1	1	1	1	1
262578_at	AT1G15300	1
262601_at	AT1G15310	1		1		1		1		1		1		1		1		1
262579_at	AT1G15320
262580_at	AT1G15330	1	1	1		1		1		1		1		1		1		1
262600_at	AT1G15340	1		1		1		1		1		1		1		1		1
262599_at	AT1G15350	1	1	1		1	1	1	1	1	1	1	1	1	1	1	1	1	1
262595_at	AT1G15360
262581_at	AT1G15370	1		1		1	1	1	1	1	1	1	1	1	1	1		1
262603_at	AT1G15380	1	1	1	1	1	1	1	1	1	1	1	1	1	1	1	1	1
262573_at	AT1G15390	1		1		1	1	1	1	1	1	1	1	1	1	1		1
262592_at	AT1G15400	1	1	1		1	1	1	1	1	1	1	1	1	1	1		1	1
262582_at	AT1G15410	1		1	1	1		1		1		1		1		1	1	1
262544_at	AT1G15420	1		1		1		1		1		1		1		1		1
262571_at	AT1G15430	1		1		1		1		1		1		1		1		1
262584_at	AT1G15440	1	1	1		1	1	1	1	1	1	1	1	1	1	1		1
262585_at	AT1G15460
262597_at	AT1G15470	1		1		1		1		1		1		1		1		1
262586_at	AT1G15480
262587_at	AT1G15490	1														1		1
261762_at	AT1G15510	1	1	1		1	1	1	1	1	1	1	1	1	1	1	1	1
261763_at	AT1G15520
261764_at	AT1G15530
261768_at	AT1G15550	1														1
261765_at	AT1G15570	1		1		1		1		1		1		1		1
261766_at	AT1G15580															1
261759_at	AT1G15590
261760_at	AT1G15600	1		1		1		1		1		1		1		1		1
257480_at	AT1G15640
261761_at	AT1G15660	1		1		1		1		1		1		1		1		1
259502_at	AT1G15670	1		1		1		1		1		1		1		1	1	1
259504_at	AT1G15690	1	1	1	1	1	1	1	1	1	1	1	1	1	1	1		1
259485_at	AT1G15700	1		1		1		1		1		1		1		1		1
259486_at	AT1G15710	1		1	1	1	1	1	1	1	1	1	1	1	1	1	1	1	1
259487_at	AT1G15720	1														1
259499_at	AT1G15730	1		1		1		1		1		1		1		1		1	1
259500_at	AT1G15740	1	1	1	1	1	1	1	1	1	1	1	1	1	1	1	1	1	1
259501_at	AT1G15750	1	1	1	1	1	1	1	1	1	1	1	1	1	1	1	1	1	1
259488_at	AT1G15780	1		1		1		1		1		1		1		1		1
259489_at	AT1G15790	1														1
259505_at	AT1G15810	1		1		1		1		1		1		1		1		1
259492_at	AT1G15830															1		1
259493_at	AT1G15840	1		1		1		1		1		1		1		1		1
259494_at	AT1G15850
259497_at	AT1G15860	1		1		1		1		1		1		1		1		1
259503_at	AT1G15870	1														1
259498_at	AT1G15880	1		1	1	1	1	1	1	1	1	1	1	1	1	1		1
259495_at	AT1G15890															1
259496_at	AT1G15900
261841_at	AT1G15920	1		1		1	1	1	1	1	1	1	1	1	1	1		1
261789_at	AT1G15930	1	1	1		1	1	1	1	1	1	1	1	1	1	1	1	1
261844_at	AT1G15940	1		1		1		1		1		1		1		1		1
261792_at	AT1G15950	1	1	1	1	1	1	1	1	1	1	1	1	1	1	1	1	1	1
261845_at	AT1G15960	1	1													1
261788_at	AT1G15980	1		1		1		1		1	1	1		1	1	1	1	1
261786_at	AT1G15990
261790_at	AT1G16000	1		1		1		1		1	1	1		1	1	1		1
261795_at	AT1G16010	1		1		1		1		1		1		1		1		1
261787_at	AT1G16020	1	1	1		1	1	1	1	1	1	1	1	1	1	1	1	1
261838_at	AT1G16030	1		1		1		1		1		1		1		1
261839_at	AT1G16040	1														1		1
261794_at	AT1G16060	1		1	1	1	1	1		1		1		1	1	1		1
261840_at	AT1G16070	1		1		1		1		1		1		1		1		1
261793_at	AT1G16080	1	1	1	1	1	1	1	1	1	1	1	1	1	1	1	1	1
261836_at	AT1G16090															1
257478_at	AT1G16130	1
257479_at	AT1G16150
261842_at	AT1G16160	1
261791_at	AT1G16170	1		1		1	1	1		1	1	1		1	1	1		1
261843_at	AT1G16180	1	1	1		1	1	1	1	1	1	1	1	1	1	1		1
262708_at	AT1G16190	1		1		1		1		1		1		1		1		1
262710_at	AT1G16210	1		1		1		1		1		1		1		1		1
262702_at	AT1G16220															1
262709_at	AT1G16240	1		1	1	1	1	1	1	1	1	1	1	1	1	1		1
262705_at	AT1G16260	1		1		1	1	1	1	1	1	1	1	1	1	1		1
262706_at	AT1G16280	1		1		1		1		1		1		1		1		1
262707_at	AT1G16290	1		1		1		1		1		1		1		1
262751_at	AT1G16310	1		1		1	1	1	1	1	1	1	1	1	1	1
262752_at	AT1G16330	1														1
262753_at	AT1G16340	1														1
262754_at	AT1G16350	1	1	1		1	1	1	1	1		1		1	1	1		1
262755_at	AT1G16360
262756_at	AT1G16370	1														1
262757_at	AT1G16380
262730_at	AT1G16390															1	1	1
262731_at	AT1G16420
262732_at	AT1G16440
262712_at	AT1G16460	1		1		1		1		1		1		1		1		1
262716_at	AT1G16470	1	1	1		1		1		1	1	1		1	1	1		1
262701_at	AT1G16480
262715_at	AT1G16490			1												1
262711_at	AT1G16500	1		1		1		1		1		1		1		1		1
262703_at	AT1G16510	1		1		1		1		1		1		1		1		1
262713_at	AT1G16520	1		1	1	1	1	1	1	1	1	1	1	1	1	1		1
262704_at	AT1G16530
246325_at	AT1G16540	1														1
246320_at	AT1G16560	1		1		1		1		1		1		1		1		1
246351_at	AT1G16570	1		1		1		1		1		1		1		1		1	1
246326_at	AT1G16590	1		1		1		1		1		1		1		1		1
246324_at	AT1G16610	1		1		1		1		1		1		1		1		1
246321_at	AT1G16640	1														1
246350_at	AT1G16650															1		1
246327_at	AT1G16670	1		1		1		1		1		1		1		1		1
246322_at	AT1G16680	1		1		1		1		1		1		1		1		1	1
246323_at	AT1G16690															1
255768_at	AT1G16705
255762_at	AT1G16710	1		1		1		1		1		1		1		1
255764_at	AT1G16720	1	1	1		1	1	1	1	1	1	1	1	1	1	1	1	1	1
255763_at	AT1G16730
255767_at	AT1G16740	1		1		1		1		1		1		1		1		1
255766_at	AT1G16750	1		1	1	1	1	1	1	1	1	1	1	1	1	1	1	1	1
255765_at	AT1G16760
255761_at	AT1G16770
255760_at	AT1G16780	1		1		1		1		1		1		1		1		1
255759_at	AT1G16790	1	1	1		1		1		1		1		1		1		1
255758_at	AT1G16800	1		1		1		1		1		1		1		1
256111_at	AT1G16820															1
256107_at	AT1G16830
256117_at	AT1G16840	1		1	1	1	1	1	1	1	1	1	1	1	1	1		1
256114_at	AT1G16850	1														1
256116_at	AT1G16860	1		1		1		1		1		1		1		1		1
256106_at	AT1G16870	1		1		1	1	1	1	1	1	1	1	1	1	1		1
256115_at	AT1G16880	1	1	1	1	1	1	1	1	1	1	1	1	1	1	1	1	1	1
256110_at	AT1G16900	1		1		1	1	1		1		1		1	1	1		1
256105_at	AT1G16910
256112_at	AT1G16920	1		1		1	1	1		1		1		1	1	1		1
256108_at	AT1G16940	1		1		1		1		1		1		1
256109_at	AT1G16950
256118_at	AT1G16970	1		1		1		1	1	1		1		1	1	1		1
256104_at	AT1G16980
262535_at	AT1G17000
262527_at	AT1G17010
262482_at	AT1G17020	1		1		1		1		1		1		1		1
262534_at	AT1G17040
262526_at	AT1G17050	1	1	1	1	1	1	1	1	1	1	1	1	1	1	1	1	1	1
262525_at	AT1G17060	1	1													1		1
262481_at	AT1G17080	1		1		1		1		1		1		1		1		1
262533_at	AT1G17090	1		1	1	1	1	1	1	1	1	1	1	1	1	1	1	1	1
262536_at	AT1G17100	1	1	1	1	1	1	1	1	1	1	1	1	1	1	1	1	1	1
262522_at	AT1G17120	1		1		1		1		1		1		1		1		1
262521_at	AT1G17130	1		1		1		1		1		1		1		1		1
262538_at	AT1G17140	1		1		1	1	1	1	1	1	1	1	1	1	1		1
262512_at	AT1G17145	1		1	1	1	1	1	1	1	1	1	1	1	1	1		1
262520_at	AT1G17150
262519_at	AT1G17160	1	1	1		1		1		1	1	1		1	1	1		1	1
262518_at	AT1G17170	1		1		1	1	1	1	1	1	1	1	1	1	1		1
262517_at	AT1G17180	1		1		1		1		1		1		1		1		1
262516_at	AT1G17190	1		1		1		1		1		1		1		1		1
262539_at	AT1G17200	1	1	1		1	1	1	1	1	1	1	1	1	1	1		1
262532_at	AT1G17210	1	1	1		1		1		1	1	1		1	1	1		1
262483_at	AT1G17220	1		1	1	1	1	1	1	1	1	1	1	1	1	1		1
262531_at	AT1G17230	1														1		1
262530_at	AT1G17240
262529_at	AT1G17250
262528_at	AT1G17260			1												1
260846_at	AT1G17300
260845_at	AT1G17310
261029_at	AT1G17330															1		1
261060_at	AT1G17340	1	1	1		1	1	1		1		1		1	1	1		1	1
261087_at	AT1G17350	1		1		1		1		1		1		1		1		1
261031_at	AT1G17360	1	1	1	1	1	1	1	1	1	1	1	1	1	1	1	1	1	1
261040_at	AT1G17370	1		1	1	1	1	1	1	1	1	1	1	1	1	1		1
261033_at	AT1G17380	1														1
261035_at	AT1G17390
261030_at	AT1G17410	1														1		1
261037_at	AT1G17420															1	1
261032_at	AT1G17430	1		1		1		1		1		1		1		1		1
261041_at	AT1G17440	1		1		1		1		1		1		1		1		1
261039_at	AT1G17455	1														1		1	1
261086_at	AT1G17460	1	1	1	1	1		1		1		1		1		1		1	1
261036_at	AT1G17470	1		1		1		1		1		1		1		1		1
261085_at	AT1G17480	1														1
261038_at	AT1G17490	1		1		1		1		1		1		1		1		1
260731_at	AT1G17500	1		1	1	1	1	1	1	1	1	1	1	1	1	1	1	1
260682_at	AT1G17510	1		1		1		1		1		1		1		1		1
260732_at	AT1G17520	1	1													1		1
260687_at	AT1G17530	1	1	1		1		1		1		1		1		1		1
260737_at	AT1G17540
260710_at	AT1G17545
260712_at	AT1G17550	1		1		1		1		1		1		1		1		1
260683_at	AT1G17560	1		1		1		1		1		1		1		1		1
260711_at	AT1G17580	1		1		1		1		1		1		1		1		1
260684_at	AT1G17590
260734_at	AT1G17600
260735_at	AT1G17610															1	1
260713_at	AT1G17615
260686_at	AT1G17620	1		1		1		1		1		1		1		1		1
260736_at	AT1G17630															1
260733_at	AT1G17640	1														1
260685_at	AT1G17650	1		1		1	1	1	1	1	1	1	1	1	1	1		1
260688_at	AT1G17665			1	1											1	1	1	1
259397_at	AT1G17680	1		1		1		1		1		1		1		1		1
259406_at	AT1G17690	1		1		1		1		1		1		1		1		1
259398_at	AT1G17700	1		1	1	1	1	1	1	1	1	1	1	1	1	1		1
259399_at	AT1G17710	1
259404_at	AT1G17720	1		1		1		1		1		1		1		1		1
259402_at	AT1G17730	1		1		1		1		1		1		1		1		1
259403_at	AT1G17745	1		1		1		1		1	1	1		1	1	1	1	1	1
259405_at	AT1G17745
259400_at	AT1G17750	1														1
259401_at	AT1G17760	1		1		1		1		1		1		1		1		1
255906_at	AT1G17790	1														1
255896_at	AT1G17800			1
255905_at	AT1G17810	1		1		1		1		1		1		1
255900_at	AT1G17830	1	1													1
255889_at	AT1G17840	1	1	1		1	1	1	1	1	1	1	1	1	1	1		1
255890_at	AT1G17850	1		1	1	1	1	1	1	1	1	1	1	1	1	1		1
255904_at	AT1G17860	1	1	1		1		1		1		1		1		1		1
255891_at	AT1G17870	1	1	1		1	1	1	1	1	1	1	1	1	1	1		1
255902_at	AT1G17880	1		1		1		1		1		1		1		1		1
255901_at	AT1G17890	1		1		1		1		1		1		1		1		1
255892_at	AT1G17910
255907_at	AT1G17920	1		1		1		1		1		1		1		1		1
255898_at	AT1G17930	1		1		1		1		1		1		1		1		1
255903_at	AT1G17950
255893_at	AT1G17960
255899_at	AT1G17970	1		1	1	1	1	1	1	1	1	1	1	1	1	1		1	1
255894_at	AT1G17980	1		1		1		1		1		1		1		1		1
255910_at	AT1G18030	1		1		1		1		1		1		1		1		1
255909_at	AT1G18040	1		1		1		1	1	1	1	1		1	1	1		1
256126_at	AT1G18050
256076_at	AT1G18060	1	1	1	1	1	1	1	1	1	1	1	1	1	1	1	1	1	1
256119_at	AT1G18070	1		1	1	1	1	1		1	1	1		1	1	1	1	1
256072_at	AT1G18080	1	1	1		1		1	1	1		1		1	1	1		1
256073_at	AT1G18100	1		1	1	1	1	1	1	1	1	1	1	1	1
256120_at	AT1G18130
256128_at	AT1G18140	1		1		1		1		1		1		1		1
256075_at	AT1G18150	1		1	1	1	1	1	1	1	1	1	1	1	1	1		1
256121_at	AT1G18160	1		1		1		1	1	1	1	1		1	1	1	1	1
256130_at	AT1G18170	1	1	1	1	1	1	1	1	1	1	1	1	1	1	1		1	1
256122_at	AT1G18180	1														1		1	1
256123_at	AT1G18190	1		1		1		1	1	1		1		1	1	1		1
256127_at	AT1G18200	1		1		1		1		1		1		1		1
256129_at	AT1G18210	1		1		1		1		1		1		1		1		1
256124_at	AT1G18220
256125_at	AT1G18250	1		1		1		1		1		1		1		1		1
256074_at	AT1G18260	1		1		1		1		1		1		1		1		1
261674_at	AT1G18270	1		1		1		1		1		1		1		1	1	1
261673_at	AT1G18280
261675_at	AT1G18290
261665_at	AT1G18310
261663_at	AT1G18330	1	1	1	1	1	1	1	1	1	1	1	1	1	1	1	1	1	1
261671_at	AT1G18340	1														1		1
261662_at	AT1G18350
261661_at	AT1G18360	1	1	1	1	1	1	1	1	1	1	1	1	1	1	1	1	1
261660_at	AT1G18370	1		1		1		1		1		1		1		1		1
261719_at	AT1G18380	1		1		1		1		1		1		1		1		1
261718_at	AT1G18390	1		1		1		1	1	1		1		1	1	1		1
261717_at	AT1G18400	1		1		1		1		1		1		1		1		1
261716_at	AT1G18410
261666_at	AT1G18440	1		1		1		1		1		1		1		1		1
261672_at	AT1G18450	1		1		1	1	1		1		1		1	1	1		1
261667_at	AT1G18460	1		1	1	1	1	1	1	1	1	1	1	1	1	1	1	1	1
261677_at	AT1G18470	1	1	1	1	1	1	1	1	1	1	1	1	1	1	1	1	1
261676_at	AT1G18480	1		1		1		1		1		1		1		1	1	1
261715_at	AT1G18485	1														1
261669_at	AT1G18490	1		1		1	1	1	1	1	1	1	1	1	1	1		1
261668_at	AT1G18500	1		1	1	1	1	1	1	1		1		1	1	1	1	1
261714_at	AT1G18510
261670_at	AT1G18520
255772_at	AT1G18530
255776_at	AT1G18540	1		1		1	1	1	1	1	1	1	1	1	1	1		1
255771_at	AT1G18550
255770_at	AT1G18560	1														1
255753_at	AT1G18570	1	1	1	1	1	1	1	1	1	1	1	1	1	1	1		1
255780_at	AT1G18580	1		1		1		1		1		1		1		1		1
255773_at	AT1G18590	1		1		1	1	1	1	1		1		1	1	1		1
255775_at	AT1G18600	1		1		1		1		1		1		1		1		1	1
255769_at	AT1G18610	1		1		1		1		1		1		1		1		1
255774_at	AT1G18620	1	1	1	1	1	1	1	1	1	1	1	1	1	1	1		1	1
255777_at	AT1G18630	1		1		1		1		1		1		1		1		1
255778_at	AT1G18640	1		1		1	1	1	1	1	1	1	1	1	1	1		1
255779_at	AT1G18650	1		1		1		1		1		1		1		1		1
261376_at	AT1G18660	1		1		1	1	1	1	1	1	1	1	1	1	1	1	1
261427_at	AT1G18670	1		1		1	1	1		1	1	1		1	1	1		1
261426_at	AT1G18680	1														1
261404_at	AT1G18690	1		1		1		1		1		1		1		1	1
261424_at	AT1G18700	1		1		1	1	1	1	1	1	1	1	1	1	1		1
261431_at	AT1G18710	1		1		1		1		1		1		1		1		1
261379_at	AT1G18720	1	1	1	1	1	1	1	1	1	1	1	1	1	1	1		1	1
261422_at	AT1G18730	1		1	1	1	1	1	1	1	1	1	1	1	1	1		1	1
261405_at	AT1G18740	1	1	1	1	1	1	1	1	1	1	1	1	1	1	1	1	1	1
261423_at	AT1G18750	1														1		1
261406_at	AT1G18800	1		1		1	1	1	1	1		1		1	1	1		1
261407_at	AT1G18810	1	1	1	1	1	1	1	1	1	1	1	1	1	1	1	1	1
261430_at	AT1G18830
261421_at	AT1G18840	1		1		1		1		1		1		1		1		1
261377_at	AT1G18850	1		1		1		1		1		1		1		1		1
261429_at	AT1G18860															1
261428_at	AT1G18870	1		1		1		1		1		1		1		1		1
261378_at	AT1G18890	1		1		1	1	1		1		1		1	1	1		1
259461_at	AT1G18900	1														1
259472_at	AT1G18910	1		1		1		1		1		1		1		1		1
259462_at	AT1G18940
259463_at	AT1G18950	1		1		1		1		1		1		1		1		1
259481_at	AT1G18970															1		1
259478_at	AT1G18980	1	1	1		1		1		1		1		1		1		1
259464_at	AT1G18990
259476_at	AT1G19000	1	1	1	1	1	1	1	1	1	1	1	1	1	1	1		1
259480_at	AT1G19010	1		1		1		1		1		1		1		1		1
259479_at	AT1G19020	1		1		1		1		1		1		1		1		1
259473_at	AT1G19025															1
259465_at	AT1G19030
259471_at	AT1G19040
259466_at	AT1G19050	1		1		1		1		1		1		1		1		1
259467_at	AT1G19060
259468_at	AT1G19080	1		1		1		1		1		1		1		1		1
259482_at	AT1G19090
259469_at	AT1G19100	1		1		1		1		1		1		1		1		1
259470_at	AT1G19110	1	1	1		1	1	1	1	1	1	1	1	1	1	1		1	1
259477_at	AT1G19120	1		1	1	1	1	1	1	1	1	1	1	1	1	1		1
259474_at	AT1G19130	1		1		1		1		1		1		1		1		1
259475_at	AT1G19140	1		1	1	1	1	1	1	1	1	1	1	1	1	1	1	1	1
256015_at	AT1G19150	1		1		1		1		1		1		1		1		1
256037_at	AT1G19160			1												1		1
256038_at	AT1G19170	1		1		1		1		1		1		1		1		1
256017_at	AT1G19180	1		1		1		1		1		1		1		1		1
256039_at	AT1G19190
256014_at	AT1G19200
256009_at	AT1G19210
256010_at	AT1G19220	1		1		1		1	1	1		1		1	1	1		1
256011_at	AT1G19230	1		1		1		1		1		1		1		1
256016_at	AT1G19240	1		1		1		1		1		1		1		1		1
256012_at	AT1G19250
256013_at	AT1G19270	1														1
260654_at	AT1G19290	1														1
260666_at	AT1G19300	1		1	1	1	1	1	1	1	1	1	1	1	1	1		1	1
260671_at	AT1G19310	1		1	1	1	1	1	1	1	1	1	1	1	1	1	1	1
260655_at	AT1G19320
260673_at	AT1G19330	1		1		1		1		1		1		1		1		1
260669_at	AT1G19340
260665_at	AT1G19360	1		1		1		1		1		1		1		1		1
260674_at	AT1G19370	1	1													1	1	1
260656_at	AT1G19380	1		1		1		1		1		1		1		1		1
260657_at	AT1G19390
260658_at	AT1G19410
260675_at	AT1G19430	1		1		1		1		1		1		1		1		1
260667_at	AT1G19440	1		1		1		1		1		1		1		1		1
260676_at	AT1G19450	1	1	1	1	1	1	1	1	1	1	1	1	1	1	1	1	1	1
260672_at	AT1G19480	1		1		1		1		1		1		1		1
260660_at	AT1G19485	1														1		1
260661_at	AT1G19500
260664_at	AT1G19510															1
260670_at	AT1G19520	1		1		1		1		1		1		1		1		1
260663_at	AT1G19525	1		1		1		1		1		1		1		1		1
260668_at	AT1G19530	1		1		1		1		1		1		1		1		1
260662_at	AT1G19540	1		1		1		1		1		1		1		1	1	1	1
261148_at	AT1G19580	1		1		1		1		1		1		1		1		1
261136_at	AT1G19600	1		1		1		1		1		1		1		1		1
261135_at	AT1G19610			1												1		1
261146_at	AT1G19620															1
261134_at	AT1G19630
261150_at	AT1G19640
261151_at	AT1G19650	1														1		1	1
255786_at	AT1G19670	1		1		1		1		1		1		1		1		1
261140_at	AT1G19680	1		1		1	1	1	1	1		1		1	1	1		1
261147_at	AT1G19690	1		1		1		1		1		1		1		1		1
261139_at	AT1G19700	1		1	1	1	1	1	1	1	1	1	1	1	1	1	1	1
261138_at	AT1G19710	1		1		1		1		1		1		1		1		1
261133_at	AT1G19715	1	1	1	1	1	1	1	1	1	1	1	1	1	1	1		1
261145_at	AT1G19730	1		1		1	1	1	1	1	1	1	1	1	1	1		1
261141_at	AT1G19740	1		1	1	1	1	1	1	1	1	1	1	1	1	1		1
261143_at	AT1G19770	1	1	1	1	1	1	1	1	1	1	1	1	1	1	1		1
261142_at	AT1G19780
261132_at	AT1G19800	1		1	1	1	1	1	1	1	1	1	1	1	1	1		1
261137_at	AT1G19830
261131_at	AT1G19835	1		1		1		1		1		1		1		1	1	1
255782_at	AT1G19850	1		1		1		1		1		1		1		1		1
255784_at	AT1G19860	1		1		1		1		1		1		1		1		1
255783_at	AT1G19870	1		1		1		1		1		1		1		1		1
255781_at	AT1G19880	1		1		1		1		1		1		1		1		1
255815_at	AT1G19890
255814_at	AT1G19900	1
255785_at	AT1G19920	1	1	1	1	1	1	1	1	1	1	1	1	1	1	1	1	1	1
255813_at	AT1G19930
255756_at	AT1G19940															1
261223_at	AT1G19950	1														1		1
261221_at	AT1G19960	1	1	1		1		1		1		1		1		1		1
261220_at	AT1G19970	1		1	1	1	1	1	1	1	1	1	1	1	1	1		1
261219_at	AT1G19980	1		1		1		1		1		1		1		1		1
261230_at	AT1G20010	1	1	1	1	1	1	1	1	1	1	1	1	1	1	1	1	1	1
261218_at	AT1G20020	1	1	1	1	1	1	1	1	1	1	1	1	1	1	1	1	1	1
261248_at	AT1G20030	1														1
261228_at	AT1G20050	1		1		1		1		1		1		1		1		1
261247_at	AT1G20070	1	1	1	1	1	1	1	1	1	1	1	1	1	1	1	1	1
261246_at	AT1G20080
261229_at	AT1G20090	1		1		1		1		1		1		1		1		1
261225_at	AT1G20100	1		1		1		1		1		1		1		1		1
261231_at	AT1G20110	1		1		1		1		1		1		1		1		1
261222_at	AT1G20120
261245_at	AT1G20130
261244_at	AT1G20150
261224_at	AT1G20160	1		1	1	1	1	1	1	1	1	1	1	1	1	1
261243_at	AT1G20180
261226_at	AT1G20190	1	1	1	1	1	1	1	1	1	1	1	1	1	1	1	1	1	1
261227_at	AT1G20200	1		1		1		1		1		1		1		1		1
261232_at	AT1G20220	1		1		1		1		1		1		1		1		1
261277_at	AT1G20230	1		1		1		1		1		1		1		1		1
255883_at	AT1G20270	1		1		1		1		1		1		1		1		1
255882_x_at	AT1G20280
255914_at	AT1G20290
255888_at	AT1G20300	1		1		1		1		1		1		1		1		1
255884_at	AT1G20310			1
255885_at	AT1G20330	1		1	1	1	1	1	1	1	1	1	1	1	1	1	1	1	1
255886_at	AT1G20340	1		1		1		1		1		1		1		1		1
255941_at	AT1G20350															1
255887_at	AT1G20370	1		1		1		1		1		1		1		1		1
255940_at	AT1G20380	1		1	1	1		1	1	1	1	1		1	1	1		1
259573_at	AT1G20390	1														1	1	1
259572_at	AT1G20400
259571_at	AT1G20410	1		1		1		1		1		1		1		1		1
259515_at	AT1G20430	1		1		1		1		1		1		1		1		1
259570_at	AT1G20440	1	1	1	1	1	1	1	1	1	1	1	1	1	1	1	1	1
259516_at	AT1G20450	1		1		1	1	1	1	1	1	1	1	1	1	1		1
259569_at	AT1G20480
259568_at	AT1G20490	1														1
259518_at	AT1G20510	1	1	1		1	1	1		1		1		1	1	1		1
259566_at	AT1G20520
259565_at	AT1G20530
259564_at	AT1G20540	1	1	1		1	1	1	1	1	1	1	1	1	1	1		1	1
259539_at	AT1G20550	1		1		1		1		1		1		1		1		1
259545_at	AT1G20560	1		1		1		1	1	1		1		1	1	1		1
259542_at	AT1G20575	1		1		1		1		1		1		1		1		1
259543_at	AT1G20580	1		1		1		1		1		1		1		1		1
259544_at	AT1G20620	1	1	1	1	1	1	1	1	1	1	1	1	1	1	1	1	1	1
259517_at	AT1G20630	1	1	1	1	1	1	1	1	1	1	1	1	1	1	1	1	1	1
259540_at	AT1G20640	1		1	1	1	1	1	1	1	1	1	1	1	1	1		1
259541_at	AT1G20650	1	1	1	1	1	1	1	1	1	1	1	1	1	1	1	1	1	1
256078_at	AT1G20670	1		1		1		1		1		1		1		1		1
256079_at	AT1G20680			1
256080_at	AT1G20690			1
256091_at	AT1G20693	1	1	1	1	1	1	1	1	1	1	1	1	1	1	1		1	1
256092_at	AT1G20696	1		1	1	1	1	1	1	1	1	1	1	1	1	1	1	1	1
256081_at	AT1G20700	1		1		1		1		1		1		1		1		1
256082_at	AT1G20720
256083_at	AT1G20730
256084_at	AT1G20750
256085_at	AT1G20760	1		1		1		1		1		1		1		1		1
256086_at	AT1G20770	1		1		1		1		1		1		1		1		1
256094_at	AT1G20780	1														1
256087_at	AT1G20800			1
256088_at	AT1G20810	1		1		1		1		1		1		1		1		1
256093_at	AT1G20823	1		1		1		1		1		1		1		1		1
256089_at	AT1G20830	1		1	1	1	1	1	1	1	1	1	1	1	1	1	1	1	1
262797_at	AT1G20840	1		1	1	1	1	1	1	1	1	1	1	1	1	1	1	1	1
262796_at	AT1G20850	1		1		1		1		1		1		1		1		1
262855_at	AT1G20860
262854_at	AT1G20870	1	1	1		1	1	1	1	1	1	1	1	1	1	1
262804_at	AT1G20880	1		1		1		1		1		1		1		1		1
262853_at	AT1G20890	1		1		1		1		1		1		1		1		1
262805_at	AT1G20900	1		1		1		1		1		1		1		1		1
262852_at	AT1G20910	1		1		1		1		1		1		1		1		1
262851_at	AT1G20920	1		1		1		1		1		1		1		1		1
262802_at	AT1G20930	1														1
257464_at	AT1G20940			1
262806_at	AT1G20950	1		1	1	1	1	1	1	1	1	1	1	1	1	1		1
262800_at	AT1G20960	1		1		1		1		1		1		1		1		1
262799_at	AT1G20970
262798_at	AT1G20980	1		1		1		1		1	1	1		1	1	1		1
262803_at	AT1G21000	1		1		1		1		1		1		1		1	1	1	1
262801_at	AT1G21010	1	1	1	1	1	1	1	1	1	1	1	1	1	1	1		1
261456_at	AT1G21050	1	1	1	1	1	1	1	1	1	1	1	1	1	1	1		1
261451_at	AT1G21060	1	1													1		1
261457_at	AT1G21065	1	1	1	1	1	1	1	1	1	1	1	1	1	1	1		1	1
261455_at	AT1G21070	1		1		1		1		1		1		1		1		1
261458_at	AT1G21080	1		1	1	1	1	1	1	1	1	1	1	1	1	1		1
261454_at	AT1G21090	1	1	1		1		1		1		1		1		1		1
261459_at	AT1G21100	1		1		1		1		1		1		1		1		1
261449_at	AT1G21120															1		1
261453_at	AT1G21130	1	1	1	1	1	1	1	1	1	1	1	1	1	1	1		1
261448_at	AT1G21140	1		1		1		1		1		1		1		1		1
261447_at	AT1G21160	1														1		1
261446_at	AT1G21170	1														1
259551_at	AT1G21190	1		1		1		1		1		1		1		1		1
259562_at	AT1G21200	1		1		1		1		1		1		1		1
259557_at	AT1G21210
259554_at	AT1G21220
259558_at	AT1G21230
259559_at	AT1G21240
259561_at	AT1G21250	1	1													1		1
259560_at	AT1G21270	1		1		1	1	1		1	1	1		1	1	1		1
259555_at	AT1G21290
259556_at	AT1G21300
259553_x_at	AT1G21310	1		1		1		1		1		1		1		1		1
259552_at	AT1G21312
260925_at	AT1G21340
260872_at	AT1G21350	1		1		1		1		1	1	1		1	1	1		1
260926_at	AT1G21360
260899_at	AT1G21370	1		1		1		1		1		1		1		1		1
260875_at	AT1G21410	1		1		1	1	1	1	1	1	1	1	1	1	1	1	1
260901_at	AT1G21430
260902_at	AT1G21440	1		1		1		1		1		1		1		1		1
260878_at	AT1G21450	1		1		1		1		1		1		1		1		1
260876_at	AT1G21460	1	1	1		1		1		1		1		1		1	1	1	1
260879_at	AT1G21480	1														1		1
260877_at	AT1G21500	1	1	1	1	1	1	1	1	1	1	1	1	1	1	1	1	1	1
260918_at	AT1G21510
260921_at	AT1G21540
260881_at	AT1G21550
260922_at	AT1G21560	1		1		1	1	1		1		1		1	1	1	1	1
260923_at	AT1G21570	1		1		1		1		1		1		1		1		1
260873_at	AT1G21580	1		1		1		1		1		1		1		1		1
260924_at	AT1G21590	1		1		1		1		1		1		1		1		1	1
262502_at	AT1G21600	1	1	1	1	1	1	1	1	1	1	1	1	1	1	1	1	1	1
262487_at	AT1G21610	1		1		1		1		1		1		1		1		1
262492_at	AT1G21630	1		1		1		1		1		1		1		1		1
262506_at	AT1G21640	1		1		1		1		1		1		1		1	1	1
262491_at	AT1G21650	1		1	1	1	1	1	1	1	1	1	1	1	1	1		1
262493_at	AT1G21660	1		1		1	1	1		1		1		1	1	1		1
262503_at	AT1G21670	1	1	1	1	1	1	1	1	1	1	1	1	1	1	1	1	1	1
262505_at	AT1G21680	1	1	1	1	1	1	1	1	1	1	1	1	1	1	1	1	1	1
262501_at	AT1G21690	1		1		1	1	1		1		1		1	1	1		1
262484_at	AT1G21700	1		1		1		1		1		1		1		1		1
262498_at	AT1G21710	1		1		1		1		1		1		1		1		1
262497_at	AT1G21720	1		1		1		1		1		1		1		1		1
262485_at	AT1G21730	1														1
262486_at	AT1G21740															1
262504_at	AT1G21750	1		1		1		1		1		1		1		1		1
262500_at	AT1G21760	1		1		1	1	1	1	1	1	1	1	1	1	1		1
262495_at	AT1G21780	1		1		1	1	1	1	1	1	1	1	1	1	1		1
262496_at	AT1G21790	1		1		1	1	1		1	1	1		1	1	1		1
262494_at	AT1G21810															1
262488_at	AT1G21830	1		1	1	1	1	1	1	1	1	1	1	1	1	1		1
262489_at	AT1G21830	1		1		1		1		1		1		1		1		1
262490_at	AT1G21840	1		1		1		1		1		1		1		1		1
260848_at	AT1G21850
260849_at	AT1G21860
260850_at	AT1G21870
260857_at	AT1G21880	1		1	1	1	1	1	1	1	1	1	1	1	1	1		1
260851_at	AT1G21890
260852_at	AT1G21900	1		1		1		1		1		1		1		1		1
260856_at	AT1G21910	1		1		1		1		1		1		1		1	1	1
260855_at	AT1G21920	1		1	1	1	1	1	1	1	1	1	1	1	1	1	1	1
260853_at	AT1G21950
260854_at	AT1G21970
255959_at	AT1G21980	1		1		1		1		1		1		1		1	1	1
255976_at	AT1G22010
255956_at	AT1G22015
255946_at	AT1G22020	1		1		1		1		1		1		1		1		1
255955_at	AT1G22030	1														1
255947_at	AT1G22040	1		1		1		1		1		1		1		1		1
255951_at	AT1G22050	1		1		1		1		1		1		1		1		1	1
255948_at	AT1G22060	1		1		1		1		1		1		1		1		1
255953_at	AT1G22070	1	1	1	1	1	1	1	1	1	1	1	1	1	1	1	1	1	1
255949_at	AT1G22080
255954_at	AT1G22090
255950_at	AT1G22110															1
255952_at	AT1G22130
255960_at	AT1G22140	1		1	1	1	1	1	1	1	1	1	1	1	1	1		1
255958_at	AT1G22150
255957_at	AT1G22160	1		1		1		1		1		1		1		1	1	1
255924_at	AT1G22170	1		1	1	1		1		1		1		1		1		1
255923_at	AT1G22180	1		1		1		1		1		1		1		1		1
255926_at	AT1G22190	1		1		1	1	1	1	1	1	1	1	1	1	1		1
255925_at	AT1G22200	1		1		1		1		1		1		1		1		1
255922_at	AT1G22210	1
255921_at	AT1G22240	1		1		1		1		1		1		1
255968_at	AT1G22270	1		1		1		1		1		1		1		1		1
255964_at	AT1G22275
255967_at	AT1G22280	1		1		1		1		1		1		1		1		1
255965_at	AT1G22290
255966_at	AT1G22300	1		1		1		1		1		1		1		1		1
255963_at	AT1G22310	1		1		1		1		1		1		1		1		1
255969_at	AT1G22330	1														1		1
255962_at	AT1G22335	1		1		1		1		1		1		1		1	1	1	1
255961_at	AT1G22340
255942_at	AT1G22360	1		1	1	1	1	1	1	1	1	1	1	1	1	1	1	1	1
255943_at	AT1G22370	1	1	1	1	1	1	1	1	1	1	1	1	1	1	1	1	1	1
261923_at	AT1G22380															1	1
261934_at	AT1G22400	1		1		1		1		1		1		1		1	1	1
261933_at	AT1G22410	1	1	1	1	1	1	1	1	1	1	1	1	1	1	1		1
261932_at	AT1G22420
261931_at	AT1G22430	1		1		1	1	1	1	1	1	1	1	1	1	1		1	1
261930_at	AT1G22440	1		1		1		1		1		1		1		1		1
261939_at	AT1G22450	1		1		1		1		1		1		1		1		1
261929_at	AT1G22460
261928_at	AT1G22480
261941_at	AT1G22490															1
261927_at	AT1G22500	1	1													1
261938_at	AT1G22510	1														1
261940_at	AT1G22520	1		1		1		1		1		1		1		1		1
261926_at	AT1G22530	1		1	1	1	1	1		1	1	1		1	1	1		1	1
261925_at	AT1G22540	1		1	1	1	1	1	1	1	1	1	1	1	1	1	1	1
261924_at	AT1G22550	1		1		1		1		1		1		1		1		1
261937_at	AT1G22570	1	1	1	1	1		1		1		1		1		1		1
261942_at	AT1G22590	1		1	1	1	1	1	1	1	1	1	1	1	1	1	1	1	1
261936_at	AT1G22600	1		1		1		1		1		1		1
261935_at	AT1G22610	1		1	1	1		1		1		1		1		1		1	1
264197_at	AT1G22620	1		1	1	1	1	1	1	1	1	1	1	1	1	1		1
264201_at	AT1G22630	1		1		1		1	1	1		1		1	1	1		1
264210_at	AT1G22640	1	1	1	1	1	1	1	1	1	1	1	1	1	1	1		1	1
264200_at	AT1G22650															1		1
264212_at	AT1G22660	1		1		1		1		1		1		1		1		1
264196_at	AT1G22670
264195_at	AT1G22690	1		1		1		1		1		1		1		1		1
264199_at	AT1G22700	1		1	1	1	1	1	1	1	1	1	1	1	1	1		1
264204_at	AT1G22710	1		1	1	1	1	1	1	1	1	1	1	1	1	1		1	1
264194_at	AT1G22720															1
264206_at	AT1G22730	1		1		1		1		1		1		1		1		1
264209_at	AT1G22740	1														1	1	1	1
264207_at	AT1G22750	1		1	1	1	1	1	1	1	1	1	1	1	1	1		1	1
264208_at	AT1G22760
264211_at	AT1G22770	1	1	1	1	1		1		1	1	1		1	1	1	1	1	1
264203_at	AT1G22780	1		1		1		1		1		1		1		1		1
264205_at	AT1G22790	1		1		1		1		1		1		1		1	1	1	1
264198_at	AT1G22800	1		1		1		1		1		1		1		1		1
264202_at	AT1G22810
264749_at	AT1G22830															1
264727_at	AT1G22840	1		1		1		1		1		1		1		1		1
264728_at	AT1G22850	1	1	1	1	1	1	1	1	1	1	1	1	1	1	1	1	1	1
264776_at	AT1G22860	1		1		1		1		1		1		1		1		1
264750_at	AT1G22870	1		1		1		1		1		1		1		1		1
264775_at	AT1G22880	1
264725_at	AT1G22885	1	1	1		1	1	1	1	1	1	1	1	1	1	1		1
264774_at	AT1G22890	1	1	1		1	1	1		1	1	1		1	1	1	1	1
264773_at	AT1G22900															1		1
257413_at	AT1G22910	1		1		1		1		1		1		1		1	1	1
264724_at	AT1G22920	1		1		1		1		1		1		1		1		1
264772_at	AT1G22930	1		1		1		1		1		1		1		1	1	1
264771_at	AT1G22940	1		1		1		1		1		1		1		1		1
264723_at	AT1G22960															1
264722_at	AT1G22970	1														1		1
257412_at	AT1G22980
264726_at	AT1G22985	1		1		1		1		1		1		1		1
264729_at	AT1G22990	1	1
264721_at	AT1G23000	1														1		1
264752_at	AT1G23010	1	1	1		1		1		1		1		1		1
264751_at	AT1G23020	1		1		1		1		1		1		1		1		1
264770_at	AT1G23030	1		1		1	1	1		1		1		1	1	1		1
264894_at	AT1G23040	1		1		1	1	1	1	1	1	1	1	1	1	1		1
264889_at	AT1G23050															1
264902_at	AT1G23060	1	1	1	1	1	1	1	1	1	1	1	1	1	1	1	1	1
264888_at	AT1G23070	1		1		1		1		1		1		1
264900_at	AT1G23080	1	1	1	1	1	1	1	1	1	1	1	1	1	1	1		1	1
264901_at	AT1G23090	1		1	1	1		1		1		1		1		1		1
264895_at	AT1G23100	1	1	1		1		1		1		1		1		1		1
264887_at	AT1G23120	1		1	1	1	1	1	1	1	1	1	1	1	1	1		1
264899_at	AT1G23130	1		1		1		1		1		1		1		1		1
264893_at	AT1G23140	1														1
264892_at	AT1G23160
264890_at	AT1G23180	1		1		1		1		1		1		1		1		1
264903_at	AT1G23190	1		1		1	1	1	1	1	1	1	1	1	1	1	1	1
264891_at	AT1G23200	1
264898_at	AT1G23205	1	1	1	1	1	1	1	1	1	1	1	1	1	1	1		1
264896_at	AT1G23210
264897_at	AT1G23220	1		1		1		1		1		1		1		1		1
263037_at	AT1G23230	1		1		1		1		1		1		1		1		1
262987_at	AT1G23240			1
263011_at	AT1G23250
262990_at	AT1G23260	1		1		1		1		1		1		1		1		1
263038_at	AT1G23270
263039_at	AT1G23280	1														1		1
263040_at	AT1G23300
262988_at	AT1G23310	1	1	1		1	1	1	1	1	1	1	1	1	1	1		1
263041_at	AT1G23320
263010_at	AT1G23330	1		1		1		1		1		1		1		1	1	1
263042_at	AT1G23340	1														1
263043_at	AT1G23350
263044_at	AT1G23360	1		1		1		1		1		1		1		1		1
263013_at	AT1G23380	1	1													1
262986_at	AT1G23390	1	1	1	1	1	1	1	1	1	1	1	1	1	1	1	1	1	1
263014_at	AT1G23400	1	1	1		1	1	1	1	1	1	1	1	1	1	1		1
263016_at	AT1G23410	1		1		1		1		1		1		1		1		1
262989_at	AT1G23420
263015_at	AT1G23440	1	1	1		1	1	1	1	1	1	1	1	1	1	1		1
262423_at	AT1G23450
265175_at	AT1G23480			1												1		1
265187_at	AT1G23490	1	1	1		1	1	1	1	1	1	1	1	1	1	1		1
265181_at	AT1G23510
265176_at	AT1G23520
265173_at	AT1G23530	1		1		1		1		1		1		1		1
265178_at	AT1G23540
257401_at	AT1G23550	1		1		1		1		1		1		1		1	1	1
265186_at	AT1G23560	1
257402_at	AT1G23570
265163_at	AT1G23580
265180_at	AT1G23590
265164_at	AT1G23600
265165_at	AT1G23610
265177_at	AT1G23630
265166_at	AT1G23640
265179_at	AT1G23650
265185_at	AT1G23670	1		1		1		1		1		1		1
265167_at	AT1G23680
257399_at	AT1G23690
265168_at	AT1G23700			1
265184_at	AT1G23710	1		1		1		1		1		1		1		1		1
265169_x_at	AT1G23720	1		1		1		1		1		1		1		1		1
265170_at	AT1G23730	1														1
265182_at	AT1G23740	1	1	1	1	1	1	1	1	1	1	1	1	1	1	1	1	1
265183_at	AT1G23750	1		1		1		1		1		1		1		1		1
265131_at	AT1G23760	1														1
265190_at	AT1G23780	1	1	1		1		1		1		1		1		1		1
265171_at	AT1G23790
265188_at	AT1G23800	1														1
265172_at	AT1G23820	1	1	1	1	1	1	1	1	1	1	1	1	1	1	1	1	1	1
265132_at	AT1G23830	1	1	1		1		1		1		1		1		1	1	1
265189_at	AT1G23840															1
263032_at	AT1G23850	1		1		1		1		1		1		1		1		1
263035_at	AT1G23860	1		1		1		1		1		1		1		1		1
263019_at	AT1G23870	1	1	1	1	1	1	1	1	1	1	1	1	1	1	1	1	1
263020_at	AT1G23880	1		1		1		1		1		1		1		1		1
263036_at	AT1G23890	1		1		1		1		1		1		1		1		1
263021_at	AT1G23910
263023_at	AT1G23960	1		1		1	1	1		1	1	1		1	1	1		1
263024_at	AT1G23980	1		1		1		1		1		1		1		1		1	1
263025_at	AT1G23990
263026_at	AT1G24000
263027_at	AT1G24010
263034_at	AT1G24020	1	1	1		1	1	1	1	1	1	1	1	1	1	1		1
263028_at	AT1G24030	1														1
257459_at	AT1G24040	1		1		1		1		1		1		1		1		1
263029_at	AT1G24050	1		1		1		1		1		1		1		1		1
263030_at	AT1G24060
263031_at	AT1G24070	1		1		1	1	1	1	1	1	1	1	1	1	1		1
264868_at	AT1G24090	1
264873_at	AT1G24100	1	1	1	1	1	1	1	1	1		1		1	1	1	1	1
264863_at	AT1G24110
264865_at	AT1G24120	1		1		1		1		1		1		1		1		1	1
264866_at	AT1G24140
264867_at	AT1G24150	1		1		1		1		1		1		1		1		1
264857_at	AT1G24170	1		1	1	1	1	1	1	1	1	1	1	1	1	1	1	1
264871_at	AT1G24180	1		1		1		1		1		1		1		1		1
264858_at	AT1G24190	1		1		1		1		1		1		1		1		1
264870_at	AT1G24210	1														1
264874_at	AT1G24240	1		1		1		1		1		1		1		1		1
264872_at	AT1G24260	1														1
264859_at	AT1G24280	1		1		1		1		1		1		1		1		1
264860_at	AT1G24290
264864_at	AT1G24310	1		1	1	1	1	1	1	1	1	1	1	1	1	1		1
264861_at	AT1G24320	1
264862_at	AT1G24330	1		1		1		1		1		1		1		1		1
257410_at	AT1G24340	1		1	1	1	1	1	1	1	1	1	1	1	1	1	1	1
264869_at	AT1G24350	1		1	1	1		1		1		1		1		1		1
265026_at	AT1G24360	1		1		1		1		1		1		1		1		1
265017_at	AT1G24390
265002_at	AT1G24400	1		1		1		1		1		1		1		1		1
265016_at	AT1G24420
265014_at	AT1G24430	1
265023_at	AT1G24440	1	1	1	1	1	1	1	1	1	1	1	1	1	1	1	1	1	1
265027_at	AT1G24450	1		1	1	1		1		1	1	1		1	1	1	1	1	1
265013_at	AT1G24460	1		1		1		1		1		1		1		1		1
265012_at	AT1G24470
265011_at	AT1G24490	1		1	1	1	1	1	1	1	1	1	1	1	1	1		1
265010_at	AT1G24510	1		1		1		1		1		1		1		1		1
265022_at	AT1G24520			1												1
265028_at	AT1G24530	1	1	1		1	1	1	1	1	1	1	1	1	1	1		1
265020_at	AT1G24540
265025_at	AT1G24575	1														1		1
265021_at	AT1G24610	1		1		1	1	1	1	1		1		1	1	1		1
257405_at	AT1G24620
265029_at	AT1G24625	1		1	1	1	1	1	1	1	1	1	1	1	1	1		1	1
265015_at	AT1G24640
265009_at	AT1G24650
245649_at	AT1G24706	1		1		1		1		1		1		1		1		1
245650_at	AT1G24735	1		1		1		1		1		1		1
245645_at	AT1G24764	1		1		1		1		1		1		1		1		1	1
245648_at	AT1G24938
245637_at	AT1G25230	1	1	1	1	1	1	1	1	1	1	1	1	1	1	1		1	1
245636_at	AT1G25240	1
245635_at	AT1G25250	1		1		1		1		1		1		1		1
245639_at	AT1G25260	1		1		1		1		1		1		1		1		1
245634_at	AT1G25270
245642_at	AT1G25275	1	1	1	1	1	1	1	1	1	1	1	1	1	1	1		1	1
245633_at	AT1G25280	1		1	1	1	1	1	1	1	1	1	1	1	1	1		1
245632_at	AT1G25290	1														1		1
245644_at	AT1G25320	1		1	1	1	1	1		1	1	1		1	1	1		1
245640_at	AT1G25330
245643_at	AT1G25340
245631_at	AT1G25350	1		1		1		1		1		1		1		1		1
245630_at	AT1G25360															1		1
245641_at	AT1G25370	1														1
255743_at	AT1G25375	1		1		1		1		1		1		1		1		1
255736_at	AT1G25380	1		1		1	1	1		1	1	1		1	1	1		1	1
255740_at	AT1G25390	1	1	1	1	1	1	1	1	1	1	1	1	1	1	1		1
255733_at	AT1G25400															1		1
255741_at	AT1G25410
255737_at	AT1G25420	1	1	1		1	1	1	1	1	1	1	1	1	1	1		1
255732_at	AT1G25450	1	1	1		1		1		1		1		1		1		1
255730_at	AT1G25460
255729_at	AT1G25470	1		1		1		1		1		1		1		1		1
255731_at	AT1G25490	1		1		1		1		1		1		1		1		1
255728_at	AT1G25500	1		1		1		1		1		1		1		1		1
255727_at	AT1G25510	1														1		1
255735_at	AT1G25520	1		1	1	1	1	1	1	1	1	1	1	1	1	1	1	1	1
255726_at	AT1G25530	1		1		1	1	1		1		1		1	1	1
255725_at	AT1G25540	1		1		1		1		1		1		1		1	1	1
255734_at	AT1G25550	1		1	1	1		1		1		1		1		1		1
255742_at	AT1G25560	1		1		1		1		1		1		1		1		1
255738_at	AT1G25570	1		1		1		1	1	1		1		1	1	1		1
255739_at	AT1G25580	1	1	1		1	1	1	1	1	1	1	1	1	1	1		1
245815_at	AT1G26090															1		1
245818_at	AT1G26100	1		1		1		1		1		1		1		1		1
245822_at	AT1G26110	1		1		1	1	1		1	1	1		1	1	1		1
245846_at	AT1G26130	1	1	1		1	1	1		1	1	1		1	1	1		1
245845_at	AT1G26150	1		1		1		1		1		1		1		1		1
245817_at	AT1G26160	1		1		1		1		1		1		1		1		1
245844_at	AT1G26170	1		1		1		1		1		1		1		1		1
245878_at	AT1G26190	1														1		1	1
245816_at	AT1G26210	1		1	1	1	1	1	1	1	1	1	1	1	1	1	1	1
245877_at	AT1G26220	1														1	1	1	1
245876_at	AT1G26230	1	1	1	1	1	1	1	1	1	1	1	1	1	1	1	1	1	1
245875_at	AT1G26240
245873_at	AT1G26260	1		1		1		1		1		1		1		1		1
245821_at	AT1G26270	1		1	1	1	1	1	1	1	1	1	1	1	1	1		1
245871_at	AT1G26290
245870_at	AT1G26300	1														1		1
245872_at	AT1G26300	1														1		1
245819_at	AT1G26310
245820_at	AT1G26320
245869_at	AT1G26330
261011_at	AT1G26340	1		1		1		1		1		1		1		1
261010_at	AT1G26350
[truncated: 19,024 more rows]
